# Supplementary material for: Branched-chain amino acids modulate the proteomic profile of Trypanosoma cruzi metacyclogenesis induced by proline
Source: PLoS Negl Trop Dis. 2024 Oct 9;18(10):e0012588. doi: 10.1371/journal.pntd.0012588 (PMC11493278; doi:10.1371/journal.pntd.0012588)
Supplement: S1 Table — (XLSX) [file pntd.0012588.s006.xlsx]

## Sheet: Table S1
Table S1. Protein Groups Matrix
LFQ intensity 3AAG_R1	LFQ intensity 3AAG_R2	LFQ intensity 3AAG_R3	LFQ intensity PRO_ILE_R1	LFQ intensity PRO_ILE_R2	LFQ intensity PRO_ILE_R3	LFQ intensity PRO_LEU_R1	LFQ intensity PRO_LEU_R2	LFQ intensity PRO_LEU_R3	LFQ intensity PRO_R1	LFQ intensity PRO_R2	LFQ intensity PRO_R3	LFQ intensity PRO_VAL_R1	LFQ intensity PRO_VAL_R2	LFQ intensity PRO_VAL_R3	C: Only identified by site	C: Reverse	C: Potential contaminant	N: Peptides	N: Razor + unique peptides	N: Unique peptides	N: Sequence coverage [%]	N: Unique + razor sequence coverage [%]	N: Unique sequence coverage [%]	N: Mol. weight [kDa]	N: Q-value	N: Score	N: Intensity	N: MS/MS count	T: Protein IDs	T: Majority protein IDs
20.02	20.3769	19.4709	20.3259	18.5258	19.4662	21.0549	20.9158	21.933	21.6426	22.0995	19.5985	22.4847	21.6919	22.4814				4	4	3	38.5	38.5	27.9	14.237	0	9.7025	45326000	15	TcCLB.404073.10:mRNA-p1|transcript=TcCLB.404073.10:mRNA|gene=TcCLB.404073.10|organism=Trypanosoma_cruzi_CL_Brener_Non-Esmeraldo-like|gene_product=hypotheticalprotein,conserved|transcript_product=hypotheticalprotein,conserved|location=TcChr7-P:191488-191856(+)|protein_length=122|sequence_SO=chromosome|SO=protein_coding	TcCLB.404073.10:mRNA-p1|transcript=TcCLB.404073.10:mRNA|gene=TcCLB.404073.10|organism=Trypanosoma_cruzi_CL_Brener_Non-Esmeraldo-like|gene_product=hypotheticalprotein,conserved|transcript_product=hypotheticalprotein,conserved|location=TcChr7-P:191488-191856(+)|protein_length=122|sequence_SO=chromosome|SO=protein_coding
20.7689	22.5465	21.7573	22.9792	19.1689	23.7731	19.6199	19.1179	19.3184	20.6804	20.1221	20.2621	21.9915	22.621	23.2356				2	2	2	22.3	22.3	22.3	18.599	0	5.3458	72307000	16	TcCLB.511389.110:mRNA-p1|transcript=TcCLB.511389.110:mRNA|gene=TcCLB.511389.110|organism=Trypanosoma_cruzi_CL_Brener_Non-Esmeraldo-like|gene_product=cytochromecoxidaseVIII(COXVIII),putative|transcript_product=cytochromecoxidaseVIII(COXVIII),putative|location=TcChr31-P:524017-524490(+)|protein_length=157|sequence_SO=chromosome|SO=protein_coding;TcCLB.407477.50:mRNA-p1|transcript=TcCLB.407477.50:mR…	TcCLB.511389.110:mRNA-p1|transcript=TcCLB.511389.110:mRNA|gene=TcCLB.511389.110|organism=Trypanosoma_cruzi_CL_Brener_Non-Esmeraldo-like|gene_product=cytochromecoxidaseVIII(COXVIII),putative|transcript_product=cytochromecoxidaseVIII(COXVIII),putative|location=TcChr31-P:524017-524490(+)|protein_length=157|sequence_SO=chromosome|SO=protein_coding;TcCLB.407477.50:mRNA-p1|transcript=TcCLB.407477.50:mR…
21.1043	20.9863	18.542	20.483	18.2347	20.5732	19.0563	20.0096	20.9704	19.8781	19.3627	18.272	19.5908	20.0414	20.0844				6	1	1	82.5	18.3	18.3	13.427	0	6.5519	13545000	20	TcCLB.408437.20:mRNA-p1|transcript=TcCLB.408437.20:mRNA|gene=TcCLB.408437.20|organism=Trypanosoma_cruzi_CL_Brener_Esmeraldo-like|gene_product=hypotheticalprotein,conserved|transcript_product=hypotheticalprotein,conserved|location=TcChr24-S:339952-340314(+)|protein_length=120|sequence_SO=chromosome|SO=protein_coding	TcCLB.408437.20:mRNA-p1|transcript=TcCLB.408437.20:mRNA|gene=TcCLB.408437.20|organism=Trypanosoma_cruzi_CL_Brener_Esmeraldo-like|gene_product=hypotheticalprotein,conserved|transcript_product=hypotheticalprotein,conserved|location=TcChr24-S:339952-340314(+)|protein_length=120|sequence_SO=chromosome|SO=protein_coding
20.9608	20.8731	19.5701	18.953	18.5367	20.5825	22.0197	21.4571	20.4492	20.917	20.0534	19.8811	20.4873	21.6949	18.6				2	2	2	26.4	26.4	26.4	14.358	0	5.6063	20046000	10	TcCLB.508823.40:mRNA-p1|transcript=TcCLB.508823.40:mRNA|gene=TcCLB.508823.40|organism=Trypanosoma_cruzi_CL_Brener_Non-Esmeraldo-like|gene_product=hypotheticalprotein,conserved|transcript_product=hypotheticalprotein,conserved|location=TcChr30-P:133181-133558(-)|protein_length=125|sequence_SO=chromosome|SO=protein_coding;TcCLB.409117.10:mRNA-p1|transcript=TcCLB.409117.10:mRNA|gene=TcCLB.409117.10|o…	TcCLB.508823.40:mRNA-p1|transcript=TcCLB.508823.40:mRNA|gene=TcCLB.508823.40|organism=Trypanosoma_cruzi_CL_Brener_Non-Esmeraldo-like|gene_product=hypotheticalprotein,conserved|transcript_product=hypotheticalprotein,conserved|location=TcChr30-P:133181-133558(-)|protein_length=125|sequence_SO=chromosome|SO=protein_coding;TcCLB.409117.10:mRNA-p1|transcript=TcCLB.409117.10:mRNA|gene=TcCLB.409117.10|o…
20.8135	18.9132	20.0477	20.4434	18.3875	19.9792	20.5428	19.91	19.6168	20.2411	20.7102	20.4302	19.6947	19.5699	19.6063				3	3	3	40.3	40.3	40.3	15.568	0	9.6625	8973600	12	TcCLB.508823.50:mRNA-p1|transcript=TcCLB.508823.50:mRNA|gene=TcCLB.508823.50|organism=Trypanosoma_cruzi_CL_Brener_Non-Esmeraldo-like|gene_product=40SribosomalproteinS14,putative|transcript_product=40SribosomalproteinS14,putative|location=TcChr30-P:132277-132711(-)|protein_length=144|sequence_SO=chromosome|SO=protein_coding;TcCLB.506945.230:mRNA-p1|transcript=TcCLB.506945.230:mRNA|gene=TcCLB.50694…	TcCLB.508823.50:mRNA-p1|transcript=TcCLB.508823.50:mRNA|gene=TcCLB.508823.50|organism=Trypanosoma_cruzi_CL_Brener_Non-Esmeraldo-like|gene_product=40SribosomalproteinS14,putative|transcript_product=40SribosomalproteinS14,putative|location=TcChr30-P:132277-132711(-)|protein_length=144|sequence_SO=chromosome|SO=protein_coding;TcCLB.506945.230:mRNA-p1|transcript=TcCLB.506945.230:mRNA|gene=TcCLB.50694…
20.8064	21.122	18.4811	21.0965	18.4547	21.1557	20.2633	20.2074	21.0979	20.6935	20.365	19.5702	20.2321	20.5986	20.5926				8	1	1	67.7	12.2	12.2	18.416	0.0005767	4.108	22348000	31	TcCLB.419417.4:mRNA-p1|transcript=TcCLB.419417.4:mRNA|gene=TcCLB.419417.4|organism=Trypanosoma_cruzi_CL_Brener_Esmeraldo-like|gene_product=ADP-ribosylationfactor,putative(fragment)|transcript_product=ADP-ribosylationfactor,putative(fragment)|location=TcChr2-S:83662-84153(-)|protein_length=164|sequence_SO=chromosome|SO=protein_coding	TcCLB.419417.4:mRNA-p1|transcript=TcCLB.419417.4:mRNA|gene=TcCLB.419417.4|organism=Trypanosoma_cruzi_CL_Brener_Esmeraldo-like|gene_product=ADP-ribosylationfactor,putative(fragment)|transcript_product=ADP-ribosylationfactor,putative(fragment)|location=TcChr2-S:83662-84153(-)|protein_length=164|sequence_SO=chromosome|SO=protein_coding
27.3071	27.1835	27.6091	26.5059	25.6102	26.6501	25.8532	26.5882	25.9266	26.5349	26.566	27.5368	26.3615	26.7956	26.8711				27	27	20	61	61	57	79.632	0	146.77	1685500000	330	TcCLB.420293.20:mRNA-p1|transcript=TcCLB.420293.20:mRNA|gene=TcCLB.420293.20|organism=Trypanosoma_cruzi_CL_Brener_Esmeraldo-like|gene_product=trans-sialidase,GroupII,putative|transcript_product=trans-sialidase,GroupII,putative|location=TcChr8-S:389746-391932(-)|protein_length=728|sequence_SO=chromosome|SO=protein_coding;TcCLB.511301.160:mRNA-p1|transcript=TcCLB.511301.160:mRNA|gene=TcCLB.511301.1…	TcCLB.420293.20:mRNA-p1|transcript=TcCLB.420293.20:mRNA|gene=TcCLB.420293.20|organism=Trypanosoma_cruzi_CL_Brener_Esmeraldo-like|gene_product=trans-sialidase,GroupII,putative|transcript_product=trans-sialidase,GroupII,putative|location=TcChr8-S:389746-391932(-)|protein_length=728|sequence_SO=chromosome|SO=protein_coding
25.4426	25.5005	26.0309	25.2524	26.3095	25.5264	25.2409	25.4528	25.8595	25.2987	25.3314	25.8806	25.1781	24.958	25.4436				9	9	1	65.9	65.9	15.9	14.29	0	138.24	861170000	190	TcCLB.424123.20:mRNA-p1|transcript=TcCLB.424123.20:mRNA|gene=TcCLB.424123.20|organism=Trypanosoma_cruzi_CL_Brener_Non-Esmeraldo-like|gene_product=paraflagellarrodcomponent,putative|transcript_product=paraflagellarrodcomponent,putative|location=TcChr37-P:877333-877713(+)|protein_length=126|sequence_SO=chromosome|SO=protein_coding	TcCLB.424123.20:mRNA-p1|transcript=TcCLB.424123.20:mRNA|gene=TcCLB.424123.20|organism=Trypanosoma_cruzi_CL_Brener_Non-Esmeraldo-like|gene_product=paraflagellarrodcomponent,putative|transcript_product=paraflagellarrodcomponent,putative|location=TcChr37-P:877333-877713(+)|protein_length=126|sequence_SO=chromosome|SO=protein_coding
24.0178	24.0168	23.3589	19.7923	23.6043	20.2543	21.3551	24.7308	24.2844	23.9111	24.1372	23.2703	24.5182	23.4798	20.1679				7	7	4	31.5	31.5	18.7	37.913	0	28.062	216920000	27	TcCLB.427789.20:mRNA-p1|transcript=TcCLB.427789.20:mRNA|gene=TcCLB.427789.20|organism=Trypanosoma_cruzi_CL_Brener_Non-Esmeraldo-like|gene_product=ParaflagellarRodProteomeComponent9,putative|transcript_product=ParaflagellarRodProteomeComponent9,putative|location=TcChr35-P:822140-823171(+)|protein_length=343|sequence_SO=chromosome|SO=protein_coding	TcCLB.427789.20:mRNA-p1|transcript=TcCLB.427789.20:mRNA|gene=TcCLB.427789.20|organism=Trypanosoma_cruzi_CL_Brener_Non-Esmeraldo-like|gene_product=ParaflagellarRodProteomeComponent9,putative|transcript_product=ParaflagellarRodProteomeComponent9,putative|location=TcChr35-P:822140-823171(+)|protein_length=343|sequence_SO=chromosome|SO=protein_coding
18.5395	17.5889	18.4487	19.7239	20.2713	19.1481	18.2636	18.0714	20.3302	18.149	18.359	18.2227	19.3148	19.3985	19.9852				10	2	2	54.6	18.6	18.6	20.009	0	32.749	6951300	33	TcCLB.432677.10:pseudogenic_transcript-p1|transcript=TcCLB.432677.10:pseudogenic_transcript|gene=TcCLB.432677.10|organism=Trypanosoma_cruzi_CL_Brener_Non-Esmeraldo-like|gene_product=heatshock70kDaprotein,mitochondrialprecursor(pseudogene),putative|transcript_product=heatshock70kDaprotein,mitochondrialprecursor(pseudogene),putative|location=TcChr32-P:701442-701993(-)|protein_length=183|sequence_SO…	TcCLB.432677.10:pseudogenic_transcript-p1|transcript=TcCLB.432677.10:pseudogenic_transcript|gene=TcCLB.432677.10|organism=Trypanosoma_cruzi_CL_Brener_Non-Esmeraldo-like|gene_product=heatshock70kDaprotein,mitochondrialprecursor(pseudogene),putative|transcript_product=heatshock70kDaprotein,mitochondrialprecursor(pseudogene),putative|location=TcChr32-P:701442-701993(-)|protein_length=183|sequence_SO…
19.2226	20.1188	19.2119	19.6727	19.6578	20.0746	19.3727	20.4367	19.8013	20.5638	20.087	19.0696	20.592	20.4391	20.0974				2	2	2	8.5	8.5	8.5	48.438	0.00055188	3.6838	9037400	4	TcCLB.433273.10:mRNA-p1|transcript=TcCLB.433273.10:mRNA|gene=TcCLB.433273.10|organism=Trypanosoma_cruzi_CL_Brener_Esmeraldo-like|gene_product=dyneinheavychain,putative(fragment)|transcript_product=dyneinheavychain,putative(fragment)|location=TcChr30-S:209021-210286(-)|protein_length=422|sequence_SO=chromosome|SO=protein_coding	TcCLB.433273.10:mRNA-p1|transcript=TcCLB.433273.10:mRNA|gene=TcCLB.433273.10|organism=Trypanosoma_cruzi_CL_Brener_Esmeraldo-like|gene_product=dyneinheavychain,putative(fragment)|transcript_product=dyneinheavychain,putative(fragment)|location=TcChr30-S:209021-210286(-)|protein_length=422|sequence_SO=chromosome|SO=protein_coding
20.0013	19.7758	19.7995	19.4121	20.3988	19.9669	19.9464	20.7263	19.8665	20.4727	20.1759	19.8036	21.8238	21.2795	21.7395				21	3	3	69.3	5.3	5.3	31.355	0	4.7469	17716000	11	TcCLB.434931.10:mRNA-p1|transcript=TcCLB.434931.10:mRNA|gene=TcCLB.434931.10|organism=Trypanosoma_cruzi_CL_Brener_Esmeraldo-like|gene_product=paraxonemalrodproteinPAR2,putative|transcript_product=paraxonemalrodproteinPAR2,putative|location=TcChr25-S:149165-149959(+)|protein_length=264|sequence_SO=chromosome|SO=protein_coding	TcCLB.434931.10:mRNA-p1|transcript=TcCLB.434931.10:mRNA|gene=TcCLB.434931.10|organism=Trypanosoma_cruzi_CL_Brener_Esmeraldo-like|gene_product=paraxonemalrodproteinPAR2,putative|transcript_product=paraxonemalrodproteinPAR2,putative|location=TcChr25-S:149165-149959(+)|protein_length=264|sequence_SO=chromosome|SO=protein_coding
22.2051	22.1293	22.9246	22.4123	23.098	22.4618	22.911	22.184	21.6253	22.4169	22.7132	21.1989	21.452	22.4617	22.4188				6	6	6	25.4	25.4	25.4	39.114	0	22.058	79972000	40	TcCLB.436521.9:mRNA-p1|transcript=TcCLB.436521.9:mRNA|gene=TcCLB.436521.9|organism=Trypanosoma_cruzi_CL_Brener_Esmeraldo-like|gene_product=mevalonatekinase,putative(fragment)|transcript_product=mevalonatekinase,putative(fragment)|location=TcChr31-S:778230-779315(-)|protein_length=362|sequence_SO=chromosome|SO=protein_coding;TcCLB.509237.10:mRNA-p1|transcript=TcCLB.509237.10:mRNA|gene=TcCLB.509237…	TcCLB.436521.9:mRNA-p1|transcript=TcCLB.436521.9:mRNA|gene=TcCLB.436521.9|organism=Trypanosoma_cruzi_CL_Brener_Esmeraldo-like|gene_product=mevalonatekinase,putative(fragment)|transcript_product=mevalonatekinase,putative(fragment)|location=TcChr31-S:778230-779315(-)|protein_length=362|sequence_SO=chromosome|SO=protein_coding;TcCLB.509237.10:mRNA-p1|transcript=TcCLB.509237.10:mRNA|gene=TcCLB.509237…
19.874	20.3251	18.4576	19.8656	19.7606	19.337	19.8555	20.205	18.9371	19.7216	19.3604	19.7575	20.1318	19.9536	20.0218				12	2	1	54.5	13.6	3.9	31.142	0.00059524	4.4207	14742000	13	TcCLB.436535.19:mRNA-p1|transcript=TcCLB.436535.19:mRNA|gene=TcCLB.436535.19|organism=Trypanosoma_cruzi_CL_Brener_Esmeraldo-like|gene_product=Glucose-6-phosphatedehydrogenase,putative|transcript_product=Glucose-6-phosphatedehydrogenase,putative|location=TcChr24-S:158406-159245(-)|protein_length=279|sequence_SO=chromosome|SO=protein_coding	TcCLB.436535.19:mRNA-p1|transcript=TcCLB.436535.19:mRNA|gene=TcCLB.436535.19|organism=Trypanosoma_cruzi_CL_Brener_Esmeraldo-like|gene_product=Glucose-6-phosphatedehydrogenase,putative|transcript_product=Glucose-6-phosphatedehydrogenase,putative|location=TcChr24-S:158406-159245(-)|protein_length=279|sequence_SO=chromosome|SO=protein_coding
24.5656	24.0331	24.4863	23.8237	25.0061	24.0247	24.3975	23.4229	23.3604	24.721	24.7627	24.7159	23.3147	23.8948	24.0378				2	2	2	11.9	11.9	11.9	46.224	0	8.7955	296740000	36	TcCLB.441241.10:mRNA-p1|transcript=TcCLB.441241.10:mRNA|gene=TcCLB.441241.10|organism=Trypanosoma_cruzi_CL_Brener_Esmeraldo-like|gene_product=microtubule-associatedproteinGb4,putative(fragment)|transcript_product=microtubule-associatedproteinGb4,putative(fragment)|location=TcChr33-S:726213-727451(+)|protein_length=413|sequence_SO=chromosome|SO=protein_coding	TcCLB.441241.10:mRNA-p1|transcript=TcCLB.441241.10:mRNA|gene=TcCLB.441241.10|organism=Trypanosoma_cruzi_CL_Brener_Esmeraldo-like|gene_product=microtubule-associatedproteinGb4,putative(fragment)|transcript_product=microtubule-associatedproteinGb4,putative(fragment)|location=TcChr33-S:726213-727451(+)|protein_length=413|sequence_SO=chromosome|SO=protein_coding
21.5802	21.3882	22.0421	21.7114	19.0472	21.4742	19.789	20.2378	19.5583	21.6733	21.6558	20.451	20.1997	18.9192	20.3475				5	3	3	28.9	17.8	17.8	26.28	0	8.7686	30299000	15	TcCLB.441401.10:mRNA-p1|transcript=TcCLB.441401.10:mRNA|gene=TcCLB.441401.10|organism=Trypanosoma_cruzi_CL_Brener_Esmeraldo-like|gene_product=imidazolonepropienase,putative|transcript_product=imidazolonepropienase,putative|location=TcChr24-S:383614-384342(+)|protein_length=242|sequence_SO=chromosome|SO=protein_coding	TcCLB.441401.10:mRNA-p1|transcript=TcCLB.441401.10:mRNA|gene=TcCLB.441401.10|organism=Trypanosoma_cruzi_CL_Brener_Esmeraldo-like|gene_product=imidazolonepropienase,putative|transcript_product=imidazolonepropienase,putative|location=TcChr24-S:383614-384342(+)|protein_length=242|sequence_SO=chromosome|SO=protein_coding
18.8059	20.7929	20.8008	20.7676	20.5777	20.4704	19.669	19.8677	19.4142	19.9749	20.1544	19.9743	19.8827	19.8205	20.0156				3	3	3	14.4	14.4	14.4	55.053	0	7.7444	4647500	4	TcCLB.443971.10:mRNA-p1|transcript=TcCLB.443971.10:mRNA|gene=TcCLB.443971.10|organism=Trypanosoma_cruzi_CL_Brener_Non-Esmeraldo-like|gene_product=hypotheticalprotein,conserved(fragment)|transcript_product=hypotheticalprotein,conserved(fragment)|location=TcChr5-P:29909-31405(-)|protein_length=499|sequence_SO=chromosome|SO=protein_coding;TcCLB.510247.10:mRNA-p1|transcript=TcCLB.510247.10:mRNA|gene=…	TcCLB.443971.10:mRNA-p1|transcript=TcCLB.443971.10:mRNA|gene=TcCLB.443971.10|organism=Trypanosoma_cruzi_CL_Brener_Non-Esmeraldo-like|gene_product=hypotheticalprotein,conserved(fragment)|transcript_product=hypotheticalprotein,conserved(fragment)|location=TcChr5-P:29909-31405(-)|protein_length=499|sequence_SO=chromosome|SO=protein_coding;TcCLB.510247.10:mRNA-p1|transcript=TcCLB.510247.10:mRNA|gene=…
24.0984	24.0559	23.3258	23.9885	24.1818	23.8677	24.5655	24.2355	23.3606	24.6528	24.5822	23.2384	24.2081	24.1933	23.8515				7	7	2	58.6	58.6	27.6	16.405	0	30.534	257790000	47	TcCLB.449247.10:mRNA-p1|transcript=TcCLB.449247.10:mRNA|gene=TcCLB.449247.10|organism=Trypanosoma_cruzi_CL_Brener_Esmeraldo-like|gene_product=hypotheticalprotein,conserved|transcript_product=hypotheticalprotein,conserved|location=TcChr2-S:61763-62221(-)|protein_length=152|sequence_SO=chromosome|SO=protein_coding	TcCLB.449247.10:mRNA-p1|transcript=TcCLB.449247.10:mRNA|gene=TcCLB.449247.10|organism=Trypanosoma_cruzi_CL_Brener_Esmeraldo-like|gene_product=hypotheticalprotein,conserved|transcript_product=hypotheticalprotein,conserved|location=TcChr2-S:61763-62221(-)|protein_length=152|sequence_SO=chromosome|SO=protein_coding
20.4583	20.3061	19.7133	19.9418	20.3781	19.2214	19.042	20.3032	21.2877	20.6184	19.3187	19.4229	20.8122	19.8424	20.2092				6	6	6	37.7	37.7	37.7	17.473	0	14.529	19096000	12	TcCLB.508137.30:mRNA-p1|transcript=TcCLB.508137.30:mRNA|gene=TcCLB.508137.30|organism=Trypanosoma_cruzi_CL_Brener_Esmeraldo-like|gene_product=ubiquitin-conjugatingenzymeE2,putative|transcript_product=ubiquitin-conjugatingenzymeE2,putative|location=TcChr8-S:222314-222769(-)|protein_length=151|sequence_SO=chromosome|SO=protein_coding;TcCLB.453445.20:mRNA-p1|transcript=TcCLB.453445.20:mRNA|gene=TcCL…	TcCLB.508137.30:mRNA-p1|transcript=TcCLB.508137.30:mRNA|gene=TcCLB.508137.30|organism=Trypanosoma_cruzi_CL_Brener_Esmeraldo-like|gene_product=ubiquitin-conjugatingenzymeE2,putative|transcript_product=ubiquitin-conjugatingenzymeE2,putative|location=TcChr8-S:222314-222769(-)|protein_length=151|sequence_SO=chromosome|SO=protein_coding;TcCLB.453445.20:mRNA-p1|transcript=TcCLB.453445.20:mRNA|gene=TcCL…
24.9978	24.8789	25.4472	25.14	26.3492	24.7651	25.402	25.25	25.2241	25.2813	25.279	25.5483	24.4044	24.3294	24.4915				17	8	8	71.7	44.9	44.9	38.733	0	50.916	572540000	86	TcCLB.453917.9:mRNA-p1|transcript=TcCLB.453917.9:mRNA|gene=TcCLB.453917.9|organism=Trypanosoma_cruzi_CL_Brener_Esmeraldo-like|gene_product=hypotheticalprotein,conserved|transcript_product=hypotheticalprotein,conserved|location=TcChr40-S:519769-520851(+)|protein_length=361|sequence_SO=chromosome|SO=protein_coding	TcCLB.453917.9:mRNA-p1|transcript=TcCLB.453917.9:mRNA|gene=TcCLB.453917.9|organism=Trypanosoma_cruzi_CL_Brener_Esmeraldo-like|gene_product=hypotheticalprotein,conserved|transcript_product=hypotheticalprotein,conserved|location=TcChr40-S:519769-520851(+)|protein_length=361|sequence_SO=chromosome|SO=protein_coding
19.436	19.536	19.5613	19.4222	19.8309	20.0146	24.0014	24.6036	24.5753	20.2012	20.0041	19.2402	19.1989	19.8397	19.2929				4	4	4	33	33	33	13.809	0	9.7355	171720000	14	TcCLB.508651.20:mRNA-p1|transcript=TcCLB.508651.20:mRNA|gene=TcCLB.508651.20|organism=Trypanosoma_cruzi_CL_Brener_Non-Esmeraldo-like|gene_product=cytochromecoxidasesubunit10,putative|transcript_product=cytochromecoxidasesubunit10,putative|location=TcChr22-P:106660-107007(-)|protein_length=115|sequence_SO=chromosome|SO=protein_coding;TcCLB.455721.9:mRNA-p1|transcript=TcCLB.455721.9:mRNA|gene=TcCLB…	TcCLB.508651.20:mRNA-p1|transcript=TcCLB.508651.20:mRNA|gene=TcCLB.508651.20|organism=Trypanosoma_cruzi_CL_Brener_Non-Esmeraldo-like|gene_product=cytochromecoxidasesubunit10,putative|transcript_product=cytochromecoxidasesubunit10,putative|location=TcChr22-P:106660-107007(-)|protein_length=115|sequence_SO=chromosome|SO=protein_coding;TcCLB.455721.9:mRNA-p1|transcript=TcCLB.455721.9:mRNA|gene=TcCLB…
22.9161	23.8184	23.7502	23.284	24.3908	23.7991	22.5041	20.2581	22.9906	22.9725	22.2544	24.5289	22.0776	23.3098	23.4875				9	9	9	35	35	35	29.604	0	24.695	151600000	50	TcCLB.457251.10:mRNA-p1|transcript=TcCLB.457251.10:mRNA|gene=TcCLB.457251.10|organism=Trypanosoma_cruzi_CL_Brener_Non-Esmeraldo-like|gene_product=3-oxo-5-alpha-steroid4-dehydrogenase,putative(fragment)|transcript_product=3-oxo-5-alpha-steroid4-dehydrogenase,putative(fragment)|location=TcChr40-P:1808715-1809506(-)|protein_length=263|sequence_SO=chromosome|SO=protein_coding;TcCLB.437545.10:pseudoge…	TcCLB.457251.10:mRNA-p1|transcript=TcCLB.457251.10:mRNA|gene=TcCLB.457251.10|organism=Trypanosoma_cruzi_CL_Brener_Non-Esmeraldo-like|gene_product=3-oxo-5-alpha-steroid4-dehydrogenase,putative(fragment)|transcript_product=3-oxo-5-alpha-steroid4-dehydrogenase,putative(fragment)|location=TcChr40-P:1808715-1809506(-)|protein_length=263|sequence_SO=chromosome|SO=protein_coding;TcCLB.437545.10:pseudoge…
24.0529	23.4707	23.3903	23.7522	25.0921	23.3842	24.4846	24.1174	23.2264	24.0361	24.2691	23.5122	23.3556	24.062	23.7992				6	6	6	44	44	44	16.095	0	50.578	250360000	54	TcCLB.510911.10:mRNA-p1|transcript=TcCLB.510911.10:mRNA|gene=TcCLB.510911.10|organism=Trypanosoma_cruzi_CL_Brener_Esmeraldo-like|gene_product=profilin,putative|transcript_product=profilin,putative|location=TcChr35-S:1108277-1108729(-)|protein_length=150|sequence_SO=chromosome|SO=protein_coding;TcCLB.458759.10:mRNA-p1|transcript=TcCLB.458759.10:mRNA|gene=TcCLB.458759.10|organism=Trypanosoma_cruzi_…	TcCLB.510911.10:mRNA-p1|transcript=TcCLB.510911.10:mRNA|gene=TcCLB.510911.10|organism=Trypanosoma_cruzi_CL_Brener_Esmeraldo-like|gene_product=profilin,putative|transcript_product=profilin,putative|location=TcChr35-S:1108277-1108729(-)|protein_length=150|sequence_SO=chromosome|SO=protein_coding;TcCLB.458759.10:mRNA-p1|transcript=TcCLB.458759.10:mRNA|gene=TcCLB.458759.10|organism=Trypanosoma_cruzi_…
21.1704	20.8708	21.7886	19.9205	17.6168	19.4201	20.4097	20.4475	19.8984	20.5245	20.4184	19.7591	20.1728	21.7081	22.2294				10	6	4	11.6	8.4	6.3	108.87	0	21.947	26550000	11	TcCLB.459199.10:mRNA-p1|transcript=TcCLB.459199.10:mRNA|gene=TcCLB.459199.10|organism=Trypanosoma_cruzi_CL_Brener_Non-Esmeraldo-like|gene_product=retrotransposonhotspot(RHS)protein,putative|transcript_product=retrotransposonhotspot(RHS)protein,putative|location=TcChr15-P:5578-8397(-)|protein_length=939|sequence_SO=chromosome|SO=protein_coding;TcCLB.508225.20:pseudogenic_transcript-p1|transcript=T…	TcCLB.459199.10:mRNA-p1|transcript=TcCLB.459199.10:mRNA|gene=TcCLB.459199.10|organism=Trypanosoma_cruzi_CL_Brener_Non-Esmeraldo-like|gene_product=retrotransposonhotspot(RHS)protein,putative|transcript_product=retrotransposonhotspot(RHS)protein,putative|location=TcChr15-P:5578-8397(-)|protein_length=939|sequence_SO=chromosome|SO=protein_coding
20.1284	19.2153	20.5504	21.0512	19.2349	19.809	19.3752	19.6832	19.863	20.011	19.7674	19.988	20.0974	21.4184	20.0066				2	2	2	41	41	41	8.1263	0	10.606	6599600	5	TcCLB.462761.16:mRNA-p1|transcript=TcCLB.462761.16:mRNA|gene=TcCLB.462761.16|organism=Trypanosoma_cruzi_CL_Brener_Esmeraldo-like|gene_product=hypotheticalprotein,conserved(fragment)|transcript_product=hypotheticalprotein,conserved(fragment)|location=TcChr30-S:135638-135871(-)|protein_length=78|sequence_SO=chromosome|SO=protein_coding;TcCLB.511207.10:mRNA-p1|transcript=TcCLB.511207.10:mRNA|gene=Tc…	TcCLB.462761.16:mRNA-p1|transcript=TcCLB.462761.16:mRNA|gene=TcCLB.462761.16|organism=Trypanosoma_cruzi_CL_Brener_Esmeraldo-like|gene_product=hypotheticalprotein,conserved(fragment)|transcript_product=hypotheticalprotein,conserved(fragment)|location=TcChr30-S:135638-135871(-)|protein_length=78|sequence_SO=chromosome|SO=protein_coding;TcCLB.511207.10:mRNA-p1|transcript=TcCLB.511207.10:mRNA|gene=Tc…
20.7158	20.5361	22.4307	22.3172	21.84	22.54	19.2644	19.5567	20.0766	19.4101	19.9036	19.1628	22.1953	21.5951	22.6138				8	8	8	24.4	24.4	24.4	57.076	0	15.748	41065000	16	TcCLB.474341.9:mRNA-p1|transcript=TcCLB.474341.9:mRNA|gene=TcCLB.474341.9|organism=Trypanosoma_cruzi_CL_Brener_Esmeraldo-like|gene_product=dyneinheavychain,putative|transcript_product=dyneinheavychain,putative|location=TcChr15-S:73406-74932(+)|protein_length=509|sequence_SO=chromosome|SO=protein_coding	TcCLB.474341.9:mRNA-p1|transcript=TcCLB.474341.9:mRNA|gene=TcCLB.474341.9|organism=Trypanosoma_cruzi_CL_Brener_Esmeraldo-like|gene_product=dyneinheavychain,putative|transcript_product=dyneinheavychain,putative|location=TcChr15-S:73406-74932(+)|protein_length=509|sequence_SO=chromosome|SO=protein_coding
20.0539	22.7164	22.5053	22.537	21.2148	23.2605	18.8652	20.0983	18.7895	20.4705	20.7392	21.6708	22.1859	22.6517	22.3635				6	6	6	27.4	27.4	27.4	45.82	0	19.07	46695000	15	TcCLB.479379.9:mRNA-p1|transcript=TcCLB.479379.9:mRNA|gene=TcCLB.479379.9|organism=Trypanosoma_cruzi_CL_Brener_Esmeraldo-like|gene_product=dyneinheavychain,putative|transcript_product=dyneinheavychain,putative|location=TcChr15-S:72098-73303(+)|protein_length=402|sequence_SO=chromosome|SO=protein_coding	TcCLB.479379.9:mRNA-p1|transcript=TcCLB.479379.9:mRNA|gene=TcCLB.479379.9|organism=Trypanosoma_cruzi_CL_Brener_Esmeraldo-like|gene_product=dyneinheavychain,putative|transcript_product=dyneinheavychain,putative|location=TcChr15-S:72098-73303(+)|protein_length=402|sequence_SO=chromosome|SO=protein_coding
20.4767	20.2074	18.906	19.1091	20.9638	20.3236	20.47	20.3529	19.7753	19.2535	20.1933	20.6087	20.5258	21.4507	20.9387				9	1	1	80.4	8.6	8.6	23.216	0.0010309	3.1973	14749000	15	TcCLB.482471.19:mRNA-p1|transcript=TcCLB.482471.19:mRNA|gene=TcCLB.482471.19|organism=Trypanosoma_cruzi_CL_Brener_Esmeraldo-like|gene_product=ATP-dependentRNAhelicaseSUB2,putative(fragment)|transcript_product=ATP-dependentRNAhelicaseSUB2,putative(fragment)|location=TcChr10-S:394991-395617(-)|protein_length=209|sequence_SO=chromosome|SO=protein_coding	TcCLB.482471.19:mRNA-p1|transcript=TcCLB.482471.19:mRNA|gene=TcCLB.482471.19|organism=Trypanosoma_cruzi_CL_Brener_Esmeraldo-like|gene_product=ATP-dependentRNAhelicaseSUB2,putative(fragment)|transcript_product=ATP-dependentRNAhelicaseSUB2,putative(fragment)|location=TcChr10-S:394991-395617(-)|protein_length=209|sequence_SO=chromosome|SO=protein_coding
18.8093	20.5941	19.0764	19.5928	20.2744	20.063	20.2079	19.5246	20.6736	19.7067	19.9135	20.2694	22.2116	21.6659	21.9637				4	4	4	17.1	17.1	17.1	39.404	0	8.022	27375000	10	TcCLB.510431.20:mRNA-p1|transcript=TcCLB.510431.20:mRNA|gene=TcCLB.510431.20|organism=Trypanosoma_cruzi_CL_Brener_Esmeraldo-like|gene_product=hypotheticalprotein,conserved|transcript_product=hypotheticalprotein,conserved|location=TcChr39-S:887068-888108(-)|protein_length=346|sequence_SO=chromosome|SO=protein_coding;TcCLB.483623.10:mRNA-p1|transcript=TcCLB.483623.10:mRNA|gene=TcCLB.483623.10|organ…	TcCLB.510431.20:mRNA-p1|transcript=TcCLB.510431.20:mRNA|gene=TcCLB.510431.20|organism=Trypanosoma_cruzi_CL_Brener_Esmeraldo-like|gene_product=hypotheticalprotein,conserved|transcript_product=hypotheticalprotein,conserved|location=TcChr39-S:887068-888108(-)|protein_length=346|sequence_SO=chromosome|SO=protein_coding;TcCLB.483623.10:mRNA-p1|transcript=TcCLB.483623.10:mRNA|gene=TcCLB.483623.10|organ…
24.0469	23.4079	23.9837	20.2391	22.5547	20.1106	22.7033	24.7193	23.6596	22.9106	23.656	23.7508	23.2578	21.5877	21.1025				9	3	3	79.4	24.9	24.9	20.442	0	65.875	222550000	62	TcCLB.484299.10:mRNA-p1|transcript=TcCLB.484299.10:mRNA|gene=TcCLB.484299.10|organism=Trypanosoma_cruzi_CL_Brener_Esmeraldo-like|gene_product=trypanothionereductase,putative|transcript_product=trypanothionereductase,putative|location=TcChr37-S:712063-712632(-)|protein_length=189|sequence_SO=chromosome|SO=protein_coding	TcCLB.484299.10:mRNA-p1|transcript=TcCLB.484299.10:mRNA|gene=TcCLB.484299.10|organism=Trypanosoma_cruzi_CL_Brener_Esmeraldo-like|gene_product=trypanothionereductase,putative|transcript_product=trypanothionereductase,putative|location=TcChr37-S:712063-712632(-)|protein_length=189|sequence_SO=chromosome|SO=protein_coding
19.0467	21.2164	19.4221	19.1546	18.8748	20.0682	20.0517	21.4126	20.5485	19.5442	21.4425	18.6827	19.0068	20.0457	20.2009				10	2	2	21.9	7.1	7.1	72.088	0	8.2464	16566000	12	TcCLB.484311.10:mRNA-p1|transcript=TcCLB.484311.10:mRNA|gene=TcCLB.484311.10|organism=Trypanosoma_cruzi_CL_Brener_Esmeraldo-like|gene_product=calpain-likecysteinepeptidase,putative(fragment)|transcript_product=calpain-likecysteinepeptidase,putative(fragment)|location=TcChr39-S:257244-259136(+)|protein_length=631|sequence_SO=chromosome|SO=protein_coding	TcCLB.484311.10:mRNA-p1|transcript=TcCLB.484311.10:mRNA|gene=TcCLB.484311.10|organism=Trypanosoma_cruzi_CL_Brener_Esmeraldo-like|gene_product=calpain-likecysteinepeptidase,putative(fragment)|transcript_product=calpain-likecysteinepeptidase,putative(fragment)|location=TcChr39-S:257244-259136(+)|protein_length=631|sequence_SO=chromosome|SO=protein_coding
22.3913	22.356	22.4137	22.7653	23.2244	22.5572	22.9582	22.2009	22.5421	22.6139	22.1558	22.2087	19.5691	22.8837	20.2067				6	6	4	29.2	29.2	20.3	45.552	0	21.118	89427000	36	TcCLB.485683.10:mRNA-p1|transcript=TcCLB.485683.10:mRNA|gene=TcCLB.485683.10|organism=Trypanosoma_cruzi_CL_Brener_Non-Esmeraldo-like|gene_product=RNA-bindingprotein42(RNA-bindingmotifprotein42),putative|transcript_product=RNA-bindingprotein42(RNA-bindingmotifprotein42),putative|location=TcChr32-P:827545-828789(-)|protein_length=414|sequence_SO=chromosome|SO=protein_coding	TcCLB.485683.10:mRNA-p1|transcript=TcCLB.485683.10:mRNA|gene=TcCLB.485683.10|organism=Trypanosoma_cruzi_CL_Brener_Non-Esmeraldo-like|gene_product=RNA-bindingprotein42(RNA-bindingmotifprotein42),putative|transcript_product=RNA-bindingprotein42(RNA-bindingmotifprotein42),putative|location=TcChr32-P:827545-828789(-)|protein_length=414|sequence_SO=chromosome|SO=protein_coding
20.9635	21.1703	18.3483	20.9432	19.3561	19.8357	20.6033	20.6463	20.02	19.6017	18.995	20.6939	19.8764	20.2258	20.5444				3	3	3	18.1	18.1	18.1	21.676	0	7.6804	14516000	16	TcCLB.504147.20:mRNA-p1|transcript=TcCLB.504147.20:mRNA|gene=TcCLB.504147.20|organism=Trypanosoma_cruzi_CL_Brener_Esmeraldo-like|gene_product=60SribosomalproteinL18,putative|transcript_product=60SribosomalproteinL18,putative|location=TcChr37-S:593437-594018(+)|protein_length=193|sequence_SO=chromosome|SO=protein_coding;TcCLB.506181.50:mRNA-p1|transcript=TcCLB.506181.50:mRNA|gene=TcCLB.506181.50|o…	TcCLB.504147.20:mRNA-p1|transcript=TcCLB.504147.20:mRNA|gene=TcCLB.504147.20|organism=Trypanosoma_cruzi_CL_Brener_Esmeraldo-like|gene_product=60SribosomalproteinL18,putative|transcript_product=60SribosomalproteinL18,putative|location=TcChr37-S:593437-594018(+)|protein_length=193|sequence_SO=chromosome|SO=protein_coding;TcCLB.506181.50:mRNA-p1|transcript=TcCLB.506181.50:mRNA|gene=TcCLB.506181.50|o…
20.053	20.229	19.0665	19.6386	18.9679	18.953	22.8839	22.8398	20.7785	20.6404	22.9303	19.2474	19.7922	20.6771	19.2696				3	3	3	28.4	28.4	28.4	15.77	0	7.5717	57005000	20	TcCLB.506181.59:mRNA-p1|transcript=TcCLB.506181.59:mRNA|gene=TcCLB.506181.59|organism=Trypanosoma_cruzi_CL_Brener_Esmeraldo-like|gene_product=40SribosomalproteinS12,putative|transcript_product=40SribosomalproteinS12,putative|location=TcChr14-S:78693-79118(-)|protein_length=141|sequence_SO=chromosome|SO=protein_coding;TcCLB.503395.50:mRNA-p1|transcript=TcCLB.503395.50:mRNA|gene=TcCLB.503395.50|org…	TcCLB.506181.59:mRNA-p1|transcript=TcCLB.506181.59:mRNA|gene=TcCLB.506181.59|organism=Trypanosoma_cruzi_CL_Brener_Esmeraldo-like|gene_product=40SribosomalproteinS12,putative|transcript_product=40SribosomalproteinS12,putative|location=TcChr14-S:78693-79118(-)|protein_length=141|sequence_SO=chromosome|SO=protein_coding;TcCLB.503395.50:mRNA-p1|transcript=TcCLB.503395.50:mRNA|gene=TcCLB.503395.50|org…
21.3246	21.2178	22.3735	22.4685	22.9197	22.6511	21.6468	21.3001	22.598	21.1953	21.2527	22.2924	23.1379	23.1659	23.1607				10	3	3	32.8	8.1	8.1	47.716	0	11.995	80943000	43	TcCLB.503405.10:mRNA-p1|transcript=TcCLB.503405.10:mRNA|gene=TcCLB.503405.10|organism=Trypanosoma_cruzi_CL_Brener_Esmeraldo-like|gene_product=glutaminesynthetase,putative|transcript_product=glutaminesynthetase,putative|location=TcChr27-S:561646-562911(+)|protein_length=421|sequence_SO=chromosome|SO=protein_coding	TcCLB.503405.10:mRNA-p1|transcript=TcCLB.503405.10:mRNA|gene=TcCLB.503405.10|organism=Trypanosoma_cruzi_CL_Brener_Esmeraldo-like|gene_product=glutaminesynthetase,putative|transcript_product=glutaminesynthetase,putative|location=TcChr27-S:561646-562911(+)|protein_length=421|sequence_SO=chromosome|SO=protein_coding
24.5069	24.5641	23.9093	24.1931	22.4708	24.6054	24.7023	24.1792	24.2517	24.619	24.3679	23.8579	23.7829	24.1691	24.4553				24	8	8	69.4	35.3	35.3	50.682	0	34.567	352820000	138	TcCLB.503419.30:mRNA-p1|transcript=TcCLB.503419.30:mRNA|gene=TcCLB.503419.30|organism=Trypanosoma_cruzi_CL_Brener_Esmeraldo-like|gene_product=thiol-dependentreductase1,putative|transcript_product=thiol-dependentreductase1,putative|location=TcChr37-S:769492-770829(-)|protein_length=445|sequence_SO=chromosome|SO=protein_coding	TcCLB.503419.30:mRNA-p1|transcript=TcCLB.503419.30:mRNA|gene=TcCLB.503419.30|organism=Trypanosoma_cruzi_CL_Brener_Esmeraldo-like|gene_product=thiol-dependentreductase1,putative|transcript_product=thiol-dependentreductase1,putative|location=TcChr37-S:769492-770829(-)|protein_length=445|sequence_SO=chromosome|SO=protein_coding
22.1249	21.2884	21.5439	20.8471	19.734	19.3046	23.1276	22.7769	21.4996	21.9874	22.3002	19.0923	19.8868	19.6219	19.6127				1	1	1	5.7	5.7	5.7	23.714	0	5.0154	44750000	17	TcCLB.510181.140:mRNA-p1|transcript=TcCLB.510181.140:mRNA|gene=TcCLB.510181.140|organism=Trypanosoma_cruzi_CL_Brener_Esmeraldo-like|gene_product=hypotheticalprotein,conserved|transcript_product=hypotheticalprotein,conserved|location=TcChr37-S:1292194-1292832(+)|protein_length=212|sequence_SO=chromosome|SO=protein_coding;TcCLB.503431.20:mRNA-p1|transcript=TcCLB.503431.20:mRNA|gene=TcCLB.503431.20|…	TcCLB.510181.140:mRNA-p1|transcript=TcCLB.510181.140:mRNA|gene=TcCLB.510181.140|organism=Trypanosoma_cruzi_CL_Brener_Esmeraldo-like|gene_product=hypotheticalprotein,conserved|transcript_product=hypotheticalprotein,conserved|location=TcChr37-S:1292194-1292832(+)|protein_length=212|sequence_SO=chromosome|SO=protein_coding;TcCLB.503431.20:mRNA-p1|transcript=TcCLB.503431.20:mRNA|gene=TcCLB.503431.20|…
20.1578	19.9057	19.4076	20.3025	18.1499	19.4835	19.9362	20.1772	19.5038	20.0355	20.3371	19.957	19.1017	20.613	19.7592				4	4	2	13.4	13.4	5.9	56.6	0	11.259	11069000	16	TcCLB.503433.20:mRNA-p1|transcript=TcCLB.503433.20:mRNA|gene=TcCLB.503433.20|organism=Trypanosoma_cruzi_CL_Brener_Esmeraldo-like|gene_product=hypotheticalprotein,conserved|transcript_product=hypotheticalprotein,conserved|location=TcChr39-S:533220-534749(+)|protein_length=509|sequence_SO=chromosome|SO=protein_coding	TcCLB.503433.20:mRNA-p1|transcript=TcCLB.503433.20:mRNA|gene=TcCLB.503433.20|organism=Trypanosoma_cruzi_CL_Brener_Esmeraldo-like|gene_product=hypotheticalprotein,conserved|transcript_product=hypotheticalprotein,conserved|location=TcChr39-S:533220-534749(+)|protein_length=509|sequence_SO=chromosome|SO=protein_coding
22.0419	22.6606	22.2668	22.9868	22.7849	22.3332	22.5195	22.7772	22.185	22.5265	22.5579	21.3935	22.2959	22.2256	22.294				5	5	5	34.3	34.3	34.3	19.114	0	39.123	100490000	54	TcCLB.511287.30:mRNA-p1|transcript=TcCLB.511287.30:mRNA|gene=TcCLB.511287.30|organism=Trypanosoma_cruzi_CL_Brener_Non-Esmeraldo-like|gene_product=60SribosomalproteinL17,putative|transcript_product=60SribosomalproteinL17,putative|location=TcChr40-P:491345-491845(+)|protein_length=166|sequence_SO=chromosome|SO=protein_coding;TcCLB.509875.210:mRNA-p1|transcript=TcCLB.509875.210:mRNA|gene=TcCLB.50987…	TcCLB.511287.30:mRNA-p1|transcript=TcCLB.511287.30:mRNA|gene=TcCLB.511287.30|organism=Trypanosoma_cruzi_CL_Brener_Non-Esmeraldo-like|gene_product=60SribosomalproteinL17,putative|transcript_product=60SribosomalproteinL17,putative|location=TcChr40-P:491345-491845(+)|protein_length=166|sequence_SO=chromosome|SO=protein_coding;TcCLB.509875.210:mRNA-p1|transcript=TcCLB.509875.210:mRNA|gene=TcCLB.50987…
20.93	19.9722	19.9861	18.9542	18.9235	19.676	21.7085	21.8963	21.8059	21.4348	22.0798	21.8789	19.8103	20.399	19.0511				3	3	3	41	41	41	11.589	0	16.815	46482000	15	TcCLB.506959.130:mRNA-p1|transcript=TcCLB.506959.130:mRNA|gene=TcCLB.506959.130|organism=Trypanosoma_cruzi_CL_Brener_Non-Esmeraldo-like|gene_product=60SribosomalproteinL30,putative|transcript_product=60SribosomalproteinL30,putative|location=TcChr38-P:88628-88945(+)|protein_length=105|sequence_SO=chromosome|SO=protein_coding;TcCLB.506959.120:mRNA-p1|transcript=TcCLB.506959.120:mRNA|gene=TcCLB.5069…	TcCLB.506959.130:mRNA-p1|transcript=TcCLB.506959.130:mRNA|gene=TcCLB.506959.130|organism=Trypanosoma_cruzi_CL_Brener_Non-Esmeraldo-like|gene_product=60SribosomalproteinL30,putative|transcript_product=60SribosomalproteinL30,putative|location=TcChr38-P:88628-88945(+)|protein_length=105|sequence_SO=chromosome|SO=protein_coding;TcCLB.506959.120:mRNA-p1|transcript=TcCLB.506959.120:mRNA|gene=TcCLB.5069…
25.6666	25.3756	26.2537	26.0822	26.5273	26.1165	26.3541	26.0468	25.7846	25.9276	26.0755	25.4522	25.5268	25.548	26.0052				21	21	21	69.8	69.8	69.8	36.446	0	105.19	974810000	226	TcCLB.503477.20:mRNA-p1|transcript=TcCLB.503477.20:mRNA|gene=TcCLB.503477.20|organism=Trypanosoma_cruzi_CL_Brener_Esmeraldo-like|gene_product=transaldolase,putative|transcript_product=transaldolase,putative|location=TcChr25-S:363664-364659(+)|protein_length=331|sequence_SO=chromosome|SO=protein_coding;TcCLB.507889.10:mRNA-p1|transcript=TcCLB.507889.10:mRNA|gene=TcCLB.507889.10|organism=Trypanosom…	TcCLB.503477.20:mRNA-p1|transcript=TcCLB.503477.20:mRNA|gene=TcCLB.503477.20|organism=Trypanosoma_cruzi_CL_Brener_Esmeraldo-like|gene_product=transaldolase,putative|transcript_product=transaldolase,putative|location=TcChr25-S:363664-364659(+)|protein_length=331|sequence_SO=chromosome|SO=protein_coding;TcCLB.507889.10:mRNA-p1|transcript=TcCLB.507889.10:mRNA|gene=TcCLB.507889.10|organism=Trypanosom…
25.8156	25.8001	26.5281	26.2313	26.8287	26.1174	26.5935	26.4595	26.371	26.0135	26.2643	25.9037	26.0084	25.7577	26.2146				16	16	3	84.2	84.2	30.8	29.341	0	91.353	1193500000	171	TcCLB.503479.30:mRNA-p1|transcript=TcCLB.503479.30:mRNA|gene=TcCLB.503479.30|organism=Trypanosoma_cruzi_CL_Brener_Esmeraldo-like|gene_product=adenylatekinase1|transcript_product=adenylatekinase1|location=TcChr10-S:322033-322815(-)|protein_length=260|sequence_SO=chromosome|SO=protein_coding	TcCLB.503479.30:mRNA-p1|transcript=TcCLB.503479.30:mRNA|gene=TcCLB.503479.30|organism=Trypanosoma_cruzi_CL_Brener_Esmeraldo-like|gene_product=adenylatekinase1|transcript_product=adenylatekinase1|location=TcChr10-S:322033-322815(-)|protein_length=260|sequence_SO=chromosome|SO=protein_coding
19.3333	20.2477	19.8443	20.0831	18.9404	19.8728	21.1236	20.081	18.935	21.358	21.3563	21.0973	19.8563	19.9229	20.5774				3	3	3	7.2	7.2	7.2	143.53	0	7.7139	29458000	21	TcCLB.503479.70:mRNA-p1|transcript=TcCLB.503479.70:mRNA|gene=TcCLB.503479.70|organism=Trypanosoma_cruzi_CL_Brener_Esmeraldo-like|gene_product=hookcomplexprotein,conserved|transcript_product=hookcomplexprotein,conserved|location=TcChr10-S:305778-309593(-)|protein_length=1271|sequence_SO=chromosome|SO=protein_coding;TcCLB.506855.240:pseudogenic_transcript-p1|transcript=TcCLB.506855.240:pseudogenic_…	TcCLB.503479.70:mRNA-p1|transcript=TcCLB.503479.70:mRNA|gene=TcCLB.503479.70|organism=Trypanosoma_cruzi_CL_Brener_Esmeraldo-like|gene_product=hookcomplexprotein,conserved|transcript_product=hookcomplexprotein,conserved|location=TcChr10-S:305778-309593(-)|protein_length=1271|sequence_SO=chromosome|SO=protein_coding
23.1515	23.6099	23.9587	23.5323	25.4011	24.0057	20.0233	20.0709	19.1184	21.5851	20.2293	19.5994	24.0763	23.8573	24.7129				17	10	8	22.3	14.6	12.6	103.31	0	34.027	153350000	28	TcCLB.503483.9:mRNA-p1|transcript=TcCLB.503483.9:mRNA|gene=TcCLB.503483.9|organism=Trypanosoma_cruzi_CL_Brener_Esmeraldo-like|gene_product=retrotransposonhotspot(RHS)protein,putative|transcript_product=retrotransposonhotspot(RHS)protein,putative|location=TcChr32-S:963723-966470(+)|protein_length=916|sequence_SO=chromosome|SO=protein_coding	TcCLB.503483.9:mRNA-p1|transcript=TcCLB.503483.9:mRNA|gene=TcCLB.503483.9|organism=Trypanosoma_cruzi_CL_Brener_Esmeraldo-like|gene_product=retrotransposonhotspot(RHS)protein,putative|transcript_product=retrotransposonhotspot(RHS)protein,putative|location=TcChr32-S:963723-966470(+)|protein_length=916|sequence_SO=chromosome|SO=protein_coding
21.7259	21.401	22.1238	19.4418	18.9031	20.5553	22.1038	21.746	21.3065	21.6803	21.5205	20.1951	21.2734	19.5639	21.1217				3	3	3	30.1	30.1	30.1	23.097	0	27.161	35205000	19	TcCLB.506979.50:mRNA-p1|transcript=TcCLB.506979.50:mRNA|gene=TcCLB.506979.50|organism=Trypanosoma_cruzi_CL_Brener_Esmeraldo-like|gene_product=hypotheticalprotein,conserved|transcript_product=hypotheticalprotein,conserved|location=TcChr23-S:405369-405959(-)|protein_length=196|sequence_SO=chromosome|SO=protein_coding;TcCLB.503499.10:mRNA-p1|transcript=TcCLB.503499.10:mRNA|gene=TcCLB.503499.10|organ…	TcCLB.506979.50:mRNA-p1|transcript=TcCLB.506979.50:mRNA|gene=TcCLB.506979.50|organism=Trypanosoma_cruzi_CL_Brener_Esmeraldo-like|gene_product=hypotheticalprotein,conserved|transcript_product=hypotheticalprotein,conserved|location=TcChr23-S:405369-405959(-)|protein_length=196|sequence_SO=chromosome|SO=protein_coding;TcCLB.503499.10:mRNA-p1|transcript=TcCLB.503499.10:mRNA|gene=TcCLB.503499.10|organ…
23.4975	23.5959	24.1566	23.472	22.7006	22.784	24.0056	24.1768	21.2217	23.5753	23.5948	22.0903	22.5295	22.6516	20.4492				5	5	5	74.1	74.1	74.1	12.886	0	23.606	140570000	47	TcCLB.506359.80:mRNA-p1|transcript=TcCLB.506359.80:mRNA|gene=TcCLB.506359.80|organism=Trypanosoma_cruzi_CL_Brener_Esmeraldo-like|gene_product=Outerarmdyneinlightchain7|transcript_product=Outerarmdyneinlightchain7|location=TcChr40-S:902330-902680(+)|protein_length=116|sequence_SO=chromosome|SO=protein_coding;TcCLB.503521.30:mRNA-p1|transcript=TcCLB.503521.30:mRNA|gene=TcCLB.503521.30|organism=Tryp…	TcCLB.506359.80:mRNA-p1|transcript=TcCLB.506359.80:mRNA|gene=TcCLB.506359.80|organism=Trypanosoma_cruzi_CL_Brener_Esmeraldo-like|gene_product=Outerarmdyneinlightchain7|transcript_product=Outerarmdyneinlightchain7|location=TcChr40-S:902330-902680(+)|protein_length=116|sequence_SO=chromosome|SO=protein_coding;TcCLB.503521.30:mRNA-p1|transcript=TcCLB.503521.30:mRNA|gene=TcCLB.503521.30|organism=Tryp…
19.1496	19.8068	19.2711	20.4753	17.8054	20.4934	19.3037	19.4202	20.1445	20.2069	19.9826	20.1532	19.318	19.4732	19.3939				14	2	2	36.9	5.6	5.6	53.47	0	8.4563	20301000	11	TcCLB.503521.50:mRNA-p1|transcript=TcCLB.503521.50:mRNA|gene=TcCLB.503521.50|organism=Trypanosoma_cruzi_CL_Brener_Non-Esmeraldo-like|gene_product=UTP-glucose-1-phosphateuridylyltransferase2,putative|transcript_product=UTP-glucose-1-phosphateuridylyltransferase2,putative|location=TcChr40-P:898009-899457(+)|protein_length=482|sequence_SO=chromosome|SO=protein_coding	TcCLB.503521.50:mRNA-p1|transcript=TcCLB.503521.50:mRNA|gene=TcCLB.503521.50|organism=Trypanosoma_cruzi_CL_Brener_Non-Esmeraldo-like|gene_product=UTP-glucose-1-phosphateuridylyltransferase2,putative|transcript_product=UTP-glucose-1-phosphateuridylyltransferase2,putative|location=TcChr40-P:898009-899457(+)|protein_length=482|sequence_SO=chromosome|SO=protein_coding
19.6532	19.7511	19.4961	19.2437	19.3623	20.0875	22.5644	22.7693	22.6236	19.5636	19.0988	20.2653	19.1681	19.7058	20.3724				2	2	2	5.2	5.2	5.2	56.078	0.0054808	2.8854	56306000	11	TcCLB.509455.90:mRNA-p1|transcript=TcCLB.509455.90:mRNA|gene=TcCLB.509455.90|organism=Trypanosoma_cruzi_CL_Brener_Esmeraldo-like|gene_product=PutativeintraflagellartransportproteinA1|transcript_product=PutativeintraflagellartransportproteinA1|location=TcChr15-S:381020-382525(-)|protein_length=501|sequence_SO=chromosome|SO=protein_coding;TcCLB.503539.20:mRNA-p1|transcript=TcCLB.503539.20:mRNA|gene…	TcCLB.509455.90:mRNA-p1|transcript=TcCLB.509455.90:mRNA|gene=TcCLB.509455.90|organism=Trypanosoma_cruzi_CL_Brener_Esmeraldo-like|gene_product=PutativeintraflagellartransportproteinA1|transcript_product=PutativeintraflagellartransportproteinA1|location=TcChr15-S:381020-382525(-)|protein_length=501|sequence_SO=chromosome|SO=protein_coding;TcCLB.503539.20:mRNA-p1|transcript=TcCLB.503539.20:mRNA|gene…
26.1658	26.0594	26.0774	26.4155	26.4538	26.7742	26.0285	27.2202	26.6429	25.8406	26.3461	26.5088	26.3805	26.6271	26.8779				24	24	18	62	62	41.1	53.868	0	213.17	1413400000	282	TcCLB.503555.30:mRNA-p1|transcript=TcCLB.503555.30:mRNA|gene=TcCLB.503555.30|organism=Trypanosoma_cruzi_CL_Brener_Non-Esmeraldo-like|gene_product=trypanothionereductase,putative|transcript_product=trypanothionereductase,putative|location=TcChr37-P:713055-714533(-)|protein_length=492|sequence_SO=chromosome|SO=protein_coding;TcCLB.504507.5:mRNA-p1|transcript=TcCLB.504507.5:mRNA|gene=TcCLB.504507.5|…	TcCLB.503555.30:mRNA-p1|transcript=TcCLB.503555.30:mRNA|gene=TcCLB.503555.30|organism=Trypanosoma_cruzi_CL_Brener_Non-Esmeraldo-like|gene_product=trypanothionereductase,putative|transcript_product=trypanothionereductase,putative|location=TcChr37-P:713055-714533(-)|protein_length=492|sequence_SO=chromosome|SO=protein_coding;TcCLB.504507.5:mRNA-p1|transcript=TcCLB.504507.5:mRNA|gene=TcCLB.504507.5|…
19.8729	20.6787	20.5373	20.788	21.5731	20.9762	20.7816	21.6143	19.3112	19.6079	19.2656	19.8893	20.0865	19.748	21.4666				2	2	2	45.3	45.3	45.3	10.401	0	9.0299	43196000	28	TcCLB.507001.34:mRNA-p1|transcript=TcCLB.507001.34:mRNA|gene=TcCLB.507001.34|organism=Trypanosoma_cruzi_CL_Brener_Non-Esmeraldo-like|gene_product=hypotheticalprotein,conserved|transcript_product=hypotheticalprotein,conserved|location=TcChr39-P:1546113-1546400(+)|protein_length=95|sequence_SO=chromosome|SO=protein_coding;TcCLB.503557.14:mRNA-p1|transcript=TcCLB.503557.14:mRNA|gene=TcCLB.503557.14|…	TcCLB.507001.34:mRNA-p1|transcript=TcCLB.507001.34:mRNA|gene=TcCLB.507001.34|organism=Trypanosoma_cruzi_CL_Brener_Non-Esmeraldo-like|gene_product=hypotheticalprotein,conserved|transcript_product=hypotheticalprotein,conserved|location=TcChr39-P:1546113-1546400(+)|protein_length=95|sequence_SO=chromosome|SO=protein_coding;TcCLB.503557.14:mRNA-p1|transcript=TcCLB.503557.14:mRNA|gene=TcCLB.503557.14|…
19.0984	20.1986	19.6305	19.7973	18.7088	20.3774	20.696	19.5429	19.6464	19.8987	20.0259	19.1418	18.9648	20.3586	19.0408				18	2	2	75.4	17.4	17.4	33.496	0	16.415	34104000	18	TcCLB.503559.109:mRNA-p1|transcript=TcCLB.503559.109:mRNA|gene=TcCLB.503559.109|organism=Trypanosoma_cruzi_CL_Brener_Non-Esmeraldo-like|gene_product=electron-transfer-flavoprotein,alphapolypeptide,putative|transcript_product=electron-transfer-flavoprotein,alphapolypeptide,putative|location=TcChr27-P:512264-513229(+)|protein_length=321|sequence_SO=chromosome|SO=protein_coding	TcCLB.503559.109:mRNA-p1|transcript=TcCLB.503559.109:mRNA|gene=TcCLB.503559.109|organism=Trypanosoma_cruzi_CL_Brener_Non-Esmeraldo-like|gene_product=electron-transfer-flavoprotein,alphapolypeptide,putative|transcript_product=electron-transfer-flavoprotein,alphapolypeptide,putative|location=TcChr27-P:512264-513229(+)|protein_length=321|sequence_SO=chromosome|SO=protein_coding
22.3862	22.5888	23.2323	22.5354	20.0688	22.4721	22.11	22.8313	22.8341	21.9806	22.4483	21.4321	21.7685	21.9611	22.0729				8	8	7	23.4	23.4	21.7	62.585	0	26.234	88356000	54	TcCLB.503571.10:mRNA-p1|transcript=TcCLB.503571.10:mRNA|gene=TcCLB.503571.10|organism=Trypanosoma_cruzi_CL_Brener_Esmeraldo-like|gene_product=Flagellumadhesionprotein1|transcript_product=Flagellumadhesionprotein1|location=TcChr12-S:285842-287587(-)|protein_length=581|sequence_SO=chromosome|SO=protein_coding	TcCLB.503571.10:mRNA-p1|transcript=TcCLB.503571.10:mRNA|gene=TcCLB.503571.10|organism=Trypanosoma_cruzi_CL_Brener_Esmeraldo-like|gene_product=Flagellumadhesionprotein1|transcript_product=Flagellumadhesionprotein1|location=TcChr12-S:285842-287587(-)|protein_length=581|sequence_SO=chromosome|SO=protein_coding
21.1441	20.7282	20.7608	19.9788	17.9988	21.6503	19.6125	20.2887	21.4057	20.3346	19.4682	20.3133	20.2255	20.714	21.8022				3	3	1	5.4	5.4	2.3	79.248	0	13.184	21702000	23	TcCLB.503571.19:mRNA-p1|transcript=TcCLB.503571.19:mRNA|gene=TcCLB.503571.19|organism=Trypanosoma_cruzi_CL_Brener_Esmeraldo-like|gene_product=FLA1-bindingprotein|transcript_product=FLA1-bindingprotein|location=TcChr12-S:281606-283729(-)|protein_length=708|sequence_SO=chromosome|SO=protein_coding	TcCLB.503571.19:mRNA-p1|transcript=TcCLB.503571.19:mRNA|gene=TcCLB.503571.19|organism=Trypanosoma_cruzi_CL_Brener_Esmeraldo-like|gene_product=FLA1-bindingprotein|transcript_product=FLA1-bindingprotein|location=TcChr12-S:281606-283729(-)|protein_length=708|sequence_SO=chromosome|SO=protein_coding
19.5351	19.6755	18.2052	20.1641	18.7253	20.1656	21.9488	21.8222	20.238	19.8282	19.8054	19.9335	22.3203	22.2067	22.5057				3	3	3	15	15	15	27.452	0	6.7246	61743000	19	TcCLB.510943.60:mRNA-p1|transcript=TcCLB.510943.60:mRNA|gene=TcCLB.510943.60|organism=Trypanosoma_cruzi_CL_Brener_Non-Esmeraldo-like|gene_product=U2splicingauxiliaryfactor,putative|transcript_product=U2splicingauxiliaryfactor,putative|location=TcChr36-P:948618-949319(-)|protein_length=233|sequence_SO=chromosome|SO=protein_coding;TcCLB.503577.20:mRNA-p1|transcript=TcCLB.503577.20:mRNA|gene=TcCLB.5…	TcCLB.510943.60:mRNA-p1|transcript=TcCLB.510943.60:mRNA|gene=TcCLB.510943.60|organism=Trypanosoma_cruzi_CL_Brener_Non-Esmeraldo-like|gene_product=U2splicingauxiliaryfactor,putative|transcript_product=U2splicingauxiliaryfactor,putative|location=TcChr36-P:948618-949319(-)|protein_length=233|sequence_SO=chromosome|SO=protein_coding;TcCLB.503577.20:mRNA-p1|transcript=TcCLB.503577.20:mRNA|gene=TcCLB.5…
22.7716	22.0712	22.8143	21.9077	21.9762	21.8814	21.8293	22.5113	22.0199	22.6176	22.2674	23.4092	22.6218	22.915	22.1198				10	10	10	31.4	31.4	31.4	47.837	0	29.835	88040000	44	TcCLB.507517.10:mRNA-p1|transcript=TcCLB.507517.10:mRNA|gene=TcCLB.507517.10|organism=Trypanosoma_cruzi_CL_Brener_Non-Esmeraldo-like|gene_product=hypotheticalprotein,conserved|transcript_product=hypotheticalprotein,conserved|location=TcChr29-P:767835-769184(+)|protein_length=449|sequence_SO=chromosome|SO=protein_coding;TcCLB.503579.20:mRNA-p1|transcript=TcCLB.503579.20:mRNA|gene=TcCLB.503579.20|o…	TcCLB.507517.10:mRNA-p1|transcript=TcCLB.507517.10:mRNA|gene=TcCLB.507517.10|organism=Trypanosoma_cruzi_CL_Brener_Non-Esmeraldo-like|gene_product=hypotheticalprotein,conserved|transcript_product=hypotheticalprotein,conserved|location=TcChr29-P:767835-769184(+)|protein_length=449|sequence_SO=chromosome|SO=protein_coding;TcCLB.503579.20:mRNA-p1|transcript=TcCLB.503579.20:mRNA|gene=TcCLB.503579.20|o…
19.4611	19.6974	19.6161	19.6942	18.3987	20.3737	20.0504	19.3654	19.5023	19.1391	19.8768	20.1161	18.3149	18.0582	18.2716				2	2	1	16.1	16.1	12.3	28.948	0.00059242	4.3867	1036600	3	TcCLB.503593.10:mRNA-p1|transcript=TcCLB.503593.10:mRNA|gene=TcCLB.503593.10|organism=Trypanosoma_cruzi_CL_Brener_Non-Esmeraldo-like|gene_product=Eukaryotictranslationinitiationfactor4E-1|transcript_product=Eukaryotictranslationinitiationfactor4E-1|location=TcChr39-P:590001-590786(+)|protein_length=261|sequence_SO=chromosome|SO=protein_coding	TcCLB.503593.10:mRNA-p1|transcript=TcCLB.503593.10:mRNA|gene=TcCLB.503593.10|organism=Trypanosoma_cruzi_CL_Brener_Non-Esmeraldo-like|gene_product=Eukaryotictranslationinitiationfactor4E-1|transcript_product=Eukaryotictranslationinitiationfactor4E-1|location=TcChr39-P:590001-590786(+)|protein_length=261|sequence_SO=chromosome|SO=protein_coding
19.9785	19.7454	19.6728	20.1521	19.4126	20.5161	19.5629	20.0881	20.0824	20.1219	19.8156	20.2301	21.0413	20.4902	20.4433				4	4	4	22.3	22.3	22.3	35.797	0	11.801	15746000	27	TcCLB.509167.150:mRNA-p1|transcript=TcCLB.509167.150:mRNA|gene=TcCLB.509167.150|organism=Trypanosoma_cruzi_CL_Brener_Esmeraldo-like|gene_product=homoserinekinase|transcript_product=homoserinekinase|location=TcChr32-S:825114-826124(-)|protein_length=336|sequence_SO=chromosome|SO=protein_coding;TcCLB.503597.10:mRNA-p1|transcript=TcCLB.503597.10:mRNA|gene=TcCLB.503597.10|organism=Trypanosoma_cruzi_C…	TcCLB.509167.150:mRNA-p1|transcript=TcCLB.509167.150:mRNA|gene=TcCLB.509167.150|organism=Trypanosoma_cruzi_CL_Brener_Esmeraldo-like|gene_product=homoserinekinase|transcript_product=homoserinekinase|location=TcChr32-S:825114-826124(-)|protein_length=336|sequence_SO=chromosome|SO=protein_coding;TcCLB.503597.10:mRNA-p1|transcript=TcCLB.503597.10:mRNA|gene=TcCLB.503597.10|organism=Trypanosoma_cruzi_C…
20.1153	18.8649	19.5949	19.1968	18.0732	18.9128	20.6141	19.4426	20.3597	20.9385	19.5959	19.566	18.9962	19.3632	19.7891				4	4	4	40	40	40	14.602	0	8.1682	35017000	8	TcCLB.506679.250:mRNA-p1|transcript=TcCLB.506679.250:mRNA|gene=TcCLB.506679.250|organism=Trypanosoma_cruzi_CL_Brener_Non-Esmeraldo-like|gene_product=ribosomalproteinL24,putative|transcript_product=ribosomalproteinL24,putative|location=TcChr20-P:255160-255537(+)|protein_length=125|sequence_SO=chromosome|SO=protein_coding;TcCLB.506679.230:mRNA-p1|transcript=TcCLB.506679.230:mRNA|gene=TcCLB.506679.2…	TcCLB.506679.250:mRNA-p1|transcript=TcCLB.506679.250:mRNA|gene=TcCLB.506679.250|organism=Trypanosoma_cruzi_CL_Brener_Non-Esmeraldo-like|gene_product=ribosomalproteinL24,putative|transcript_product=ribosomalproteinL24,putative|location=TcChr20-P:255160-255537(+)|protein_length=125|sequence_SO=chromosome|SO=protein_coding;TcCLB.506679.230:mRNA-p1|transcript=TcCLB.506679.230:mRNA|gene=TcCLB.506679.2…
23.9593	23.4784	24.0738	23.7919	23.8743	24.2236	24.4475	24.4215	24.075	23.9129	24.2917	24.097	24.5627	24.3941	24.3977				11	11	11	49.4	49.4	49.4	28.049	0	43.685	291610000	81	TcCLB.511165.70:mRNA-p1|transcript=TcCLB.511165.70:mRNA|gene=TcCLB.511165.70|organism=Trypanosoma_cruzi_CL_Brener_Non-Esmeraldo-like|gene_product=proteasomealpha7subunit,putative|transcript_product=proteasomealpha7subunit,putative|location=TcChr27-P:337272-338015(-)|protein_length=247|sequence_SO=chromosome|SO=protein_coding;TcCLB.503613.20:mRNA-p1|transcript=TcCLB.503613.20:mRNA|gene=TcCLB.50361…	TcCLB.511165.70:mRNA-p1|transcript=TcCLB.511165.70:mRNA|gene=TcCLB.511165.70|organism=Trypanosoma_cruzi_CL_Brener_Non-Esmeraldo-like|gene_product=proteasomealpha7subunit,putative|transcript_product=proteasomealpha7subunit,putative|location=TcChr27-P:337272-338015(-)|protein_length=247|sequence_SO=chromosome|SO=protein_coding;TcCLB.503613.20:mRNA-p1|transcript=TcCLB.503613.20:mRNA|gene=TcCLB.50361…
19.4039	17.8658	20.2557	19.9608	19.6826	20.217	22.3488	22.2722	22.183	20.4504	19.2504	19.7922	20.2218	18.7958	19.2013				1	1	1	11.4	11.4	11.4	13.27	0	5.1013	29413000	15	TcCLB.511165.54:mRNA-p1|transcript=TcCLB.511165.54:mRNA|gene=TcCLB.511165.54|organism=Trypanosoma_cruzi_CL_Brener_Non-Esmeraldo-like|gene_product=pterin-4-alpha-carbinolaminedehydratase,putative|transcript_product=pterin-4-alpha-carbinolaminedehydratase,putative|location=TcChr27-P:339837-340181(-)|protein_length=114|sequence_SO=chromosome|SO=protein_coding;TcCLB.503613.40:mRNA-p1|transcript=TcCLB…	TcCLB.511165.54:mRNA-p1|transcript=TcCLB.511165.54:mRNA|gene=TcCLB.511165.54|organism=Trypanosoma_cruzi_CL_Brener_Non-Esmeraldo-like|gene_product=pterin-4-alpha-carbinolaminedehydratase,putative|transcript_product=pterin-4-alpha-carbinolaminedehydratase,putative|location=TcChr27-P:339837-340181(-)|protein_length=114|sequence_SO=chromosome|SO=protein_coding;TcCLB.503613.40:mRNA-p1|transcript=TcCLB…
23.5567	23.4349	23.8653	23.4268	24.0897	23.198	23.6883	23.7356	23.3104	23.3737	23.7635	23.8471	22.9273	23.0236	23.0155				5	5	5	23	23	23	39.044	0	19.493	230700000	57	TcCLB.503899.90:mRNA-p1|transcript=TcCLB.503899.90:mRNA|gene=TcCLB.503899.90|organism=Trypanosoma_cruzi_CL_Brener_Esmeraldo-like|gene_product=asparaginesynthetasea,putative|transcript_product=asparaginesynthetasea,putative|location=TcChr29-S:686394-687440(+)|protein_length=348|sequence_SO=chromosome|SO=protein_coding;TcCLB.503625.10:mRNA-p1|transcript=TcCLB.503625.10:mRNA|gene=TcCLB.503625.10|org…	TcCLB.503899.90:mRNA-p1|transcript=TcCLB.503899.90:mRNA|gene=TcCLB.503899.90|organism=Trypanosoma_cruzi_CL_Brener_Esmeraldo-like|gene_product=asparaginesynthetasea,putative|transcript_product=asparaginesynthetasea,putative|location=TcChr29-S:686394-687440(+)|protein_length=348|sequence_SO=chromosome|SO=protein_coding;TcCLB.503625.10:mRNA-p1|transcript=TcCLB.503625.10:mRNA|gene=TcCLB.503625.10|org…
20.5497	19.9309	19.7091	21.3533	22.9738	21.0929	19.5845	21.7974	21.6293	19.3441	19.807	18.5916	19.1255	19.1948	19.368				5	5	5	17.6	17.6	17.6	54.543	0	14.593	27297000	11	TcCLB.503635.50:mRNA-p1|transcript=TcCLB.503635.50:mRNA|gene=TcCLB.503635.50|organism=Trypanosoma_cruzi_CL_Brener_Non-Esmeraldo-like|gene_product=hypotheticalprotein,conserved|transcript_product=hypotheticalprotein,conserved|location=TcChr38-P:130234-131736(+)|protein_length=500|sequence_SO=chromosome|SO=protein_coding;TcCLB.511001.30:mRNA-p1|transcript=TcCLB.511001.30:mRNA|gene=TcCLB.511001.30|o…	TcCLB.503635.50:mRNA-p1|transcript=TcCLB.503635.50:mRNA|gene=TcCLB.503635.50|organism=Trypanosoma_cruzi_CL_Brener_Non-Esmeraldo-like|gene_product=hypotheticalprotein,conserved|transcript_product=hypotheticalprotein,conserved|location=TcChr38-P:130234-131736(+)|protein_length=500|sequence_SO=chromosome|SO=protein_coding;TcCLB.511001.30:mRNA-p1|transcript=TcCLB.511001.30:mRNA|gene=TcCLB.511001.30|o…
21.7832	22.4415	23.0252	23.4793	22.4046	23.2413	21.2322	21.3625	22.6687	21.8746	21.2943	21.9453	21.1198	19.972	18.7225				3	3	3	13.4	13.4	13.4	29.854	0	9.9856	68103000	23	TcCLB.511001.9:mRNA-p1|transcript=TcCLB.511001.9:mRNA|gene=TcCLB.511001.9|organism=Trypanosoma_cruzi_CL_Brener_Esmeraldo-like|gene_product=40SribosomalproteinS3A,putative|transcript_product=40SribosomalproteinS3A,putative|location=TcChr38-S:127975-128760(+)|protein_length=261|sequence_SO=chromosome|SO=protein_coding;TcCLB.511001.18:mRNA-p1|transcript=TcCLB.511001.18:mRNA|gene=TcCLB.511001.18|orga…	TcCLB.511001.9:mRNA-p1|transcript=TcCLB.511001.9:mRNA|gene=TcCLB.511001.9|organism=Trypanosoma_cruzi_CL_Brener_Esmeraldo-like|gene_product=40SribosomalproteinS3A,putative|transcript_product=40SribosomalproteinS3A,putative|location=TcChr38-S:127975-128760(+)|protein_length=261|sequence_SO=chromosome|SO=protein_coding;TcCLB.511001.18:mRNA-p1|transcript=TcCLB.511001.18:mRNA|gene=TcCLB.511001.18|orga…
22.4918	22.2672	22.6154	22.5381	23.3643	22.6712	22.5487	22.3327	22.7239	22.0434	22.0643	22.2192	22.9979	22.9546	22.9098				7	7	7	28.9	28.9	28.9	39.666	0	13.569	89441000	33	TcCLB.503639.20:mRNA-p1|transcript=TcCLB.503639.20:mRNA|gene=TcCLB.503639.20|organism=Trypanosoma_cruzi_CL_Brener_Esmeraldo-like|gene_product=hypotheticalprotein,conserved|transcript_product=hypotheticalprotein,conserved|location=TcChr37-S:1321470-1322498(+)|protein_length=342|sequence_SO=chromosome|SO=protein_coding;TcCLB.507609.70:mRNA-p1|transcript=TcCLB.507609.70:mRNA|gene=TcCLB.507609.70|org…	TcCLB.503639.20:mRNA-p1|transcript=TcCLB.503639.20:mRNA|gene=TcCLB.503639.20|organism=Trypanosoma_cruzi_CL_Brener_Esmeraldo-like|gene_product=hypotheticalprotein,conserved|transcript_product=hypotheticalprotein,conserved|location=TcChr37-S:1321470-1322498(+)|protein_length=342|sequence_SO=chromosome|SO=protein_coding;TcCLB.507609.70:mRNA-p1|transcript=TcCLB.507609.70:mRNA|gene=TcCLB.507609.70|org…
20.9049	21.38	18.9926	22.0521	20.4366	21.8157	20.4197	20.3461	21.5175	21.2991	21.1388	21.7645	21.629	22.1061	21.3116				11	11	3	10.8	10.8	3.1	157.16	0	30.565	46479000	41	TcCLB.503643.20:mRNA-p1|transcript=TcCLB.503643.20:mRNA|gene=TcCLB.503643.20|organism=Trypanosoma_cruzi_CL_Brener_Esmeraldo-like|gene_product=FlagellarMember6|transcript_product=FlagellarMember6|location=TcChr36-S:284466-288695(+)|protein_length=1409|sequence_SO=chromosome|SO=protein_coding;TcCLB.442495.10:mRNA-p1|transcript=TcCLB.442495.10:mRNA|gene=TcCLB.442495.10|organism=Trypanosoma_cruzi_CL_…	TcCLB.503643.20:mRNA-p1|transcript=TcCLB.503643.20:mRNA|gene=TcCLB.503643.20|organism=Trypanosoma_cruzi_CL_Brener_Esmeraldo-like|gene_product=FlagellarMember6|transcript_product=FlagellarMember6|location=TcChr36-S:284466-288695(+)|protein_length=1409|sequence_SO=chromosome|SO=protein_coding
19.9668	19.7237	21.3028	18.8709	19.9473	21.3474	19.3726	20.0319	18.1352	21.0429	21.7428	19.8868	21.58	21.4936	22.4547				6	6	6	22	22	22	43.853	0	16.412	24915000	14	TcCLB.503653.20:mRNA-p1|transcript=TcCLB.503653.20:mRNA|gene=TcCLB.503653.20|organism=Trypanosoma_cruzi_CL_Brener_Esmeraldo-like|gene_product=hypotheticalprotein,conserved|transcript_product=hypotheticalprotein,conserved|location=TcChr1-S:44023-45213(+)|protein_length=396|sequence_SO=chromosome|SO=protein_coding;TcCLB.505037.30:mRNA-p1|transcript=TcCLB.505037.30:mRNA|gene=TcCLB.505037.30|organism…	TcCLB.503653.20:mRNA-p1|transcript=TcCLB.503653.20:mRNA|gene=TcCLB.503653.20|organism=Trypanosoma_cruzi_CL_Brener_Esmeraldo-like|gene_product=hypotheticalprotein,conserved|transcript_product=hypotheticalprotein,conserved|location=TcChr1-S:44023-45213(+)|protein_length=396|sequence_SO=chromosome|SO=protein_coding;TcCLB.505037.30:mRNA-p1|transcript=TcCLB.505037.30:mRNA|gene=TcCLB.505037.30|organism…
20.2744	20.9671	17.0243	18.1952	19.2081	20.7204	18.8178	21.5265	20.1181	19.8292	22.0027	19.0334	20.6763	22.1983	18.4551				3	3	3	12.2	12.2	12.2	32.098	0	11.095	24425000	24	TcCLB.509395.100:mRNA-p1|transcript=TcCLB.509395.100:mRNA|gene=TcCLB.509395.100|organism=Trypanosoma_cruzi_CL_Brener_Non-Esmeraldo-like|gene_product=cytochromeb-domainprotein,putative|transcript_product=cytochromeb-domainprotein,putative|location=TcChr1-P:36299-37162(+)|protein_length=287|sequence_SO=chromosome|SO=protein_coding;TcCLB.503653.60:mRNA-p1|transcript=TcCLB.503653.60:mRNA|gene=TcCLB.5…	TcCLB.509395.100:mRNA-p1|transcript=TcCLB.509395.100:mRNA|gene=TcCLB.509395.100|organism=Trypanosoma_cruzi_CL_Brener_Non-Esmeraldo-like|gene_product=cytochromeb-domainprotein,putative|transcript_product=cytochromeb-domainprotein,putative|location=TcChr1-P:36299-37162(+)|protein_length=287|sequence_SO=chromosome|SO=protein_coding;TcCLB.503653.60:mRNA-p1|transcript=TcCLB.503653.60:mRNA|gene=TcCLB.5…
22.3293	23.1851	22.7647	23.0304	21.688	23.0567	21.7615	22.9415	21.665	22.5988	23.2477	22.8758	22.6488	22.172	22.5773				11	11	1	16.8	16.8	1.7	92.917	0	30.726	99932000	43	TcCLB.503663.20:mRNA-p1|transcript=TcCLB.503663.20:mRNA|gene=TcCLB.503663.20|organism=Trypanosoma_cruzi_CL_Brener_Non-Esmeraldo-like|gene_product=hypotheticalprotein,conserved|transcript_product=hypotheticalprotein,conserved|location=TcChr16-P:497356-499869(-)|protein_length=837|sequence_SO=chromosome|SO=protein_coding	TcCLB.503663.20:mRNA-p1|transcript=TcCLB.503663.20:mRNA|gene=TcCLB.503663.20|organism=Trypanosoma_cruzi_CL_Brener_Non-Esmeraldo-like|gene_product=hypotheticalprotein,conserved|transcript_product=hypotheticalprotein,conserved|location=TcChr16-P:497356-499869(-)|protein_length=837|sequence_SO=chromosome|SO=protein_coding
20.0197	20.3706	21.5924	21.5044	21.1223	22.9994	20.0576	21.2149	19.9707	20.8147	20.8318	22.0139	22.597	23.0877	21.8546				9	9	5	40.8	40.8	21.3	44.878	0	26.274	48515000	28	TcCLB.503679.10:mRNA-p1|transcript=TcCLB.503679.10:mRNA|gene=TcCLB.503679.10|organism=Trypanosoma_cruzi_CL_Brener_Non-Esmeraldo-like|gene_product=aspartateaminotransferase,putative|transcript_product=aspartateaminotransferase,putative|location=TcChr38-P:211993-213207(+)|protein_length=404|sequence_SO=chromosome|SO=protein_coding	TcCLB.503679.10:mRNA-p1|transcript=TcCLB.503679.10:mRNA|gene=TcCLB.503679.10|organism=Trypanosoma_cruzi_CL_Brener_Non-Esmeraldo-like|gene_product=aspartateaminotransferase,putative|transcript_product=aspartateaminotransferase,putative|location=TcChr38-P:211993-213207(+)|protein_length=404|sequence_SO=chromosome|SO=protein_coding
21.5854	22.343	22.579	22.4058	22.7089	22.4205	20.0957	20.869	22.3025	20.0765	20.2413	19.5947	21.2766	19.0486	22.3413				3	3	3	10.5	10.5	10.5	40.289	0	8.4088	46469000	15	TcCLB.503687.20:mRNA-p1|transcript=TcCLB.503687.20:mRNA|gene=TcCLB.503687.20|organism=Trypanosoma_cruzi_CL_Brener_Non-Esmeraldo-like|gene_product=glyceraldehyde-3-phosphatedehydrogenase,putative|transcript_product=glyceraldehyde-3-phosphatedehydrogenase,putative|location=TcChr39-P:1015747-1016862(-)|protein_length=371|sequence_SO=chromosome|SO=protein_coding;TcCLB.506885.413:mRNA-p1|transcript=Tc…	TcCLB.503687.20:mRNA-p1|transcript=TcCLB.503687.20:mRNA|gene=TcCLB.503687.20|organism=Trypanosoma_cruzi_CL_Brener_Non-Esmeraldo-like|gene_product=glyceraldehyde-3-phosphatedehydrogenase,putative|transcript_product=glyceraldehyde-3-phosphatedehydrogenase,putative|location=TcChr39-P:1015747-1016862(-)|protein_length=371|sequence_SO=chromosome|SO=protein_coding
24.0326	23.0992	23.6882	24.0342	24.3465	23.6988	23.9407	23.6504	23.3697	23.9097	24.1463	24.4103	23.8063	23.672	23.3426				11	11	2	43.2	43.2	7.3	38.349	0	181.34	227650000	84	TcCLB.503687.40:mRNA-p1|transcript=TcCLB.503687.40:mRNA|gene=TcCLB.503687.40|organism=Trypanosoma_cruzi_CL_Brener_Non-Esmeraldo-like|gene_product=rotamase,putative|transcript_product=rotamase,putative|location=TcChr39-P:1012887-1013951(-)|protein_length=354|sequence_SO=chromosome|SO=protein_coding	TcCLB.503687.40:mRNA-p1|transcript=TcCLB.503687.40:mRNA|gene=TcCLB.503687.40|organism=Trypanosoma_cruzi_CL_Brener_Non-Esmeraldo-like|gene_product=rotamase,putative|transcript_product=rotamase,putative|location=TcChr39-P:1012887-1013951(-)|protein_length=354|sequence_SO=chromosome|SO=protein_coding
22.3188	22.5978	23.1539	23.0159	20.3265	22.1945	22.3548	22.1221	22.0688	22.4375	22.2467	19.4387	21.8026	21.8636	22.8391				6	6	6	22.1	22.1	22.1	46.263	0	17.731	73209000	35	TcCLB.509573.30:mRNA-p1|transcript=TcCLB.509573.30:mRNA|gene=TcCLB.509573.30|organism=Trypanosoma_cruzi_CL_Brener_Non-Esmeraldo-like|gene_product=flagellarprotofilamentribbonprotein,putative|transcript_product=flagellarprotofilamentribbonprotein,putative|location=TcChr12-P:438418-439572(-)|protein_length=384|sequence_SO=chromosome|SO=protein_coding;TcCLB.503689.30:mRNA-p1|transcript=TcCLB.503689.…	TcCLB.509573.30:mRNA-p1|transcript=TcCLB.509573.30:mRNA|gene=TcCLB.509573.30|organism=Trypanosoma_cruzi_CL_Brener_Non-Esmeraldo-like|gene_product=flagellarprotofilamentribbonprotein,putative|transcript_product=flagellarprotofilamentribbonprotein,putative|location=TcChr12-P:438418-439572(-)|protein_length=384|sequence_SO=chromosome|SO=protein_coding;TcCLB.503689.30:mRNA-p1|transcript=TcCLB.503689.…
20.3725	19.481	19.7567	19.1088	19.6254	20.1713	19.7809	19.559	18.2078	19.632	19.0584	18.5508	21.6606	22.2005	21.9408				5	4	4	30.6	25.6	25.6	24.598	0	6.6807	23852000	7	TcCLB.509571.79:mRNA-p1|transcript=TcCLB.509571.79:mRNA|gene=TcCLB.509571.79|organism=Trypanosoma_cruzi_CL_Brener_Non-Esmeraldo-like|gene_product=Ras-relatedproteinRabX1,putative|transcript_product=Ras-relatedproteinRabX1,putative|location=TcChr12-P:433764-434423(-)|protein_length=219|sequence_SO=chromosome|SO=protein_coding;TcCLB.503689.4:mRNA-p1|transcript=TcCLB.503689.4:mRNA|gene=TcCLB.503689.…	TcCLB.509571.79:mRNA-p1|transcript=TcCLB.509571.79:mRNA|gene=TcCLB.509571.79|organism=Trypanosoma_cruzi_CL_Brener_Non-Esmeraldo-like|gene_product=Ras-relatedproteinRabX1,putative|transcript_product=Ras-relatedproteinRabX1,putative|location=TcChr12-P:433764-434423(-)|protein_length=219|sequence_SO=chromosome|SO=protein_coding;TcCLB.503689.4:mRNA-p1|transcript=TcCLB.503689.4:mRNA|gene=TcCLB.503689.…
20.2921	21.445	24.2691	23.8077	24.0949	23.8973	22.3958	22.5782	24.1462	22.8497	22.7508	23.8616	23.1642	22.2844	24.2245				6	6	6	36.5	36.5	36.5	13.497	0	18.668	169050000	49	TcCLB.504105.220:mRNA-p1|transcript=TcCLB.504105.220:mRNA|gene=TcCLB.504105.220|organism=Trypanosoma_cruzi_CL_Brener_Non-Esmeraldo-like|gene_product=hypotheticalprotein,conserved|transcript_product=hypotheticalprotein,conserved|location=TcChr36-P:1010892-1011239(-)|protein_length=115|sequence_SO=chromosome|SO=protein_coding;TcCLB.503697.70:mRNA-p1|transcript=TcCLB.503697.70:mRNA|gene=TcCLB.503697…	TcCLB.504105.220:mRNA-p1|transcript=TcCLB.504105.220:mRNA|gene=TcCLB.504105.220|organism=Trypanosoma_cruzi_CL_Brener_Non-Esmeraldo-like|gene_product=hypotheticalprotein,conserved|transcript_product=hypotheticalprotein,conserved|location=TcChr36-P:1010892-1011239(-)|protein_length=115|sequence_SO=chromosome|SO=protein_coding;TcCLB.503697.70:mRNA-p1|transcript=TcCLB.503697.70:mRNA|gene=TcCLB.503697…
19.5608	19.5236	19.5598	19.3847	19.1745	19.8688	18.7927	20.1935	20.2479	20.1717	19.3545	19.3068	20.6642	19.7141	19.903				7	1	1	40.2	3.4	3.4	29.501	0.004014	2.9765	10824000	18	TcCLB.503697.9:mRNA-p1|transcript=TcCLB.503697.9:mRNA|gene=TcCLB.503697.9|organism=Trypanosoma_cruzi_CL_Brener_Esmeraldo-like|gene_product=proteasomeregulatorynon-ATPasesubunit11,putative(fragment)|transcript_product=proteasomeregulatorynon-ATPasesubunit11,putative(fragment)|location=TcChr36-S:990662-991453(-)|protein_length=264|sequence_SO=chromosome|SO=protein_coding	TcCLB.503697.9:mRNA-p1|transcript=TcCLB.503697.9:mRNA|gene=TcCLB.503697.9|organism=Trypanosoma_cruzi_CL_Brener_Esmeraldo-like|gene_product=proteasomeregulatorynon-ATPasesubunit11,putative(fragment)|transcript_product=proteasomeregulatorynon-ATPasesubunit11,putative(fragment)|location=TcChr36-S:990662-991453(-)|protein_length=264|sequence_SO=chromosome|SO=protein_coding
25.3889	25.3693	25.9419	25.8401	26.687	25.7828	25.6745	25.5372	25.8911	25.5037	25.6799	26.0516	26.4437	25.9991	26.0676				15	15	15	81.7	81.7	81.7	28.748	0	79.363	1014000000	193	TcCLB.503713.30:mRNA-p1|transcript=TcCLB.503713.30:mRNA|gene=TcCLB.503713.30|organism=Trypanosoma_cruzi_CL_Brener_Esmeraldo-like|gene_product=6-phosphogluconolactonase,putative|transcript_product=6-phosphogluconolactonase,putative|location=TcChr25-S:662399-663190(+)|protein_length=263|sequence_SO=chromosome|SO=protein_coding;TcCLB.503945.40:mRNA-p1|transcript=TcCLB.503945.40:mRNA|gene=TcCLB.50394…	TcCLB.503713.30:mRNA-p1|transcript=TcCLB.503713.30:mRNA|gene=TcCLB.503713.30|organism=Trypanosoma_cruzi_CL_Brener_Esmeraldo-like|gene_product=6-phosphogluconolactonase,putative|transcript_product=6-phosphogluconolactonase,putative|location=TcChr25-S:662399-663190(+)|protein_length=263|sequence_SO=chromosome|SO=protein_coding
25.6894	25.4359	26.096	25.6227	26.9479	25.6237	25.9598	25.9562	25.7172	25.7316	25.7113	26.2534	25.503	25.2691	25.4615				14	14	14	47.9	47.9	47.9	34.666	0	39.467	897960000	99	TcCLB.503715.10:mRNA-p1|transcript=TcCLB.503715.10:mRNA|gene=TcCLB.503715.10|organism=Trypanosoma_cruzi_CL_Brener_Esmeraldo-like|gene_product=splicingfactorTSR1,putative|transcript_product=splicingfactorTSR1,putative|location=TcChr19-S:242676-243587(-)|protein_length=303|sequence_SO=chromosome|SO=protein_coding;TcCLB.509607.30:mRNA-p1|transcript=TcCLB.509607.30:mRNA|gene=TcCLB.509607.30|organism=…	TcCLB.503715.10:mRNA-p1|transcript=TcCLB.503715.10:mRNA|gene=TcCLB.503715.10|organism=Trypanosoma_cruzi_CL_Brener_Esmeraldo-like|gene_product=splicingfactorTSR1,putative|transcript_product=splicingfactorTSR1,putative|location=TcChr19-S:242676-243587(-)|protein_length=303|sequence_SO=chromosome|SO=protein_coding;TcCLB.509607.30:mRNA-p1|transcript=TcCLB.509607.30:mRNA|gene=TcCLB.509607.30|organism=…
24.1099	24.1019	24.1639	23.7742	21.9872	23.9714	23.0779	23.1127	23.9169	23.6015	23.1612	23.3745	23.2785	23.6623	24.2757				6	6	5	41	41	35.7	22.833	0	24.605	222690000	58	TcCLB.503715.30:mRNA-p1|transcript=TcCLB.503715.30:mRNA|gene=TcCLB.503715.30|organism=Trypanosoma_cruzi_CL_Brener_Esmeraldo-like|gene_product=ras-relatedproteinRAB1A,putative|transcript_product=ras-relatedproteinRAB1A,putative|location=TcChr19-S:239039-239671(-)|protein_length=210|sequence_SO=chromosome|SO=protein_coding	TcCLB.503715.30:mRNA-p1|transcript=TcCLB.503715.30:mRNA|gene=TcCLB.503715.30|organism=Trypanosoma_cruzi_CL_Brener_Esmeraldo-like|gene_product=ras-relatedproteinRAB1A,putative|transcript_product=ras-relatedproteinRAB1A,putative|location=TcChr19-S:239039-239671(-)|protein_length=210|sequence_SO=chromosome|SO=protein_coding
21.9647	22.1881	23.3269	19.6471	19.5795	18.9434	19.5853	19.7475	19.344	20.1157	19.7721	19.0377	19.9702	20.3133	20.1376				4	4	4	19.6	19.6	19.6	27.848	0	12.449	49932000	21	TcCLB.510425.19:mRNA-p1|transcript=TcCLB.510425.19:mRNA|gene=TcCLB.510425.19|organism=Trypanosoma_cruzi_CL_Brener_Non-Esmeraldo-like|gene_product=40SribosomalproteinSA,putative|transcript_product=40SribosomalproteinSA,putative|location=TcChr16-P:413953-414690(+)|protein_length=245|sequence_SO=chromosome|SO=protein_coding;TcCLB.509825.14:mRNA-p1|transcript=TcCLB.509825.14:mRNA|gene=TcCLB.509825.14…	TcCLB.510425.19:mRNA-p1|transcript=TcCLB.510425.19:mRNA|gene=TcCLB.510425.19|organism=Trypanosoma_cruzi_CL_Brener_Non-Esmeraldo-like|gene_product=40SribosomalproteinSA,putative|transcript_product=40SribosomalproteinSA,putative|location=TcChr16-P:413953-414690(+)|protein_length=245|sequence_SO=chromosome|SO=protein_coding;TcCLB.509825.14:mRNA-p1|transcript=TcCLB.509825.14:mRNA|gene=TcCLB.509825.14…
19.2268	20.2606	19.7465	19.1852	18.346	21.2979	20.1792	19.1687	18.3213	19.1332	20.3333	19.498	20.4105	20.2601	20.6932				3	3	3	5.5	5.5	5.5	83.845	0	5.8117	11112000	10	TcCLB.508569.130:mRNA-p1|transcript=TcCLB.508569.130:mRNA|gene=TcCLB.508569.130|organism=Trypanosoma_cruzi_CL_Brener_Esmeraldo-like|gene_product=6-phosphofructo-2-kinase/fructose-2,6-biphosphatase,putative|transcript_product=6-phosphofructo-2-kinase/fructose-2,6-biphosphatase,putative|location=TcChr19-S:275057-277306(-)|protein_length=749|sequence_SO=chromosome|SO=protein_coding;TcCLB.503733.20:m…	TcCLB.508569.130:mRNA-p1|transcript=TcCLB.508569.130:mRNA|gene=TcCLB.508569.130|organism=Trypanosoma_cruzi_CL_Brener_Esmeraldo-like|gene_product=6-phosphofructo-2-kinase/fructose-2,6-biphosphatase,putative|transcript_product=6-phosphofructo-2-kinase/fructose-2,6-biphosphatase,putative|location=TcChr19-S:275057-277306(-)|protein_length=749|sequence_SO=chromosome|SO=protein_coding;TcCLB.503733.20:m…
21.628	21.9184	22.0112	19.5749	18.8639	19.6216	19.135	19.9957	20.2798	21.5647	19.6887	22.0732	20.5574	20.5981	18.655				3	3	3	9.7	9.7	9.7	66.704	0	14.281	27609000	19	TcCLB.508569.80:mRNA-p1|transcript=TcCLB.508569.80:mRNA|gene=TcCLB.508569.80|organism=Trypanosoma_cruzi_CL_Brener_Esmeraldo-like|gene_product=phosphoacetylglucosaminemutase,putative|transcript_product=phosphoacetylglucosaminemutase,putative|location=TcChr19-S:265503-267335(-)|protein_length=610|sequence_SO=chromosome|SO=protein_coding;TcCLB.503733.70:mRNA-p1|transcript=TcCLB.503733.70:mRNA|gene=T…	TcCLB.508569.80:mRNA-p1|transcript=TcCLB.508569.80:mRNA|gene=TcCLB.508569.80|organism=Trypanosoma_cruzi_CL_Brener_Esmeraldo-like|gene_product=phosphoacetylglucosaminemutase,putative|transcript_product=phosphoacetylglucosaminemutase,putative|location=TcChr19-S:265503-267335(-)|protein_length=610|sequence_SO=chromosome|SO=protein_coding;TcCLB.503733.70:mRNA-p1|transcript=TcCLB.503733.70:mRNA|gene=T…
26.1646	26.6455	26.8295	26.4724	27.3103	26.353	26.3791	26.76	26.279	26.2919	26.7462	26.2512	26.2094	26.3334	26.4473				15	15	3	37.8	37.8	7.6	36.501	0	65.922	1778200000	220	TcCLB.503745.30:mRNA-p1|transcript=TcCLB.503745.30:mRNA|gene=TcCLB.503745.30|organism=Trypanosoma_cruzi_CL_Brener_Esmeraldo-like|gene_product=ascorbateperoxidase|transcript_product=ascorbateperoxidase|location=TcChr36-S:1142201-1143187(-)|protein_length=328|sequence_SO=chromosome|SO=protein_coding	TcCLB.503745.30:mRNA-p1|transcript=TcCLB.503745.30:mRNA|gene=TcCLB.503745.30|organism=Trypanosoma_cruzi_CL_Brener_Esmeraldo-like|gene_product=ascorbateperoxidase|transcript_product=ascorbateperoxidase|location=TcChr36-S:1142201-1143187(-)|protein_length=328|sequence_SO=chromosome|SO=protein_coding
19.4544	20.7675	19.3732	22.5403	19.8817	22.0124	21.9042	21.6604	21.2917	22.0318	21.724	21.2603	22.1048	22.2987	21.9453				3	3	3	26.6	26.6	26.6	12.104	0	12.528	54444000	20	TcCLB.503749.5:mRNA-p1|transcript=TcCLB.503749.5:mRNA|gene=TcCLB.503749.5|organism=Trypanosoma_cruzi_CL_Brener_Esmeraldo-like|gene_product=pyrroline-5-carboxylatesynthetase-likeprotein,putative(fragment)|transcript_product=pyrroline-5-carboxylatesynthetase-likeprotein,putative(fragment)|location=TcChr35-S:293618-293944(-)|protein_length=109|sequence_SO=chromosome|SO=protein_coding	TcCLB.503749.5:mRNA-p1|transcript=TcCLB.503749.5:mRNA|gene=TcCLB.503749.5|organism=Trypanosoma_cruzi_CL_Brener_Esmeraldo-like|gene_product=pyrroline-5-carboxylatesynthetase-likeprotein,putative(fragment)|transcript_product=pyrroline-5-carboxylatesynthetase-likeprotein,putative(fragment)|location=TcChr35-S:293618-293944(-)|protein_length=109|sequence_SO=chromosome|SO=protein_coding
23.7734	23.5081	24.2552	24.0233	24.8157	23.3469	23.5571	22.9476	23.4682	24.0154	23.6203	23.8929	23.5937	23.4929	23.7683				5	3	3	27.1	20.7	20.7	28.685	0	15.343	203350000	39	TcCLB.503751.30:pseudogenic_transcript-p1|transcript=TcCLB.503751.30:pseudogenic_transcript|gene=TcCLB.503751.30|organism=Trypanosoma_cruzi_CL_Brener_Esmeraldo-like|gene_product=hypotheticalprotein,conserved(pseudogene)|transcript_product=hypotheticalprotein,conserved(pseudogene)|location=TcChr17-S:455685-456482(+)|protein_length=266|sequence_SO=chromosome|SO=protein_coding	TcCLB.503751.30:pseudogenic_transcript-p1|transcript=TcCLB.503751.30:pseudogenic_transcript|gene=TcCLB.503751.30|organism=Trypanosoma_cruzi_CL_Brener_Esmeraldo-like|gene_product=hypotheticalprotein,conserved(pseudogene)|transcript_product=hypotheticalprotein,conserved(pseudogene)|location=TcChr17-S:455685-456482(+)|protein_length=266|sequence_SO=chromosome|SO=protein_coding
25.5662	25.6166	26.5518	26.4285	25.8895	26.6388	25.0925	26.2016	25.783	25.2775	25.3645	26.5655	25.3519	26.0602	26.3106				20	18	8	35.4	34.2	15.1	78.458	0	88.178	974300000	216	TcCLB.503767.10:mRNA-p1|transcript=TcCLB.503767.10:mRNA|gene=TcCLB.503767.10|organism=Trypanosoma_cruzi_CL_Brener_Esmeraldo-like|gene_product=trans-sialidase,GroupII,putative|transcript_product=trans-sialidase,GroupII,putative|location=TcChr40-S:74154-76316(-)|protein_length=720|sequence_SO=chromosome|SO=protein_coding;TcCLB.507835.80:mRNA-p1|transcript=TcCLB.507835.80:mRNA|gene=TcCLB.507835.80|o…	TcCLB.503767.10:mRNA-p1|transcript=TcCLB.503767.10:mRNA|gene=TcCLB.503767.10|organism=Trypanosoma_cruzi_CL_Brener_Esmeraldo-like|gene_product=trans-sialidase,GroupII,putative|transcript_product=trans-sialidase,GroupII,putative|location=TcChr40-S:74154-76316(-)|protein_length=720|sequence_SO=chromosome|SO=protein_coding
23.0118	23.5532	24.6582	24.3346	25.7737	24.1733	22.6672	22.9939	24.059	23.1412	23.5641	24.4331	24.3531	23.3441	23.7832				7	7	7	43.6	43.6	43.6	19.065	0	15.644	227970000	36	TcCLB.509233.150:mRNA-p1|transcript=TcCLB.509233.150:mRNA|gene=TcCLB.509233.150|organism=Trypanosoma_cruzi_CL_Brener_Esmeraldo-like|gene_product=cytochromeoxidasesubunitVII|transcript_product=cytochromeoxidasesubunitVII|location=TcChr15-S:292377-292874(-)|protein_length=165|sequence_SO=chromosome|SO=protein_coding;TcCLB.503769.40:mRNA-p1|transcript=TcCLB.503769.40:mRNA|gene=TcCLB.503769.40|organi…	TcCLB.509233.150:mRNA-p1|transcript=TcCLB.509233.150:mRNA|gene=TcCLB.509233.150|organism=Trypanosoma_cruzi_CL_Brener_Esmeraldo-like|gene_product=cytochromeoxidasesubunitVII|transcript_product=cytochromeoxidasesubunitVII|location=TcChr15-S:292377-292874(-)|protein_length=165|sequence_SO=chromosome|SO=protein_coding;TcCLB.503769.40:mRNA-p1|transcript=TcCLB.503769.40:mRNA|gene=TcCLB.503769.40|organi…
20.4115	20.1052	19.9006	19.1365	18.3066	19.6745	21.362	20.8513	19.4017	20.5735	19.2688	19.3294	20.3453	20.7756	18.6261				5	2	2	36.7	16.7	16.7	23.609	0	5.3499	7965400	7	TcCLB.503773.50:mRNA-p1|transcript=TcCLB.503773.50:mRNA|gene=TcCLB.503773.50|organism=Trypanosoma_cruzi_CL_Brener_Non-Esmeraldo-like|gene_product=Nucleolarprotein56,putative(fragment)|transcript_product=Nucleolarprotein56,putative(fragment)|location=TcChr12-P:145599-146231(+)|protein_length=210|sequence_SO=chromosome|SO=protein_coding	TcCLB.503773.50:mRNA-p1|transcript=TcCLB.503773.50:mRNA|gene=TcCLB.503773.50|organism=Trypanosoma_cruzi_CL_Brener_Non-Esmeraldo-like|gene_product=Nucleolarprotein56,putative(fragment)|transcript_product=Nucleolarprotein56,putative(fragment)|location=TcChr12-P:145599-146231(+)|protein_length=210|sequence_SO=chromosome|SO=protein_coding
22.6816	22.8571	23.2963	22.4562	23.4241	22.73	23.3873	22.4992	21.8081	22.9666	22.5522	18.0366	22.1443	22.8813	22.9917				4	4	4	19	19	19	34.922	0	20.87	114690000	27	TcCLB.507639.40:mRNA-p1|transcript=TcCLB.507639.40:mRNA|gene=TcCLB.507639.40|organism=Trypanosoma_cruzi_CL_Brener_Esmeraldo-like|gene_product=proteasomesubunitbetatype-5,putative|transcript_product=proteasomesubunitbetatype-5,putative|location=TcChr37-S:1118525-1119460(-)|protein_length=311|sequence_SO=chromosome|SO=protein_coding;TcCLB.503781.70:mRNA-p1|transcript=TcCLB.503781.70:mRNA|gene=TcCLB…	TcCLB.507639.40:mRNA-p1|transcript=TcCLB.507639.40:mRNA|gene=TcCLB.507639.40|organism=Trypanosoma_cruzi_CL_Brener_Esmeraldo-like|gene_product=proteasomesubunitbetatype-5,putative|transcript_product=proteasomesubunitbetatype-5,putative|location=TcChr37-S:1118525-1119460(-)|protein_length=311|sequence_SO=chromosome|SO=protein_coding;TcCLB.503781.70:mRNA-p1|transcript=TcCLB.503781.70:mRNA|gene=TcCLB…
20.8387	20.5183	21.4469	21.6196	21.6333	21.8227	21.3245	21.0035	21.9163	21.1392	21.537	21.1499	21.3137	21.4847	21.5581				3	3	3	34.2	34.2	34.2	20.417	0	8.0418	43912000	46	TcCLB.507639.20:mRNA-p1|transcript=TcCLB.507639.20:mRNA|gene=TcCLB.507639.20|organism=Trypanosoma_cruzi_CL_Brener_Esmeraldo-like|gene_product=universalminicirclesequencebindingprotein,putative|transcript_product=universalminicirclesequencebindingprotein,putative|location=TcChr37-S:1116621-1117202(-)|protein_length=193|sequence_SO=chromosome|SO=protein_coding;TcCLB.503781.90:mRNA-p1|transcript=TcC…	TcCLB.507639.20:mRNA-p1|transcript=TcCLB.507639.20:mRNA|gene=TcCLB.507639.20|organism=Trypanosoma_cruzi_CL_Brener_Esmeraldo-like|gene_product=universalminicirclesequencebindingprotein,putative|transcript_product=universalminicirclesequencebindingprotein,putative|location=TcChr37-S:1116621-1117202(-)|protein_length=193|sequence_SO=chromosome|SO=protein_coding;TcCLB.503781.90:mRNA-p1|transcript=TcC…
19.7836	19.1411	18.8606	19.3827	19.0811	20.1651	21.5672	19.5198	19.4232	19.9172	19.9506	20.4325	18.9743	20.505	20.1213				4	4	4	21.7	21.7	21.7	32.453	0	33.896	13255000	18	TcCLB.504203.50:mRNA-p1|transcript=TcCLB.504203.50:mRNA|gene=TcCLB.504203.50|organism=Trypanosoma_cruzi_CL_Brener_Esmeraldo-like|gene_product=hypotheticalprotein,conserved|transcript_product=hypotheticalprotein,conserved|location=TcChr20-S:105796-106698(-)|protein_length=300|sequence_SO=chromosome|SO=protein_coding;TcCLB.503791.20:mRNA-p1|transcript=TcCLB.503791.20:mRNA|gene=TcCLB.503791.20|organ…	TcCLB.504203.50:mRNA-p1|transcript=TcCLB.504203.50:mRNA|gene=TcCLB.504203.50|organism=Trypanosoma_cruzi_CL_Brener_Esmeraldo-like|gene_product=hypotheticalprotein,conserved|transcript_product=hypotheticalprotein,conserved|location=TcChr20-S:105796-106698(-)|protein_length=300|sequence_SO=chromosome|SO=protein_coding;TcCLB.503791.20:mRNA-p1|transcript=TcCLB.503791.20:mRNA|gene=TcCLB.503791.20|organ…
23.0076	23.0923	24.2028	19.7148	19.2187	19.9948	20.014	20.0516	20.1707	22.6177	22.5593	24.3898	18.9253	19.2571	20.0008				3	3	3	31.7	31.7	31.7	26.012	0	19.272	176540000	44	TcCLB.504203.40:mRNA-p1|transcript=TcCLB.504203.40:mRNA|gene=TcCLB.504203.40|organism=Trypanosoma_cruzi_CL_Brener_Esmeraldo-like|gene_product=hypotheticalprotein,conserved|transcript_product=hypotheticalprotein,conserved|location=TcChr20-S:103785-104459(-)|protein_length=224|sequence_SO=chromosome|SO=protein_coding;TcCLB.503791.30:mRNA-p1|transcript=TcCLB.503791.30:mRNA|gene=TcCLB.503791.30|organ…	TcCLB.504203.40:mRNA-p1|transcript=TcCLB.504203.40:mRNA|gene=TcCLB.504203.40|organism=Trypanosoma_cruzi_CL_Brener_Esmeraldo-like|gene_product=hypotheticalprotein,conserved|transcript_product=hypotheticalprotein,conserved|location=TcChr20-S:103785-104459(-)|protein_length=224|sequence_SO=chromosome|SO=protein_coding;TcCLB.503791.30:mRNA-p1|transcript=TcCLB.503791.30:mRNA|gene=TcCLB.503791.30|organ…
21.8656	19.7279	19.2721	20.4275	19.5824	20.0479	19.7711	18.0159	20.0227	19.872	20.6877	18.6951	20.6517	22.1394	21.6519				7	2	2	32.9	7.1	7.1	38.021	0.00056754	3.9231	17653000	7	TcCLB.503793.10:mRNA-p1|transcript=TcCLB.503793.10:mRNA|gene=TcCLB.503793.10|organism=Trypanosoma_cruzi_CL_Brener_Esmeraldo-like|gene_product=2-oxoglutaratedehydrogenasesubunit,putative|transcript_product=2-oxoglutaratedehydrogenasesubunit,putative|location=TcChr39-S:377008-378021(+)|protein_length=337|sequence_SO=chromosome|SO=protein_coding	TcCLB.503793.10:mRNA-p1|transcript=TcCLB.503793.10:mRNA|gene=TcCLB.503793.10|organism=Trypanosoma_cruzi_CL_Brener_Esmeraldo-like|gene_product=2-oxoglutaratedehydrogenasesubunit,putative|transcript_product=2-oxoglutaratedehydrogenasesubunit,putative|location=TcChr39-S:377008-378021(+)|protein_length=337|sequence_SO=chromosome|SO=protein_coding
22.6285	22.4515	22.1457	19.2552	18.1985	18.7972	22.6948	22.7112	22.3591	22.8089	22.844	22.8049	18.3802	19.6213	20.2171				3	3	3	33.9	33.9	33.9	12.762	0	23.546	84222000	27	TcCLB.508817.60:mRNA-p1|transcript=TcCLB.508817.60:mRNA|gene=TcCLB.508817.60|organism=Trypanosoma_cruzi_CL_Brener_Non-Esmeraldo-like|gene_product=ribosomalproteinS26,putative|transcript_product=ribosomalproteinS26,putative|location=TcChr30-P:198623-198961(-)|protein_length=112|sequence_SO=chromosome|SO=protein_coding;TcCLB.503801.20:mRNA-p1|transcript=TcCLB.503801.20:mRNA|gene=TcCLB.503801.20|org…	TcCLB.508817.60:mRNA-p1|transcript=TcCLB.508817.60:mRNA|gene=TcCLB.508817.60|organism=Trypanosoma_cruzi_CL_Brener_Non-Esmeraldo-like|gene_product=ribosomalproteinS26,putative|transcript_product=ribosomalproteinS26,putative|location=TcChr30-P:198623-198961(-)|protein_length=112|sequence_SO=chromosome|SO=protein_coding;TcCLB.503801.20:mRNA-p1|transcript=TcCLB.503801.20:mRNA|gene=TcCLB.503801.20|org…
19.4912	20.95	19.555	21.5958	18.7106	21.4824	20.1906	19.2376	20.9632	19.9137	19.907	19.0375	19.6354	20.259	18.7459				2	2	2	4.4	4.4	4.4	69.381	0	4.9738	14548000	9	TcCLB.505807.110:mRNA-p1|transcript=TcCLB.505807.110:mRNA|gene=TcCLB.505807.110|organism=Trypanosoma_cruzi_CL_Brener_Esmeraldo-like|gene_product=alkyl-dihydroxyacetonephosphatesynthase,putative|transcript_product=alkyl-dihydroxyacetonephosphatesynthase,putative|location=TcChr32-S:116885-118726(-)|protein_length=613|sequence_SO=chromosome|SO=protein_coding;TcCLB.503815.10:mRNA-p1|transcript=TcCLB.…	TcCLB.505807.110:mRNA-p1|transcript=TcCLB.505807.110:mRNA|gene=TcCLB.505807.110|organism=Trypanosoma_cruzi_CL_Brener_Esmeraldo-like|gene_product=alkyl-dihydroxyacetonephosphatesynthase,putative|transcript_product=alkyl-dihydroxyacetonephosphatesynthase,putative|location=TcChr32-S:116885-118726(-)|protein_length=613|sequence_SO=chromosome|SO=protein_coding;TcCLB.503815.10:mRNA-p1|transcript=TcCLB.…
19.7378	19.5547	19.9618	22.3667	21.2478	22.5533	19.2691	20.431	21.7821	20.4235	20.1786	20.742	20.3673	19.9159	20.2969				3	3	3	10.7	10.7	10.7	52.579	0	12.873	23919000	7	TcCLB.510359.310:mRNA-p1|transcript=TcCLB.510359.310:mRNA|gene=TcCLB.510359.310|organism=Trypanosoma_cruzi_CL_Brener_Non-Esmeraldo-like|gene_product=eukaryotictranslationinitiationfactor2subunit,putative|transcript_product=eukaryotictranslationinitiationfactor2subunit,putative|location=TcChr41-P:2214080-2215513(-)|protein_length=477|sequence_SO=chromosome|SO=protein_coding;TcCLB.503819.30:mRNA-p1…	TcCLB.510359.310:mRNA-p1|transcript=TcCLB.510359.310:mRNA|gene=TcCLB.510359.310|organism=Trypanosoma_cruzi_CL_Brener_Non-Esmeraldo-like|gene_product=eukaryotictranslationinitiationfactor2subunit,putative|transcript_product=eukaryotictranslationinitiationfactor2subunit,putative|location=TcChr41-P:2214080-2215513(-)|protein_length=477|sequence_SO=chromosome|SO=protein_coding;TcCLB.503819.30:mRNA-p1…
20.6036	20.9424	22.5155	22.5246	19.5201	23.2799	20.5117	19.256	19.9163	19.7412	19.8242	20.4947	21.9393	22.5114	23.3717				6	6	6	14.8	14.8	14.8	32.695	0	14.975	60647000	19	TcCLB.510285.60:mRNA-p1|transcript=TcCLB.510285.60:mRNA|gene=TcCLB.510285.60|organism=Trypanosoma_cruzi_CL_Brener_Esmeraldo-like|gene_product=ubiquinonebiosynthesismethyltransferase,putative|transcript_product=ubiquinonebiosynthesismethyltransferase,putative|location=TcChr16-S:288707-289579(+)|protein_length=290|sequence_SO=chromosome|SO=protein_coding;TcCLB.503823.160:mRNA-p1|transcript=TcCLB.50…	TcCLB.510285.60:mRNA-p1|transcript=TcCLB.510285.60:mRNA|gene=TcCLB.510285.60|organism=Trypanosoma_cruzi_CL_Brener_Esmeraldo-like|gene_product=ubiquinonebiosynthesismethyltransferase,putative|transcript_product=ubiquinonebiosynthesismethyltransferase,putative|location=TcChr16-S:288707-289579(+)|protein_length=290|sequence_SO=chromosome|SO=protein_coding;TcCLB.503823.160:mRNA-p1|transcript=TcCLB.50…
21.5409	21.7042	20.5764	19.9904	20.3444	20.3715	19.5525	21.3336	19.6915	21.6828	21.8716	21.491	21.0719	21.4699	19.0155				7	7	7	43	43	43	28.532	0	23.978	38167000	47	TcCLB.511287.40:mRNA-p1|transcript=TcCLB.511287.40:mRNA|gene=TcCLB.511287.40|organism=Trypanosoma_cruzi_CL_Brener_Non-Esmeraldo-like|gene_product=40SribosomalproteinS2,putative|transcript_product=40SribosomalproteinS2,putative|location=TcChr40-P:488990-489781(+)|protein_length=263|sequence_SO=chromosome|SO=protein_coding;TcCLB.511287.120:mRNA-p1|transcript=TcCLB.511287.120:mRNA|gene=TcCLB.511287.…	TcCLB.511287.40:mRNA-p1|transcript=TcCLB.511287.40:mRNA|gene=TcCLB.511287.40|organism=Trypanosoma_cruzi_CL_Brener_Non-Esmeraldo-like|gene_product=40SribosomalproteinS2,putative|transcript_product=40SribosomalproteinS2,putative|location=TcChr40-P:488990-489781(+)|protein_length=263|sequence_SO=chromosome|SO=protein_coding;TcCLB.511287.120:mRNA-p1|transcript=TcCLB.511287.120:mRNA|gene=TcCLB.511287.…
26.1268	26.1398	26.2377	25.8083	26.7643	26.0499	26.2134	26.2284	25.5931	26.189	26.15	26.0482	25.5697	25.6011	25.5566				14	14	0	76.7	76.7	0	24.66	0	50.965	1092200000	121	TcCLB.503841.10:mRNA-p1|transcript=TcCLB.503841.10:mRNA|gene=TcCLB.503841.10|organism=Trypanosoma_cruzi_CL_Brener_Esmeraldo-like|gene_product=proteasomeactivatorproteinpa26,putative|transcript_product=proteasomeactivatorproteinpa26,putative|location=TcChr38-S:200666-201349(+)|protein_length=227|sequence_SO=chromosome|SO=protein_coding	TcCLB.503841.10:mRNA-p1|transcript=TcCLB.503841.10:mRNA|gene=TcCLB.503841.10|organism=Trypanosoma_cruzi_CL_Brener_Esmeraldo-like|gene_product=proteasomeactivatorproteinpa26,putative|transcript_product=proteasomeactivatorproteinpa26,putative|location=TcChr38-S:200666-201349(+)|protein_length=227|sequence_SO=chromosome|SO=protein_coding
19.8499	21.1681	19.4455	22.6134	23.4241	22.7399	18.3441	19.5546	20.302	22.1499	20.6793	23.6955	20.3143	19.5537	18.7433				7	3	3	27.7	8.2	8.2	44.821	0	10.665	60130000	16	TcCLB.503841.70:mRNA-p1|transcript=TcCLB.503841.70:mRNA|gene=TcCLB.503841.70|organism=Trypanosoma_cruzi_CL_Brener_Esmeraldo-like|gene_product=aspartateaminotransferase,putative|transcript_product=aspartateaminotransferase,putative|location=TcChr38-S:212037-213251(+)|protein_length=404|sequence_SO=chromosome|SO=protein_coding	TcCLB.503841.70:mRNA-p1|transcript=TcCLB.503841.70:mRNA|gene=TcCLB.503841.70|organism=Trypanosoma_cruzi_CL_Brener_Esmeraldo-like|gene_product=aspartateaminotransferase,putative|transcript_product=aspartateaminotransferase,putative|location=TcChr38-S:212037-213251(+)|protein_length=404|sequence_SO=chromosome|SO=protein_coding
19.8113	19.9803	19.8699	21.0646	19.3335	21.4436	19.4258	20.6606	21.6024	21.0895	20.6101	22.5558	19.5444	21.5388	21.9217				4	4	4	12.3	12.3	12.3	52.508	0	12.349	24921000	10	TcCLB.510337.30:mRNA-p1|transcript=TcCLB.510337.30:mRNA|gene=TcCLB.510337.30|organism=Trypanosoma_cruzi_CL_Brener_Non-Esmeraldo-like|gene_product=adenylosuccinatelyase,putative|transcript_product=adenylosuccinatelyase,putative|location=TcChr8-P:146763-148151(-)|protein_length=462|sequence_SO=chromosome|SO=protein_coding;TcCLB.503855.30:mRNA-p1|transcript=TcCLB.503855.30:mRNA|gene=TcCLB.503855.30|…	TcCLB.510337.30:mRNA-p1|transcript=TcCLB.510337.30:mRNA|gene=TcCLB.510337.30|organism=Trypanosoma_cruzi_CL_Brener_Non-Esmeraldo-like|gene_product=adenylosuccinatelyase,putative|transcript_product=adenylosuccinatelyase,putative|location=TcChr8-P:146763-148151(-)|protein_length=462|sequence_SO=chromosome|SO=protein_coding;TcCLB.503855.30:mRNA-p1|transcript=TcCLB.503855.30:mRNA|gene=TcCLB.503855.30|…
25.927	26.1373	24.7703	24.4825	24.5071	24.4499	26.1791	26.4599	24.9539	26.182	26.3977	25.6503	26.1278	25.9313	25.0831				16	16	2	72.3	72.3	10.9	38.456	0	93.866	933410000	266	TcCLB.503855.60:mRNA-p1|transcript=TcCLB.503855.60:mRNA|gene=TcCLB.503855.60|organism=Trypanosoma_cruzi_CL_Brener_Esmeraldo-like|gene_product=hypotheticalprotein,conserved|transcript_product=hypotheticalprotein,conserved|location=TcChr8-S:130083-131156(-)|protein_length=357|sequence_SO=chromosome|SO=protein_coding	TcCLB.503855.60:mRNA-p1|transcript=TcCLB.503855.60:mRNA|gene=TcCLB.503855.60|organism=Trypanosoma_cruzi_CL_Brener_Esmeraldo-like|gene_product=hypotheticalprotein,conserved|transcript_product=hypotheticalprotein,conserved|location=TcChr8-S:130083-131156(-)|protein_length=357|sequence_SO=chromosome|SO=protein_coding
22.6543	22.8979	22.0786	22.9185	23.0708	23.1014	21.6339	22.2705	22.6822	22.5193	22.1351	23.307	22.4582	23.295	22.8276				15	11	6	19.6	16.6	10.5	107.72	0	34.615	104680000	53	TcCLB.503861.10:mRNA-p1|transcript=TcCLB.503861.10:mRNA|gene=TcCLB.503861.10|organism=Trypanosoma_cruzi_CL_Brener_Non-Esmeraldo-like|gene_product=retrotransposonhotspot(RHS)protein,putative|transcript_product=retrotransposonhotspot(RHS)protein,putative|location=TcChr12-P:528650-531490(+)|protein_length=946|sequence_SO=chromosome|SO=protein_coding;TcCLB.508061.30:pseudogenic_transcript-p1|transcri…	TcCLB.503861.10:mRNA-p1|transcript=TcCLB.503861.10:mRNA|gene=TcCLB.503861.10|organism=Trypanosoma_cruzi_CL_Brener_Non-Esmeraldo-like|gene_product=retrotransposonhotspot(RHS)protein,putative|transcript_product=retrotransposonhotspot(RHS)protein,putative|location=TcChr12-P:528650-531490(+)|protein_length=946|sequence_SO=chromosome|SO=protein_coding
25.8806	25.9912	25.4223	24.7944	24.0003	24.9422	25.3713	26.073	24.698	25.643	25.9809	25.4019	25.0145	24.9627	25.0387				11	11	2	49	49	12.3	34.42	0	42.866	734350000	119	TcCLB.503873.10:mRNA-p1|transcript=TcCLB.503873.10:mRNA|gene=TcCLB.503873.10|organism=Trypanosoma_cruzi_CL_Brener_Esmeraldo-like|gene_product=cytochrome-b5reductase,putative|transcript_product=cytochrome-b5reductase,putative|location=TcChr35-S:596769-597695(+)|protein_length=308|sequence_SO=chromosome|SO=protein_coding	TcCLB.503873.10:mRNA-p1|transcript=TcCLB.503873.10:mRNA|gene=TcCLB.503873.10|organism=Trypanosoma_cruzi_CL_Brener_Esmeraldo-like|gene_product=cytochrome-b5reductase,putative|transcript_product=cytochrome-b5reductase,putative|location=TcChr35-S:596769-597695(+)|protein_length=308|sequence_SO=chromosome|SO=protein_coding
20.5261	20.2489	19.9016	21.0953	20.5415	21.6338	19.1668	18.9582	19.8701	20.1774	20.3059	19.1171	21.0664	20.1646	22.2641				3	3	3	5.6	5.6	5.6	83.246	0	7.4256	16955000	13	TcCLB.509453.79:mRNA-p1|transcript=TcCLB.509453.79:mRNA|gene=TcCLB.509453.79|organism=Trypanosoma_cruzi_CL_Brener_Esmeraldo-like|gene_product=hypotheticalprotein,conserved|transcript_product=hypotheticalprotein,conserved|location=TcChr15-S:351595-353895(-)|protein_length=766|sequence_SO=chromosome|SO=protein_coding;TcCLB.503879.110:mRNA-p1|transcript=TcCLB.503879.110:mRNA|gene=TcCLB.503879.110|or…	TcCLB.509453.79:mRNA-p1|transcript=TcCLB.509453.79:mRNA|gene=TcCLB.509453.79|organism=Trypanosoma_cruzi_CL_Brener_Esmeraldo-like|gene_product=hypotheticalprotein,conserved|transcript_product=hypotheticalprotein,conserved|location=TcChr15-S:351595-353895(-)|protein_length=766|sequence_SO=chromosome|SO=protein_coding;TcCLB.503879.110:mRNA-p1|transcript=TcCLB.503879.110:mRNA|gene=TcCLB.503879.110|or…
23.309	23.4149	23.9029	22.6256	23.059	22.3704	22.2828	22.4735	23.2907	22.5773	22.7412	24.2007	22.4784	22.0581	22.6778				7	7	7	27.1	27.1	27.1	51.63	0	18.925	127050000	49	TcCLB.508119.110:mRNA-p1|transcript=TcCLB.508119.110:mRNA|gene=TcCLB.508119.110|organism=Trypanosoma_cruzi_CL_Brener_Non-Esmeraldo-like|gene_product=kynureninase,putative|transcript_product=kynureninase,putative|location=TcChr33-P:729407-730804(+)|protein_length=465|sequence_SO=chromosome|SO=protein_coding;TcCLB.503881.10:mRNA-p1|transcript=TcCLB.503881.10:mRNA|gene=TcCLB.503881.10|organism=Trypa…	TcCLB.508119.110:mRNA-p1|transcript=TcCLB.508119.110:mRNA|gene=TcCLB.508119.110|organism=Trypanosoma_cruzi_CL_Brener_Non-Esmeraldo-like|gene_product=kynureninase,putative|transcript_product=kynureninase,putative|location=TcChr33-P:729407-730804(+)|protein_length=465|sequence_SO=chromosome|SO=protein_coding;TcCLB.503881.10:mRNA-p1|transcript=TcCLB.503881.10:mRNA|gene=TcCLB.503881.10|organism=Trypa…
21.6664	22.1028	18.9058	18.4309	18.8145	19.5814	19.7063	20.1578	20.4367	19.6418	20.5373	23.0587	20.1241	23.0865	23.0982				2	2	2	9.2	9.2	9.2	22.749	0	6.1088	84161000	27	TcCLB.510287.30:mRNA-p1|transcript=TcCLB.510287.30:mRNA|gene=TcCLB.510287.30|organism=Trypanosoma_cruzi_CL_Brener_Esmeraldo-like|gene_product=proteasomesubunitbetatype-2,putative|transcript_product=proteasomesubunitbetatype-2,putative|location=TcChr20-S:65982-66602(-)|protein_length=206|sequence_SO=chromosome|SO=protein_coding;TcCLB.503891.100:mRNA-p1|transcript=TcCLB.503891.100:mRNA|gene=TcCLB.5…	TcCLB.510287.30:mRNA-p1|transcript=TcCLB.510287.30:mRNA|gene=TcCLB.510287.30|organism=Trypanosoma_cruzi_CL_Brener_Esmeraldo-like|gene_product=proteasomesubunitbetatype-2,putative|transcript_product=proteasomesubunitbetatype-2,putative|location=TcChr20-S:65982-66602(-)|protein_length=206|sequence_SO=chromosome|SO=protein_coding;TcCLB.503891.100:mRNA-p1|transcript=TcCLB.503891.100:mRNA|gene=TcCLB.5…
19.8534	19.9692	19.7374	24.1166	25.1942	24.1565	20.0905	20.1478	19.8399	19.7206	21.1282	19.9313	19.5691	19.3147	19.967				3	3	3	38.1	38.1	38.1	13.231	0	8.7662	120100000	13	TcCLB.510287.10:mRNA-p1|transcript=TcCLB.510287.10:mRNA|gene=TcCLB.510287.10|organism=Trypanosoma_cruzi_CL_Brener_Esmeraldo-like|gene_product=dyneinlightchain,putative|transcript_product=dyneinlightchain,putative|location=TcChr20-S:64221-64562(-)|protein_length=113|sequence_SO=chromosome|SO=protein_coding;TcCLB.503891.120:mRNA-p1|transcript=TcCLB.503891.120:mRNA|gene=TcCLB.503891.120|organism=Try…	TcCLB.510287.10:mRNA-p1|transcript=TcCLB.510287.10:mRNA|gene=TcCLB.510287.10|organism=Trypanosoma_cruzi_CL_Brener_Esmeraldo-like|gene_product=dyneinlightchain,putative|transcript_product=dyneinlightchain,putative|location=TcChr20-S:64221-64562(-)|protein_length=113|sequence_SO=chromosome|SO=protein_coding;TcCLB.503891.120:mRNA-p1|transcript=TcCLB.503891.120:mRNA|gene=TcCLB.503891.120|organism=Try…
20.3979	20.1169	19.8149	21.5691	22.2323	21.9005	21.3608	21.4182	21.7763	19.8366	19.9965	19.9035	22.3246	21.5142	21.8205				2	2	2	23.9	23.9	23.9	12.438	0	7.0217	40835000	17	TcCLB.508507.40:mRNA-p1|transcript=TcCLB.508507.40:mRNA|gene=TcCLB.508507.40|organism=Trypanosoma_cruzi_CL_Brener_Non-Esmeraldo-like|gene_product=hypotheticalprotein,conserved|transcript_product=hypotheticalprotein,conserved|location=TcChr39-P:343377-343706(+)|protein_length=109|sequence_SO=chromosome|SO=protein_coding;TcCLB.503893.100:mRNA-p1|transcript=TcCLB.503893.100:mRNA|gene=TcCLB.503893.10…	TcCLB.508507.40:mRNA-p1|transcript=TcCLB.508507.40:mRNA|gene=TcCLB.508507.40|organism=Trypanosoma_cruzi_CL_Brener_Non-Esmeraldo-like|gene_product=hypotheticalprotein,conserved|transcript_product=hypotheticalprotein,conserved|location=TcChr39-P:343377-343706(+)|protein_length=109|sequence_SO=chromosome|SO=protein_coding;TcCLB.503893.100:mRNA-p1|transcript=TcCLB.503893.100:mRNA|gene=TcCLB.503893.10…
22.1269	22.8046	22.7197	22.0049	21.476	21.9546	19.6462	18.9263	19.9437	19.9809	20.5578	19.4196	21.8832	22.153	21.8038				3	3	1	27.8	27.8	5.9	20.232	0	9.449	47984000	24	TcCLB.503893.30:mRNA-p1|transcript=TcCLB.503893.30:mRNA|gene=TcCLB.503893.30|organism=Trypanosoma_cruzi_CL_Brener_Esmeraldo-like|gene_product=hypotheticalprotein,conserved|transcript_product=hypotheticalprotein,conserved|location=TcChr39-S:330117-330626(+)|protein_length=169|sequence_SO=chromosome|SO=protein_coding	TcCLB.503893.30:mRNA-p1|transcript=TcCLB.503893.30:mRNA|gene=TcCLB.503893.30|organism=Trypanosoma_cruzi_CL_Brener_Esmeraldo-like|gene_product=hypotheticalprotein,conserved|transcript_product=hypotheticalprotein,conserved|location=TcChr39-S:330117-330626(+)|protein_length=169|sequence_SO=chromosome|SO=protein_coding
18.2935	20.8783	19.5929	22.6112	24.3354	22.2269	23.17	23.0556	22.7074	22.3065	22.5968	21.9762	23.0362	22.2968	22.7206				6	6	2	60.1	60.1	28.9	19.031	0	34.271	95459000	29	TcCLB.503897.70:mRNA-p1|transcript=TcCLB.503897.70:mRNA|gene=TcCLB.503897.70|organism=Trypanosoma_cruzi_CL_Brener_Esmeraldo-like|gene_product=hypotheticalprotein,conserved|transcript_product=hypotheticalprotein,conserved|location=TcChr12-S:311053-311574(-)|protein_length=173|sequence_SO=chromosome|SO=protein_coding	TcCLB.503897.70:mRNA-p1|transcript=TcCLB.503897.70:mRNA|gene=TcCLB.503897.70|organism=Trypanosoma_cruzi_CL_Brener_Esmeraldo-like|gene_product=hypotheticalprotein,conserved|transcript_product=hypotheticalprotein,conserved|location=TcChr12-S:311053-311574(-)|protein_length=173|sequence_SO=chromosome|SO=protein_coding
27.8928	27.7296	28.3501	28.9329	30.0212	28.6535	29.1154	28.7306	28.8672	28.5503	28.6533	28.8358	28.9668	28.5302	28.6417				18	18	12	94.5	94.5	78	18.292	0	110.07	7392400000	375	TcCLB.503899.110:mRNA-p1|transcript=TcCLB.503899.110:mRNA|gene=TcCLB.503899.110|organism=Trypanosoma_cruzi_CL_Brener_Esmeraldo-like|gene_product=glutathioneperoxidase-likeprotein,putative|transcript_product=glutathioneperoxidase-likeprotein,putative|location=TcChr29-S:692502-692996(+)|protein_length=164|sequence_SO=chromosome|SO=protein_coding	TcCLB.503899.110:mRNA-p1|transcript=TcCLB.503899.110:mRNA|gene=TcCLB.503899.110|organism=Trypanosoma_cruzi_CL_Brener_Esmeraldo-like|gene_product=glutathioneperoxidase-likeprotein,putative|transcript_product=glutathioneperoxidase-likeprotein,putative|location=TcChr29-S:692502-692996(+)|protein_length=164|sequence_SO=chromosome|SO=protein_coding
24.6598	24.6259	25.2589	25.4248	26.5623	25.0115	25.264	25.2015	25.1859	24.859	25.1145	25.0521	25.4036	25.0887	24.9738				15	9	1	80.2	53.1	11.9	19.727	0	37.494	582480000	96	TcCLB.503899.119:mRNA-p1|transcript=TcCLB.503899.119:mRNA|gene=TcCLB.503899.119|organism=Trypanosoma_cruzi_CL_Brener_Esmeraldo-like|gene_product=trypanothione/tryparedoxindependentperoxidase2,putative|transcript_product=trypanothione/tryparedoxindependentperoxidase2,putative|location=TcChr29-S:693563-694096(+)|protein_length=177|sequence_SO=chromosome|SO=protein_coding	TcCLB.503899.119:mRNA-p1|transcript=TcCLB.503899.119:mRNA|gene=TcCLB.503899.119|organism=Trypanosoma_cruzi_CL_Brener_Esmeraldo-like|gene_product=trypanothione/tryparedoxindependentperoxidase2,putative|transcript_product=trypanothione/tryparedoxindependentperoxidase2,putative|location=TcChr29-S:693563-694096(+)|protein_length=177|sequence_SO=chromosome|SO=protein_coding
19.0153	19.7438	19.1432	19.4185	18.7043	18.3406	23.1919	23.2703	22.2287	22.7814	23.0273	19.4761	19.1267	19.4921	20.2331				11	6	5	88.2	53.4	48.9	19.596	0	18.816	99236000	18	TcCLB.503899.130:mRNA-p1|transcript=TcCLB.503899.130:mRNA|gene=TcCLB.503899.130|organism=Trypanosoma_cruzi_CL_Brener_Esmeraldo-like|gene_product=glutathioneperoxidase-likeprotein,putative|transcript_product=glutathioneperoxidase-likeprotein,putative|location=TcChr29-S:694698-695234(+)|protein_length=178|sequence_SO=chromosome|SO=protein_coding;TcCLB.507515.10:mRNA-p1|transcript=TcCLB.507515.10:mR…	TcCLB.503899.130:mRNA-p1|transcript=TcCLB.503899.130:mRNA|gene=TcCLB.503899.130|organism=Trypanosoma_cruzi_CL_Brener_Esmeraldo-like|gene_product=glutathioneperoxidase-likeprotein,putative|transcript_product=glutathioneperoxidase-likeprotein,putative|location=TcChr29-S:694698-695234(+)|protein_length=178|sequence_SO=chromosome|SO=protein_coding;TcCLB.507515.10:mRNA-p1|transcript=TcCLB.507515.10:mR…
22.4378	22.1424	22.5656	19.1808	17.9659	19.4211	19.9796	19.6959	20.3004	19.9988	22.5512	22.9095	21.6518	22.3215	18.7933				4	4	4	29.5	29.5	29.5	16.798	0	9.9523	67247000	16	TcCLB.507513.70:mRNA-p1|transcript=TcCLB.507513.70:mRNA|gene=TcCLB.507513.70|organism=Trypanosoma_cruzi_CL_Brener_Non-Esmeraldo-like|gene_product=40SribosomalproteinS16,putative|transcript_product=40SribosomalproteinS16,putative|location=TcChr29-P:673901-674350(+)|protein_length=149|sequence_SO=chromosome|SO=protein_coding;TcCLB.507513.60:mRNA-p1|transcript=TcCLB.507513.60:mRNA|gene=TcCLB.507513.…	TcCLB.507513.70:mRNA-p1|transcript=TcCLB.507513.70:mRNA|gene=TcCLB.507513.70|organism=Trypanosoma_cruzi_CL_Brener_Non-Esmeraldo-like|gene_product=40SribosomalproteinS16,putative|transcript_product=40SribosomalproteinS16,putative|location=TcChr29-P:673901-674350(+)|protein_length=149|sequence_SO=chromosome|SO=protein_coding;TcCLB.507513.60:mRNA-p1|transcript=TcCLB.507513.60:mRNA|gene=TcCLB.507513.…
19.6172	20.9289	20.2549	19.9968	18.9747	20.3641	19.4038	19.7105	19.5896	20.3245	18.9938	19.4822	19.5142	22.884	22.7793				2	2	2	17.3	17.3	17.3	12.653	0	8.4261	47374000	11	TcCLB.508153.760:mRNA-p1|transcript=TcCLB.508153.760:mRNA|gene=TcCLB.508153.760|organism=Trypanosoma_cruzi_CL_Brener_Non-Esmeraldo-like|gene_product=hypotheticalprotein,conserved|transcript_product=hypotheticalprotein,conserved|location=TcChr36-P:734259-734573(+)|protein_length=104|sequence_SO=chromosome|SO=protein_coding;TcCLB.503903.60:mRNA-p1|transcript=TcCLB.503903.60:mRNA|gene=TcCLB.503903.6…	TcCLB.508153.760:mRNA-p1|transcript=TcCLB.508153.760:mRNA|gene=TcCLB.508153.760|organism=Trypanosoma_cruzi_CL_Brener_Non-Esmeraldo-like|gene_product=hypotheticalprotein,conserved|transcript_product=hypotheticalprotein,conserved|location=TcChr36-P:734259-734573(+)|protein_length=104|sequence_SO=chromosome|SO=protein_coding;TcCLB.503903.60:mRNA-p1|transcript=TcCLB.503903.60:mRNA|gene=TcCLB.503903.6…
22.9405	23.2232	22.6563	22.6773	22.2705	23.432	22.9626	22.3682	22.9177	22.7044	22.8329	23.1732	19.5227	23.0692	22.6449				7	7	7	37.2	37.2	37.2	36.81	0	30.942	107310000	32	TcCLB.503903.70:mRNA-p1|transcript=TcCLB.503903.70:mRNA|gene=TcCLB.503903.70|organism=Trypanosoma_cruzi_CL_Brener_Esmeraldo-like|gene_product=hypotheticalprotein,conserved|transcript_product=hypotheticalprotein,conserved|location=TcChr36-S:732984-733955(+)|protein_length=323|sequence_SO=chromosome|SO=protein_coding;TcCLB.508153.750:mRNA-p1|transcript=TcCLB.508153.750:mRNA|gene=TcCLB.508153.750|or…	TcCLB.503903.70:mRNA-p1|transcript=TcCLB.503903.70:mRNA|gene=TcCLB.503903.70|organism=Trypanosoma_cruzi_CL_Brener_Esmeraldo-like|gene_product=hypotheticalprotein,conserved|transcript_product=hypotheticalprotein,conserved|location=TcChr36-S:732984-733955(+)|protein_length=323|sequence_SO=chromosome|SO=protein_coding;TcCLB.508153.750:mRNA-p1|transcript=TcCLB.508153.750:mRNA|gene=TcCLB.508153.750|or…
21.7164	21.4773	20.6727	19.8716	19.9992	19.4368	21.1117	22.0733	21.626	21.3382	21.7481	20.3208	21.8541	20.6158	19.4196				5	5	5	29.9	29.9	29.9	26.267	0	19.41	42674000	41	TcCLB.508805.20:mRNA-p1|transcript=TcCLB.508805.20:mRNA|gene=TcCLB.508805.20|organism=Trypanosoma_cruzi_CL_Brener_Esmeraldo-like|gene_product=hypotheticalprotein,conserved|transcript_product=hypotheticalprotein,conserved|location=TcChr38-S:1312835-1313530(+)|protein_length=231|sequence_SO=chromosome|SO=protein_coding;TcCLB.503911.30:mRNA-p1|transcript=TcCLB.503911.30:mRNA|gene=TcCLB.503911.30|org…	TcCLB.508805.20:mRNA-p1|transcript=TcCLB.508805.20:mRNA|gene=TcCLB.508805.20|organism=Trypanosoma_cruzi_CL_Brener_Esmeraldo-like|gene_product=hypotheticalprotein,conserved|transcript_product=hypotheticalprotein,conserved|location=TcChr38-S:1312835-1313530(+)|protein_length=231|sequence_SO=chromosome|SO=protein_coding;TcCLB.503911.30:mRNA-p1|transcript=TcCLB.503911.30:mRNA|gene=TcCLB.503911.30|org…
23.5168	19.3439	23.5349	19.3252	18.0088	20.066	20.5148	19.1364	19.9476	20.2294	19.7952	19.778	19.9003	21.0303	19.4317				2	2	2	9.1	9.1	9.1	27.761	0.00058651	4.3069	141340000	12	TcCLB.508209.39:mRNA-p1|transcript=TcCLB.508209.39:mRNA|gene=TcCLB.508209.39|organism=Trypanosoma_cruzi_CL_Brener_Esmeraldo-like|gene_product=hypotheticalprotein,conserved|transcript_product=hypotheticalprotein,conserved|location=TcChr29-S:754107-754832(+)|protein_length=241|sequence_SO=chromosome|SO=protein_coding;TcCLB.503919.30:mRNA-p1|transcript=TcCLB.503919.30:mRNA|gene=TcCLB.503919.30|organ…	TcCLB.508209.39:mRNA-p1|transcript=TcCLB.508209.39:mRNA|gene=TcCLB.508209.39|organism=Trypanosoma_cruzi_CL_Brener_Esmeraldo-like|gene_product=hypotheticalprotein,conserved|transcript_product=hypotheticalprotein,conserved|location=TcChr29-S:754107-754832(+)|protein_length=241|sequence_SO=chromosome|SO=protein_coding;TcCLB.503919.30:mRNA-p1|transcript=TcCLB.503919.30:mRNA|gene=TcCLB.503919.30|organ…
22.0711	22.1902	23.7502	22.4028	24.2679	22.9933	22.7519	22.6869	23.3719	22.3998	23.1417	23.9192	22.4703	21.674	22.6304				3	1	1	40.7	15.1	15.1	9.9073	0	4.7466	124200000	33	TcCLB.503925.6:mRNA-p1|transcript=TcCLB.503925.6:mRNA|gene=TcCLB.503925.6|organism=Trypanosoma_cruzi_CL_Brener_Non-Esmeraldo-like|gene_product=hypotheticalprotein,conserved|transcript_product=hypotheticalprotein,conserved|location=TcChr33-P:950359-950619(+)|protein_length=86|sequence_SO=chromosome|SO=protein_coding	TcCLB.503925.6:mRNA-p1|transcript=TcCLB.503925.6:mRNA|gene=TcCLB.503925.6|organism=Trypanosoma_cruzi_CL_Brener_Non-Esmeraldo-like|gene_product=hypotheticalprotein,conserved|transcript_product=hypotheticalprotein,conserved|location=TcChr33-P:950359-950619(+)|protein_length=86|sequence_SO=chromosome|SO=protein_coding
18.9028	22.1316	22.9447	19.5589	20.3272	20.2449	22.0391	22.4695	22.4198	21.6392	20.557	22.9977	19.6667	20.5799	19.7003				7	7	7	6.2	6.2	6.2	157.66	0	17.998	42045000	22	TcCLB.503925.70:mRNA-p1|transcript=TcCLB.503925.70:mRNA|gene=TcCLB.503925.70|organism=Trypanosoma_cruzi_CL_Brener_Non-Esmeraldo-like|gene_product=hypotheticalprotein,conserved|transcript_product=hypotheticalprotein,conserved|location=TcChr33-P:933142-937332(+)|protein_length=1396|sequence_SO=chromosome|SO=protein_coding;TcCLB.510349.40:mRNA-p1|transcript=TcCLB.510349.40:mRNA|gene=TcCLB.510349.40|…	TcCLB.503925.70:mRNA-p1|transcript=TcCLB.503925.70:mRNA|gene=TcCLB.503925.70|organism=Trypanosoma_cruzi_CL_Brener_Non-Esmeraldo-like|gene_product=hypotheticalprotein,conserved|transcript_product=hypotheticalprotein,conserved|location=TcChr33-P:933142-937332(+)|protein_length=1396|sequence_SO=chromosome|SO=protein_coding;TcCLB.510349.40:mRNA-p1|transcript=TcCLB.510349.40:mRNA|gene=TcCLB.510349.40|…
23.9142	23.6643	23.8377	23.9241	22.8594	23.6769	23.2116	23.6487	23.5532	23.7146	23.4541	24.0858	23.4044	23.9617	23.8192				14	14	1	42.5	42.5	4.3	67.985	0	57.963	205250000	127	TcCLB.503929.10:mRNA-p1|transcript=TcCLB.503929.10:mRNA|gene=TcCLB.503929.10|organism=Trypanosoma_cruzi_CL_Brener_Non-Esmeraldo-like|gene_product=V-typeATPase,Asubunit,putative|transcript_product=V-typeATPase,Asubunit,putative|location=TcChr34-P:268988-270820(-)|protein_length=610|sequence_SO=chromosome|SO=protein_coding	TcCLB.503929.10:mRNA-p1|transcript=TcCLB.503929.10:mRNA|gene=TcCLB.503929.10|organism=Trypanosoma_cruzi_CL_Brener_Non-Esmeraldo-like|gene_product=V-typeATPase,Asubunit,putative|transcript_product=V-typeATPase,Asubunit,putative|location=TcChr34-P:268988-270820(-)|protein_length=610|sequence_SO=chromosome|SO=protein_coding
20.9646	18.8939	19.3068	20.2573	18.7859	20.267	22.3758	18.592	22.5822	21.1484	20.1708	19.0151	19.212	19.4941	19.8319				2	2	2	13.6	13.6	13.6	21.67	0.0010672	3.4129	22300000	5	TcCLB.506405.80:mRNA-p1|transcript=TcCLB.506405.80:mRNA|gene=TcCLB.506405.80|organism=Trypanosoma_cruzi_CL_Brener_Esmeraldo-like|gene_product=hypotheticalprotein,conserved|transcript_product=hypotheticalprotein,conserved|location=TcChr34-S:261576-262151(-)|protein_length=191|sequence_SO=chromosome|SO=protein_coding;TcCLB.503929.50:mRNA-p1|transcript=TcCLB.503929.50:mRNA|gene=TcCLB.503929.50|organ…	TcCLB.506405.80:mRNA-p1|transcript=TcCLB.506405.80:mRNA|gene=TcCLB.506405.80|organism=Trypanosoma_cruzi_CL_Brener_Esmeraldo-like|gene_product=hypotheticalprotein,conserved|transcript_product=hypotheticalprotein,conserved|location=TcChr34-S:261576-262151(-)|protein_length=191|sequence_SO=chromosome|SO=protein_coding;TcCLB.503929.50:mRNA-p1|transcript=TcCLB.503929.50:mRNA|gene=TcCLB.503929.50|organ…
24.0887	23.5547	23.6494	23.4065	24.2756	22.949	24.1948	23.8655	22.8765	23.797	24.0403	23.8253	19.5821	19.0733	20.5036				11	3	3	40.1	17.6	17.6	42.646	0	19.132	177000000	44	TcCLB.503935.20:mRNA-p1|transcript=TcCLB.503935.20:mRNA|gene=TcCLB.503935.20|organism=Trypanosoma_cruzi_CL_Brener_Non-Esmeraldo-like|gene_product=2-oxoglutaratedehydrogenase,E2component,dihydrolipoamidesuccinyltransferase,putative|transcript_product=2-oxoglutaratedehydrogenase,E2component,dihydrolipoamidesuccinyltransferase,putative|location=TcChr30-P:609515-610693(+)|protein_length=392|sequence_…	TcCLB.503935.20:mRNA-p1|transcript=TcCLB.503935.20:mRNA|gene=TcCLB.503935.20|organism=Trypanosoma_cruzi_CL_Brener_Non-Esmeraldo-like|gene_product=2-oxoglutaratedehydrogenase,E2component,dihydrolipoamidesuccinyltransferase,putative|transcript_product=2-oxoglutaratedehydrogenase,E2component,dihydrolipoamidesuccinyltransferase,putative|location=TcChr30-P:609515-610693(+)|protein_length=392|sequence_…
22.6675	22.6834	24.2274	23.4922	23.7463	23.913	20.2731	19.163	23.3232	22.2437	21.6725	23.8249	23.3543	23.9668	24.4654				13	13	13	24.3	24.3	24.3	91.348	0	45.964	137340000	41	TcCLB.503939.80:mRNA-p1|transcript=TcCLB.503939.80:mRNA|gene=TcCLB.503939.80|organism=Trypanosoma_cruzi_CL_Brener_Non-Esmeraldo-like|gene_product=prolyl-tRNAsynthetase,putative|transcript_product=prolyl-tRNAsynthetase,putative|location=TcChr40-P:978414-980846(+)|protein_length=810|sequence_SO=chromosome|SO=protein_coding;TcCLB.509805.130:mRNA-p1|transcript=TcCLB.509805.130:mRNA|gene=TcCLB.509805.…	TcCLB.503939.80:mRNA-p1|transcript=TcCLB.503939.80:mRNA|gene=TcCLB.503939.80|organism=Trypanosoma_cruzi_CL_Brener_Non-Esmeraldo-like|gene_product=prolyl-tRNAsynthetase,putative|transcript_product=prolyl-tRNAsynthetase,putative|location=TcChr40-P:978414-980846(+)|protein_length=810|sequence_SO=chromosome|SO=protein_coding;TcCLB.509805.130:mRNA-p1|transcript=TcCLB.509805.130:mRNA|gene=TcCLB.509805.…
20.166	18.3828	19.0386	18.7086	20.638	19.8086	21.5309	21.6101	20.891	19.4955	20.958	18.9763	19.6032	19.6324	20.0927				11	3	3	66.8	28.5	28.5	23.971	0	6.2664	22826000	15	TcCLB.503943.14:mRNA-p1|transcript=TcCLB.503943.14:mRNA|gene=TcCLB.503943.14|organism=Trypanosoma_cruzi_CL_Brener_Non-Esmeraldo-like|gene_product=hypotheticalprotein,conserved|transcript_product=hypotheticalprotein,conserved|location=TcChr33-P:652990-653634(+)|protein_length=214|sequence_SO=chromosome|SO=protein_coding	TcCLB.503943.14:mRNA-p1|transcript=TcCLB.503943.14:mRNA|gene=TcCLB.503943.14|organism=Trypanosoma_cruzi_CL_Brener_Non-Esmeraldo-like|gene_product=hypotheticalprotein,conserved|transcript_product=hypotheticalprotein,conserved|location=TcChr33-P:652990-653634(+)|protein_length=214|sequence_SO=chromosome|SO=protein_coding
23.3543	23.5177	22.4517	23.0437	22.3579	22.8886	23.366	23.6108	22.809	23.7266	24.0722	23.8373	24.165	23.5578	22.6684				5	5	2	33.8	33.8	10.6	15.844	0	16.149	167070000	49	TcCLB.503945.10:mRNA-p1|transcript=TcCLB.503945.10:mRNA|gene=TcCLB.503945.10|organism=Trypanosoma_cruzi_CL_Brener_Non-Esmeraldo-like|gene_product=eukaryotictranslationinitiationfactor1A,putative|transcript_product=eukaryotictranslationinitiationfactor1A,putative|location=TcChr25-P:659551-659979(+)|protein_length=142|sequence_SO=chromosome|SO=protein_coding	TcCLB.503945.10:mRNA-p1|transcript=TcCLB.503945.10:mRNA|gene=TcCLB.503945.10|organism=Trypanosoma_cruzi_CL_Brener_Non-Esmeraldo-like|gene_product=eukaryotictranslationinitiationfactor1A,putative|transcript_product=eukaryotictranslationinitiationfactor1A,putative|location=TcChr25-P:659551-659979(+)|protein_length=142|sequence_SO=chromosome|SO=protein_coding
23.4003	23.2252	21.8926	22.4925	21.8727	22.2812	22.9803	23.1156	23.0409	23.0019	23	22.6639	22.9565	22.115	23.0792				8	8	1	27.8	27.8	6.7	45.567	0	43.222	114550000	51	TcCLB.503955.20:mRNA-p1|transcript=TcCLB.503955.20:mRNA|gene=TcCLB.503955.20|organism=Trypanosoma_cruzi_CL_Brener_Esmeraldo-like|gene_product=mitochondrialDNApolymerasebeta,putative|transcript_product=mitochondrialDNApolymerasebeta,putative|location=TcChr21-S:491538-492749(-)|protein_length=403|sequence_SO=chromosome|SO=protein_coding	TcCLB.503955.20:mRNA-p1|transcript=TcCLB.503955.20:mRNA|gene=TcCLB.503955.20|organism=Trypanosoma_cruzi_CL_Brener_Esmeraldo-like|gene_product=mitochondrialDNApolymerasebeta,putative|transcript_product=mitochondrialDNApolymerasebeta,putative|location=TcChr21-S:491538-492749(-)|protein_length=403|sequence_SO=chromosome|SO=protein_coding
20.3832	19.7736	20.4531	18.3898	18.9347	19.0729	18.6882	20.8386	19.844	20.0002	19.8318	21.35	19.1166	18.8558	19.6717				9	8	4	21.6	19.5	8.5	78.216	0	21.988	16416000	11	TcCLB.503955.40:mRNA-p1|transcript=TcCLB.503955.40:mRNA|gene=TcCLB.503955.40|organism=Trypanosoma_cruzi_CL_Brener_Esmeraldo-like|gene_product=trans-sialidase,GroupII,putative|transcript_product=trans-sialidase,GroupII,putative|location=TcChr21-S:485538-487691(+)|protein_length=717|sequence_SO=chromosome|SO=protein_coding	TcCLB.503955.40:mRNA-p1|transcript=TcCLB.503955.40:mRNA|gene=TcCLB.503955.40|organism=Trypanosoma_cruzi_CL_Brener_Esmeraldo-like|gene_product=trans-sialidase,GroupII,putative|transcript_product=trans-sialidase,GroupII,putative|location=TcChr21-S:485538-487691(+)|protein_length=717|sequence_SO=chromosome|SO=protein_coding
23.4625	23.9407	24.3281	19.135	23.7263	23.3059	19.7637	20.1561	20.151	22.7679	22.5546	23.6498	19.7092	20.6211	18.4093				5	4	4	36.8	31.8	31.8	27.537	0	11.995	104150000	22	TcCLB.503957.10:mRNA-p1|transcript=TcCLB.503957.10:mRNA|gene=TcCLB.503957.10|organism=Trypanosoma_cruzi_CL_Brener_Esmeraldo-like|gene_product=trans-sialidase,putative|transcript_product=trans-sialidase,putative|location=TcChr24-S:710958-711734(+)|protein_length=258|sequence_SO=chromosome|SO=protein_coding	TcCLB.503957.10:mRNA-p1|transcript=TcCLB.503957.10:mRNA|gene=TcCLB.503957.10|organism=Trypanosoma_cruzi_CL_Brener_Esmeraldo-like|gene_product=trans-sialidase,putative|transcript_product=trans-sialidase,putative|location=TcChr24-S:710958-711734(+)|protein_length=258|sequence_SO=chromosome|SO=protein_coding
20.7591	19.6345	20.1441	19.6266	21.7096	21.7445	19.1448	19.8363	20.9114	20.2616	20.2181	18.8367	19.721	21.669	22.2372				4	4	4	14.2	14.2	14.2	32.515	0	13.206	22002000	12	TcCLB.506195.280:mRNA-p1|transcript=TcCLB.506195.280:mRNA|gene=TcCLB.506195.280|organism=Trypanosoma_cruzi_CL_Brener_Non-Esmeraldo-like|gene_product=hypotheticalprotein,conserved|transcript_product=hypotheticalprotein,conserved|location=TcChr36-P:1082653-1083522(-)|protein_length=289|sequence_SO=chromosome|SO=protein_coding;TcCLB.503959.60:mRNA-p1|transcript=TcCLB.503959.60:mRNA|gene=TcCLB.503959…	TcCLB.506195.280:mRNA-p1|transcript=TcCLB.506195.280:mRNA|gene=TcCLB.506195.280|organism=Trypanosoma_cruzi_CL_Brener_Non-Esmeraldo-like|gene_product=hypotheticalprotein,conserved|transcript_product=hypotheticalprotein,conserved|location=TcChr36-P:1082653-1083522(-)|protein_length=289|sequence_SO=chromosome|SO=protein_coding;TcCLB.503959.60:mRNA-p1|transcript=TcCLB.503959.60:mRNA|gene=TcCLB.503959…
19.4904	20.7555	20.0771	18.9954	18.5364	20.3581	20.3595	19.8224	19.4334	22.2364	22.0824	23.0385	19.4768	20.3902	19.5472				16	2	2	49.3	8.7	8.7	46.885	0	6.6383	49667000	17	TcCLB.503959.78:mRNA-p1|transcript=TcCLB.503959.78:mRNA|gene=TcCLB.503959.78|organism=Trypanosoma_cruzi_CL_Brener_Esmeraldo-like|gene_product=hypotheticalprotein,conserved|transcript_product=hypotheticalprotein,conserved|location=TcChr36-S:1077602-1078837(-)|protein_length=412|sequence_SO=chromosome|SO=protein_coding	TcCLB.503959.78:mRNA-p1|transcript=TcCLB.503959.78:mRNA|gene=TcCLB.503959.78|organism=Trypanosoma_cruzi_CL_Brener_Esmeraldo-like|gene_product=hypotheticalprotein,conserved|transcript_product=hypotheticalprotein,conserved|location=TcChr36-S:1077602-1078837(-)|protein_length=412|sequence_SO=chromosome|SO=protein_coding
26.1201	26.0464	26.9704	26.3251	27.2642	26.0948	26.1464	26.3782	26.6288	26.2796	26.4829	26.9001	26.402	25.7828	26.6189				19	19	5	51	51	12	43.098	0	66.919	1512600000	189	TcCLB.503971.50:mRNA-p1|transcript=TcCLB.503971.50:mRNA|gene=TcCLB.503971.50|organism=Trypanosoma_cruzi_CL_Brener_Esmeraldo-like|gene_product=hypotheticalprotein,conserved|transcript_product=hypotheticalprotein,conserved|location=TcChr16-S:438766-439821(+)|protein_length=351|sequence_SO=chromosome|SO=protein_coding	TcCLB.503971.50:mRNA-p1|transcript=TcCLB.503971.50:mRNA|gene=TcCLB.503971.50|organism=Trypanosoma_cruzi_CL_Brener_Esmeraldo-like|gene_product=hypotheticalprotein,conserved|transcript_product=hypotheticalprotein,conserved|location=TcChr16-S:438766-439821(+)|protein_length=351|sequence_SO=chromosome|SO=protein_coding
20.9788	19.9008	19.5632	19.4944	20.5964	19.0504	21.7824	22.3871	19.6581	20.2989	20.3325	20.3139	19.645	20.6815	19.5684				2	2	2	18.3	18.3	18.3	27.559	0	13.177	26297000	19	TcCLB.504131.110:mRNA-p1|transcript=TcCLB.504131.110:mRNA|gene=TcCLB.504131.110|organism=Trypanosoma_cruzi_CL_Brener_Non-Esmeraldo-like|gene_product=hypotheticalprotein,conserved|transcript_product=hypotheticalprotein,conserved|location=TcChr26-P:629660-630418(-)|protein_length=252|sequence_SO=chromosome|SO=protein_coding;TcCLB.503981.50:mRNA-p1|transcript=TcCLB.503981.50:mRNA|gene=TcCLB.503981.5…	TcCLB.504131.110:mRNA-p1|transcript=TcCLB.504131.110:mRNA|gene=TcCLB.504131.110|organism=Trypanosoma_cruzi_CL_Brener_Non-Esmeraldo-like|gene_product=hypotheticalprotein,conserved|transcript_product=hypotheticalprotein,conserved|location=TcChr26-P:629660-630418(-)|protein_length=252|sequence_SO=chromosome|SO=protein_coding;TcCLB.503981.50:mRNA-p1|transcript=TcCLB.503981.50:mRNA|gene=TcCLB.503981.5…
19.8431	20.275	20.4293	18.9476	20.2999	18.7371	19.7154	19.2924	20.0068	22.4859	22.293	22.8813	20.014	19.3183	18.6693				3	3	3	14.8	14.8	14.8	31.972	0	68.873	41501000	11	TcCLB.511711.100:mRNA-p1|transcript=TcCLB.511711.100:mRNA|gene=TcCLB.511711.100|organism=Trypanosoma_cruzi_CL_Brener_Esmeraldo-like|gene_product=hypotheticalprotein,conserved|transcript_product=hypotheticalprotein,conserved|location=TcChr35-S:702799-703650(+)|protein_length=283|sequence_SO=chromosome|SO=protein_coding;TcCLB.503987.20:mRNA-p1|transcript=TcCLB.503987.20:mRNA|gene=TcCLB.503987.20|or…	TcCLB.511711.100:mRNA-p1|transcript=TcCLB.511711.100:mRNA|gene=TcCLB.511711.100|organism=Trypanosoma_cruzi_CL_Brener_Esmeraldo-like|gene_product=hypotheticalprotein,conserved|transcript_product=hypotheticalprotein,conserved|location=TcChr35-S:702799-703650(+)|protein_length=283|sequence_SO=chromosome|SO=protein_coding;TcCLB.503987.20:mRNA-p1|transcript=TcCLB.503987.20:mRNA|gene=TcCLB.503987.20|or…
22.5972	22.7419	23.5493	22.3816	23.8315	22.2194	22.5098	22.4753	23.0256	22.1549	22.488	22.532	22.5223	22.3166	22.6086				10	10	10	45.2	45.2	45.2	33.112	0	38.242	109740000	30	TcCLB.503991.10:mRNA-p1|transcript=TcCLB.503991.10:mRNA|gene=TcCLB.503991.10|organism=Trypanosoma_cruzi_CL_Brener_Esmeraldo-like|gene_product=hypotheticalprotein,conserved|transcript_product=hypotheticalprotein,conserved|location=TcChr40-S:1887994-1888905(-)|protein_length=303|sequence_SO=chromosome|SO=protein_coding;TcCLB.507081.100:mRNA-p1|transcript=TcCLB.507081.100:mRNA|gene=TcCLB.507081.100|…	TcCLB.503991.10:mRNA-p1|transcript=TcCLB.503991.10:mRNA|gene=TcCLB.503991.10|organism=Trypanosoma_cruzi_CL_Brener_Esmeraldo-like|gene_product=hypotheticalprotein,conserved|transcript_product=hypotheticalprotein,conserved|location=TcChr40-S:1887994-1888905(-)|protein_length=303|sequence_SO=chromosome|SO=protein_coding;TcCLB.507081.100:mRNA-p1|transcript=TcCLB.507081.100:mRNA|gene=TcCLB.507081.100|…
18.6155	20.0926	19.6625	22.106	22.7805	22.0983	19.6435	19.3318	18.9928	20.4359	20.7115	19.3473	21.9768	20.8874	22.8368				2	2	2	18.6	18.6	18.6	59.437	0	6.8118	55414000	18	TcCLB.503995.10:mRNA-p1|transcript=TcCLB.503995.10:mRNA|gene=TcCLB.503995.10|organism=Trypanosoma_cruzi_CL_Brener_Non-Esmeraldo-like|gene_product=Presentintheoutermitochondrialmembraneproteome17(fragment)|transcript_product=Presentintheoutermitochondrialmembraneproteome17(fragment)|location=TcChr41-P:511666-513234(-)|protein_length=522|sequence_SO=chromosome|SO=protein_coding;TcCLB.505171.109:mRN…	TcCLB.503995.10:mRNA-p1|transcript=TcCLB.503995.10:mRNA|gene=TcCLB.503995.10|organism=Trypanosoma_cruzi_CL_Brener_Non-Esmeraldo-like|gene_product=Presentintheoutermitochondrialmembraneproteome17(fragment)|transcript_product=Presentintheoutermitochondrialmembraneproteome17(fragment)|location=TcChr41-P:511666-513234(-)|protein_length=522|sequence_SO=chromosome|SO=protein_coding;TcCLB.505171.109:mRN…
21.2844	21.5387	22.0794	18.709	19.353	19.47	21.5634	21.5766	21.314	21.6406	21.7246	21.7233	21.3028	20.7471	20.572				4	4	4	19.6	19.6	19.6	27.153	0	13.873	46302000	28	TcCLB.511557.20:mRNA-p1|transcript=TcCLB.511557.20:mRNA|gene=TcCLB.511557.20|organism=Trypanosoma_cruzi_CL_Brener_Esmeraldo-like|gene_product=hypotheticalprotein,conserved|transcript_product=hypotheticalprotein,conserved|location=TcChr41-S:505913-506620(-)|protein_length=235|sequence_SO=chromosome|SO=protein_coding;TcCLB.503995.40:mRNA-p1|transcript=TcCLB.503995.40:mRNA|gene=TcCLB.503995.40|organ…	TcCLB.511557.20:mRNA-p1|transcript=TcCLB.511557.20:mRNA|gene=TcCLB.511557.20|organism=Trypanosoma_cruzi_CL_Brener_Esmeraldo-like|gene_product=hypotheticalprotein,conserved|transcript_product=hypotheticalprotein,conserved|location=TcChr41-S:505913-506620(-)|protein_length=235|sequence_SO=chromosome|SO=protein_coding;TcCLB.503995.40:mRNA-p1|transcript=TcCLB.503995.40:mRNA|gene=TcCLB.503995.40|organ…
19.4632	20.6417	20.4598	21.161	17.7306	21.1089	20.1464	20.2357	18.8603	20.3177	19.554	19.892	19.5449	20.9589	21.0477				6	6	6	13.6	13.6	13.6	81.073	0	15.698	16051000	18	TcCLB.511557.10:mRNA-p1|transcript=TcCLB.511557.10:mRNA|gene=TcCLB.511557.10|organism=Trypanosoma_cruzi_CL_Brener_Esmeraldo-like|gene_product=oligopeptidaseb|transcript_product=oligopeptidaseb|location=TcChr41-S:503244-505388(-)|protein_length=714|sequence_SO=chromosome|SO=protein_coding;TcCLB.503995.50:mRNA-p1|transcript=TcCLB.503995.50:mRNA|gene=TcCLB.503995.50|organism=Trypanosoma_cruzi_CL_Bre…	TcCLB.511557.10:mRNA-p1|transcript=TcCLB.511557.10:mRNA|gene=TcCLB.511557.10|organism=Trypanosoma_cruzi_CL_Brener_Esmeraldo-like|gene_product=oligopeptidaseb|transcript_product=oligopeptidaseb|location=TcChr41-S:503244-505388(-)|protein_length=714|sequence_SO=chromosome|SO=protein_coding;TcCLB.503995.50:mRNA-p1|transcript=TcCLB.503995.50:mRNA|gene=TcCLB.503995.50|organism=Trypanosoma_cruzi_CL_Bre…
19.7043	19.954	19.92	19.6294	17.9355	20.3866	21.1299	20.3305	19.6787	20.4438	20.846	19.4905	21.3385	21.2141	20.6787				4	4	4	10.2	10.2	10.2	80.368	0	18.055	11937000	11	TcCLB.509589.30:mRNA-p1|transcript=TcCLB.509589.30:mRNA|gene=TcCLB.509589.30|organism=Trypanosoma_cruzi_CL_Brener_Esmeraldo-like|gene_product=Kinesin-135,putative|transcript_product=Kinesin-135,putative|location=TcChr14-S:543423-545597(-)|protein_length=724|sequence_SO=chromosome|SO=protein_coding;TcCLB.503999.20:mRNA-p1|transcript=TcCLB.503999.20:mRNA|gene=TcCLB.503999.20|organism=Trypanosoma_cr…	TcCLB.509589.30:mRNA-p1|transcript=TcCLB.509589.30:mRNA|gene=TcCLB.509589.30|organism=Trypanosoma_cruzi_CL_Brener_Esmeraldo-like|gene_product=Kinesin-135,putative|transcript_product=Kinesin-135,putative|location=TcChr14-S:543423-545597(-)|protein_length=724|sequence_SO=chromosome|SO=protein_coding;TcCLB.503999.20:mRNA-p1|transcript=TcCLB.503999.20:mRNA|gene=TcCLB.503999.20|organism=Trypanosoma_cr…
22.9461	23.1511	22.7864	22.6895	21.723	22.5674	22.8312	22.7256	22.2936	22.3776	22.8998	21.9814	23.0412	22.6798	22.6546				17	17	6	22.1	22.1	8	151.71	0	57.274	105420000	75	TcCLB.503999.30:mRNA-p1|transcript=TcCLB.503999.30:mRNA|gene=TcCLB.503999.30|organism=Trypanosoma_cruzi_CL_Brener_Non-Esmeraldo-like|gene_product=hypotheticalprotein,conserved|transcript_product=hypotheticalprotein,conserved|location=TcChr14-P:537044-541186(-)|protein_length=1380|sequence_SO=chromosome|SO=protein_coding	TcCLB.503999.30:mRNA-p1|transcript=TcCLB.503999.30:mRNA|gene=TcCLB.503999.30|organism=Trypanosoma_cruzi_CL_Brener_Non-Esmeraldo-like|gene_product=hypotheticalprotein,conserved|transcript_product=hypotheticalprotein,conserved|location=TcChr14-P:537044-541186(-)|protein_length=1380|sequence_SO=chromosome|SO=protein_coding
25.6376	25.2147	24.6783	25.468	27.0661	25.3205	26.0254	25.7953	25.4985	25.3506	25.7127	25.4852	25.2763	24.716	25.3345				7	7	7	42.8	42.8	42.8	15.765	0	24.078	761220000	78	TcCLB.509591.10:mRNA-p1|transcript=TcCLB.509591.10:mRNA|gene=TcCLB.509591.10|organism=Trypanosoma_cruzi_CL_Brener_Esmeraldo-like|gene_product=ubiquitin-conjugatingenzyme,putative|transcript_product=ubiquitin-conjugatingenzyme,putative|location=TcChr14-S:532449-532865(-)|protein_length=138|sequence_SO=chromosome|SO=protein_coding;TcCLB.503999.50:mRNA-p1|transcript=TcCLB.503999.50:mRNA|gene=TcCLB.5…	TcCLB.509591.10:mRNA-p1|transcript=TcCLB.509591.10:mRNA|gene=TcCLB.509591.10|organism=Trypanosoma_cruzi_CL_Brener_Esmeraldo-like|gene_product=ubiquitin-conjugatingenzyme,putative|transcript_product=ubiquitin-conjugatingenzyme,putative|location=TcChr14-S:532449-532865(-)|protein_length=138|sequence_SO=chromosome|SO=protein_coding;TcCLB.503999.50:mRNA-p1|transcript=TcCLB.503999.50:mRNA|gene=TcCLB.5…
26.9289	26.7175	27.3443	27.1184	28.3585	27.1139	27.3465	27.1872	27.0562	27.171	27.3173	27.102	28.1101	27.1133	27.1492				12	12	12	74.6	74.6	74.6	13.464	0	61.028	2560200000	223	TcCLB.504001.10:mRNA-p1|transcript=TcCLB.504001.10:mRNA|gene=TcCLB.504001.10|organism=Trypanosoma_cruzi_CL_Brener_Non-Esmeraldo-like|gene_product=hypotheticalprotein,conserved|transcript_product=hypotheticalprotein,conserved|location=TcChr14-P:126950-127318(+)|protein_length=122|sequence_SO=chromosome|SO=protein_coding;TcCLB.504089.60:mRNA-p1|transcript=TcCLB.504089.60:mRNA|gene=TcCLB.504089.60|o…	TcCLB.504001.10:mRNA-p1|transcript=TcCLB.504001.10:mRNA|gene=TcCLB.504001.10|organism=Trypanosoma_cruzi_CL_Brener_Non-Esmeraldo-like|gene_product=hypotheticalprotein,conserved|transcript_product=hypotheticalprotein,conserved|location=TcChr14-P:126950-127318(+)|protein_length=122|sequence_SO=chromosome|SO=protein_coding;TcCLB.504089.60:mRNA-p1|transcript=TcCLB.504089.60:mRNA|gene=TcCLB.504089.60|o…
25.0676	24.7945	25.0905	25.2765	26.1106	25.0059	25.7433	25.6747	25.2922	25.1112	25.5588	25.2798	25.5143	24.9246	24.7311				8	8	8	69.2	69.2	69.2	12.959	0	36.513	647450000	88	TcCLB.504089.70:mRNA-p1|transcript=TcCLB.504089.70:mRNA|gene=TcCLB.504089.70|organism=Trypanosoma_cruzi_CL_Brener_Esmeraldo-like|gene_product=hypotheticalprotein,conserved|transcript_product=hypotheticalprotein,conserved|location=TcChr14-S:126249-126602(+)|protein_length=117|sequence_SO=chromosome|SO=protein_coding;TcCLB.504001.20:mRNA-p1|transcript=TcCLB.504001.20:mRNA|gene=TcCLB.504001.20|organ…	TcCLB.504089.70:mRNA-p1|transcript=TcCLB.504089.70:mRNA|gene=TcCLB.504089.70|organism=Trypanosoma_cruzi_CL_Brener_Esmeraldo-like|gene_product=hypotheticalprotein,conserved|transcript_product=hypotheticalprotein,conserved|location=TcChr14-S:126249-126602(+)|protein_length=117|sequence_SO=chromosome|SO=protein_coding;TcCLB.504001.20:mRNA-p1|transcript=TcCLB.504001.20:mRNA|gene=TcCLB.504001.20|organ…
22.7998	23.0819	22.4749	21.4218	22.2859	21.3044	21.9393	22.9909	21.5456	19.7266	22.8781	24.1228	22.4715	21.4503	21.6628				8	8	6	23.8	23.8	17.8	60.668	0	40.239	76205000	37	TcCLB.504003.60:mRNA-p1|transcript=TcCLB.504003.60:mRNA|gene=TcCLB.504003.60|organism=Trypanosoma_cruzi_CL_Brener_Non-Esmeraldo-like|gene_product=chaperonin/T-complexprotein1gammasubunit,putative|transcript_product=chaperonin/T-complexprotein1gammasubunit,putative|location=TcChr22-P:536864-538531(+)|protein_length=555|sequence_SO=chromosome|SO=protein_coding;TcCLB.510515.139:mRNA-p1|transcript=Tc…	TcCLB.504003.60:mRNA-p1|transcript=TcCLB.504003.60:mRNA|gene=TcCLB.504003.60|organism=Trypanosoma_cruzi_CL_Brener_Non-Esmeraldo-like|gene_product=chaperonin/T-complexprotein1gammasubunit,putative|transcript_product=chaperonin/T-complexprotein1gammasubunit,putative|location=TcChr22-P:536864-538531(+)|protein_length=555|sequence_SO=chromosome|SO=protein_coding
21.2448	21.9303	22.5789	22.5446	21.7141	22.7902	20.4889	21.4353	19.4409	21.005	20.9595	21.6787	21.9014	22.2726	22.8206				4	4	4	36.4	36.4	36.4	12.252	0	11.712	83302000	28	TcCLB.511479.39:mRNA-p1|transcript=TcCLB.511479.39:mRNA|gene=TcCLB.511479.39|organism=Trypanosoma_cruzi_CL_Brener_Non-Esmeraldo-like|gene_product=hypotheticalprotein,conserved|transcript_product=hypotheticalprotein,conserved|location=TcChr41-P:84251-84574(+)|protein_length=107|sequence_SO=chromosome|SO=protein_coding;TcCLB.504005.54:mRNA-p1|transcript=TcCLB.504005.54:mRNA|gene=TcCLB.504005.54|org…	TcCLB.511479.39:mRNA-p1|transcript=TcCLB.511479.39:mRNA|gene=TcCLB.511479.39|organism=Trypanosoma_cruzi_CL_Brener_Non-Esmeraldo-like|gene_product=hypotheticalprotein,conserved|transcript_product=hypotheticalprotein,conserved|location=TcChr41-P:84251-84574(+)|protein_length=107|sequence_SO=chromosome|SO=protein_coding;TcCLB.504005.54:mRNA-p1|transcript=TcCLB.504005.54:mRNA|gene=TcCLB.504005.54|org…
23.297	23.3701	21.9482	20.8509	21.5827	22.0288	21.5385	23.6076	21.9567	22.9382	23.0295	22.4973	21.5292	22.0245	20.5097				11	11	2	21.5	21.5	2.7	62.8	0	37.052	88198000	52	TcCLB.504013.60:mRNA-p1|transcript=TcCLB.504013.60:mRNA|gene=TcCLB.504013.60|organism=Trypanosoma_cruzi_CL_Brener_Non-Esmeraldo-like|gene_product=regulatorysubunitofproteinkinasea-likeprotein,putative|transcript_product=regulatorysubunitofproteinkinasea-likeprotein,putative|location=TcChr34-P:470691-472367(-)|protein_length=558|sequence_SO=chromosome|SO=protein_coding	TcCLB.504013.60:mRNA-p1|transcript=TcCLB.504013.60:mRNA|gene=TcCLB.504013.60|organism=Trypanosoma_cruzi_CL_Brener_Non-Esmeraldo-like|gene_product=regulatorysubunitofproteinkinasea-likeprotein,putative|transcript_product=regulatorysubunitofproteinkinasea-likeprotein,putative|location=TcChr34-P:470691-472367(-)|protein_length=558|sequence_SO=chromosome|SO=protein_coding
23.4903	23.5479	23.1027	23.178	22.119	23.768	24.2692	24.0556	23.8387	23.6351	23.6393	22.8973	23.1125	23.2478	23.1283				5	5	5	47.5	47.5	47.5	11.466	0	37.504	211350000	58	TcCLB.511231.80:mRNA-p1|transcript=TcCLB.511231.80:mRNA|gene=TcCLB.511231.80|organism=Trypanosoma_cruzi_CL_Brener_Non-Esmeraldo-like|gene_product=transcriptionfactorbtf3,putative|transcript_product=transcriptionfactorbtf3,putative|location=TcChr18-P:151302-151607(-)|protein_length=101|sequence_SO=chromosome|SO=protein_coding;TcCLB.504017.10:mRNA-p1|transcript=TcCLB.504017.10:mRNA|gene=TcCLB.50401…	TcCLB.511231.80:mRNA-p1|transcript=TcCLB.511231.80:mRNA|gene=TcCLB.511231.80|organism=Trypanosoma_cruzi_CL_Brener_Non-Esmeraldo-like|gene_product=transcriptionfactorbtf3,putative|transcript_product=transcriptionfactorbtf3,putative|location=TcChr18-P:151302-151607(-)|protein_length=101|sequence_SO=chromosome|SO=protein_coding;TcCLB.504017.10:mRNA-p1|transcript=TcCLB.504017.10:mRNA|gene=TcCLB.50401…
20.0821	19.9084	19.9918	18.8756	18.2046	20.2218	19.6021	20.6859	20.8528	19.8649	21.1858	20.6851	20.1498	19.4765	19.723				5	5	4	64	64	55	11.07	0	15.499	15615000	28	TcCLB.504021.100:mRNA-p1|transcript=TcCLB.504021.100:mRNA|gene=TcCLB.504021.100|organism=Trypanosoma_cruzi_CL_Brener_Non-Esmeraldo-like|gene_product=hypotheticalprotein,conserved|transcript_product=hypotheticalprotein,conserved|location=TcChr37-P:957919-958221(+)|protein_length=100|sequence_SO=chromosome|SO=protein_coding	TcCLB.504021.100:mRNA-p1|transcript=TcCLB.504021.100:mRNA|gene=TcCLB.504021.100|organism=Trypanosoma_cruzi_CL_Brener_Non-Esmeraldo-like|gene_product=hypotheticalprotein,conserved|transcript_product=hypotheticalprotein,conserved|location=TcChr37-P:957919-958221(+)|protein_length=100|sequence_SO=chromosome|SO=protein_coding
20.9919	21.3033	20.0714	20.7403	22.3136	21.3544	21.1472	20.8573	18.8118	20.3856	21.7874	21.3371	19.135	19.1106	19.5684				4	4	4	22.9	22.9	22.9	24.143	0	11.008	32720000	23	TcCLB.509353.30:mRNA-p1|transcript=TcCLB.509353.30:mRNA|gene=TcCLB.509353.30|organism=Trypanosoma_cruzi_CL_Brener_Non-Esmeraldo-like|gene_product=40SribosomalproteinS3,putative|transcript_product=40SribosomalproteinS3,putative|location=TcChr7-P:273484-274128(+)|protein_length=214|sequence_SO=chromosome|SO=protein_coding;TcCLB.507677.39:mRNA-p1|transcript=TcCLB.507677.39:mRNA|gene=TcCLB.507677.39|…	TcCLB.509353.30:mRNA-p1|transcript=TcCLB.509353.30:mRNA|gene=TcCLB.509353.30|organism=Trypanosoma_cruzi_CL_Brener_Non-Esmeraldo-like|gene_product=40SribosomalproteinS3,putative|transcript_product=40SribosomalproteinS3,putative|location=TcChr7-P:273484-274128(+)|protein_length=214|sequence_SO=chromosome|SO=protein_coding;TcCLB.507677.39:mRNA-p1|transcript=TcCLB.507677.39:mRNA|gene=TcCLB.507677.39|…
24.4007	24.7806	25.4819	25.4591	26.114	25.3497	24.5117	24.0889	25.1515	24.9775	24.4175	25.8487	24.543	25.0166	25.3343				21	21	21	42.2	42.2	42.2	74.769	0	106.56	535050000	148	TcCLB.504045.110:mRNA-p1|transcript=TcCLB.504045.110:mRNA|gene=TcCLB.504045.110|organism=Trypanosoma_cruzi_CL_Brener_Non-Esmeraldo-like|gene_product=urocanatehydratase,putative|transcript_product=urocanatehydratase,putative|location=TcChr40-P:1857999-1860026(-)|protein_length=675|sequence_SO=chromosome|SO=protein_coding;TcCLB.504047.5:mRNA-p1|transcript=TcCLB.504047.5:mRNA|gene=TcCLB.504047.5|org…	TcCLB.504045.110:mRNA-p1|transcript=TcCLB.504045.110:mRNA|gene=TcCLB.504045.110|organism=Trypanosoma_cruzi_CL_Brener_Non-Esmeraldo-like|gene_product=urocanatehydratase,putative|transcript_product=urocanatehydratase,putative|location=TcChr40-P:1857999-1860026(-)|protein_length=675|sequence_SO=chromosome|SO=protein_coding
19.9134	22.4016	23.5775	23.2027	22.5332	23.5703	19.3633	21.5059	22.8932	22.1726	19.237	22.7669	22.634	22.3833	23.0966				5	5	5	12.9	12.9	12.9	58.274	0	22.291	77776000	27	TcCLB.504045.60:mRNA-p1|transcript=TcCLB.504045.60:mRNA|gene=TcCLB.504045.60|organism=Trypanosoma_cruzi_CL_Brener_Non-Esmeraldo-like|gene_product=thermostablecarboxypeptidase2,putative|transcript_product=thermostablecarboxypeptidase2,putative|location=TcChr40-P:1849462-1850973(-)|protein_length=503|sequence_SO=chromosome|SO=protein_coding	TcCLB.504045.60:mRNA-p1|transcript=TcCLB.504045.60:mRNA|gene=TcCLB.504045.60|organism=Trypanosoma_cruzi_CL_Brener_Non-Esmeraldo-like|gene_product=thermostablecarboxypeptidase2,putative|transcript_product=thermostablecarboxypeptidase2,putative|location=TcChr40-P:1849462-1850973(-)|protein_length=503|sequence_SO=chromosome|SO=protein_coding
21.2677	21.9048	19.3161	20.6218	19.4087	21.506	20.7724	20.7302	21.5969	21.1044	21.2544	20.1529	21.2501	22.3751	21.3265				4	4	4	12.9	12.9	12.9	40.157	0	13.88	35426000	41	TcCLB.504057.97:mRNA-p1|transcript=TcCLB.504057.97:mRNA|gene=TcCLB.504057.97|organism=Trypanosoma_cruzi_CL_Brener_Esmeraldo-like|gene_product=hypotheticalprotein,conserved|transcript_product=hypotheticalprotein,conserved|location=TcChr34-S:420740-421834(-)|protein_length=364|sequence_SO=chromosome|SO=protein_coding	TcCLB.504057.97:mRNA-p1|transcript=TcCLB.504057.97:mRNA|gene=TcCLB.504057.97|organism=Trypanosoma_cruzi_CL_Brener_Esmeraldo-like|gene_product=hypotheticalprotein,conserved|transcript_product=hypotheticalprotein,conserved|location=TcChr34-S:420740-421834(-)|protein_length=364|sequence_SO=chromosome|SO=protein_coding
25.6261	25.4098	25.4438	25.104	25.4921	25.0024	25.6872	25.8885	25.5598	25.5961	25.7532	26.2635	25.2603	24.9996	24.6921				13	13	13	62.3	62.3	62.3	25.053	0	77.746	848440000	173	TcCLB.504069.10:mRNA-p1|transcript=TcCLB.504069.10:mRNA|gene=TcCLB.504069.10|organism=Trypanosoma_cruzi_CL_Brener_Non-Esmeraldo-like|gene_product=proteasomealpha2subunit,putative|transcript_product=proteasomealpha2subunit,putative|location=TcChr10-P:446441-447136(-)|protein_length=231|sequence_SO=chromosome|SO=protein_coding;TcCLB.416883.18:mRNA-p1|transcript=TcCLB.416883.18:mRNA|gene=TcCLB.41688…	TcCLB.504069.10:mRNA-p1|transcript=TcCLB.504069.10:mRNA|gene=TcCLB.504069.10|organism=Trypanosoma_cruzi_CL_Brener_Non-Esmeraldo-like|gene_product=proteasomealpha2subunit,putative|transcript_product=proteasomealpha2subunit,putative|location=TcChr10-P:446441-447136(-)|protein_length=231|sequence_SO=chromosome|SO=protein_coding;TcCLB.416883.18:mRNA-p1|transcript=TcCLB.416883.18:mRNA|gene=TcCLB.41688…
24.2863	24.462	23.7333	24.6476	24.8957	25.366	24.0518	24.5173	24.9762	24.4359	24.4168	24.3724	23.8411	24.0603	25.4235				12	12	12	69.4	69.4	69.4	19.101	0	43.943	363830000	66	TcCLB.504069.20:mRNA-p1|transcript=TcCLB.504069.20:mRNA|gene=TcCLB.504069.20|organism=Trypanosoma_cruzi_CL_Brener_Non-Esmeraldo-like|gene_product=cytochromecoxidasesubunitVI,putative|transcript_product=cytochromecoxidasesubunitVI,putative|location=TcChr10-P:447677-448150(-)|protein_length=157|sequence_SO=chromosome|SO=protein_coding;TcCLB.511145.10:mRNA-p1|transcript=TcCLB.511145.10:mRNA|gene=TcC…	TcCLB.504069.20:mRNA-p1|transcript=TcCLB.504069.20:mRNA|gene=TcCLB.504069.20|organism=Trypanosoma_cruzi_CL_Brener_Non-Esmeraldo-like|gene_product=cytochromecoxidasesubunitVI,putative|transcript_product=cytochromecoxidasesubunitVI,putative|location=TcChr10-P:447677-448150(-)|protein_length=157|sequence_SO=chromosome|SO=protein_coding;TcCLB.511145.10:mRNA-p1|transcript=TcCLB.511145.10:mRNA|gene=TcC…
19.8001	19.3557	19.2447	19.1904	20.7089	20.5554	20.1171	20.1229	19.6245	19.9332	19.6745	20.0657	20.017	19.8712	19.8214				2	2	2	22.7	22.7	22.7	15.439	0	4.7456	10351000	20	TcCLB.510769.90:mRNA-p1|transcript=TcCLB.510769.90:mRNA|gene=TcCLB.510769.90|organism=Trypanosoma_cruzi_CL_Brener_Esmeraldo-like|gene_product=60SribosomalproteinL32,putative|transcript_product=60SribosomalproteinL32,putative|location=TcChr39-S:1817856-1818254(+)|protein_length=132|sequence_SO=chromosome|SO=protein_coding;TcCLB.506241.100:mRNA-p1|transcript=TcCLB.506241.100:mRNA|gene=TcCLB.506241.…	TcCLB.510769.90:mRNA-p1|transcript=TcCLB.510769.90:mRNA|gene=TcCLB.510769.90|organism=Trypanosoma_cruzi_CL_Brener_Esmeraldo-like|gene_product=60SribosomalproteinL32,putative|transcript_product=60SribosomalproteinL32,putative|location=TcChr39-S:1817856-1818254(+)|protein_length=132|sequence_SO=chromosome|SO=protein_coding;TcCLB.506241.100:mRNA-p1|transcript=TcCLB.506241.100:mRNA|gene=TcCLB.506241.…
24.5238	24.3913	24.6656	24.6411	25.54	24.7796	24.8741	24.7844	24.7198	24.3967	24.7079	24.7585	24.316	24.1809	24.574				10	10	3	48.2	48.2	18.4	27.151	0	48.386	414920000	117	TcCLB.504069.53:mRNA-p1|transcript=TcCLB.504069.53:mRNA|gene=TcCLB.504069.53|organism=Trypanosoma_cruzi_CL_Brener_Non-Esmeraldo-like|gene_product=proteasomesubunitalphatype-5,putative|transcript_product=proteasomesubunitalphatype-5,putative|location=TcChr10-P:453928-454665(-)|protein_length=245|sequence_SO=chromosome|SO=protein_coding	TcCLB.504069.53:mRNA-p1|transcript=TcCLB.504069.53:mRNA|gene=TcCLB.504069.53|organism=Trypanosoma_cruzi_CL_Brener_Non-Esmeraldo-like|gene_product=proteasomesubunitalphatype-5,putative|transcript_product=proteasomesubunitalphatype-5,putative|location=TcChr10-P:453928-454665(-)|protein_length=245|sequence_SO=chromosome|SO=protein_coding
20.6391	20.5039	18.7206	19.4781	18.9376	19.7462	19.1382	19.3172	20.1254	20.116	19.9764	20.7634	19.5481	23.3037	23.2395				1	1	1	7.7	7.7	7.7	19.781	0.0010515	3.3461	68928000	5	TcCLB.511145.50:mRNA-p1|transcript=TcCLB.511145.50:mRNA|gene=TcCLB.511145.50|organism=Trypanosoma_cruzi_CL_Brener_Esmeraldo-like|gene_product=vacuolarATPsynthase,putative|transcript_product=vacuolarATPsynthase,putative|location=TcChr10-S:457152-457742(-)|protein_length=196|sequence_SO=chromosome|SO=protein_coding;TcCLB.504069.70:mRNA-p1|transcript=TcCLB.504069.70:mRNA|gene=TcCLB.504069.70|organis…	TcCLB.511145.50:mRNA-p1|transcript=TcCLB.511145.50:mRNA|gene=TcCLB.511145.50|organism=Trypanosoma_cruzi_CL_Brener_Esmeraldo-like|gene_product=vacuolarATPsynthase,putative|transcript_product=vacuolarATPsynthase,putative|location=TcChr10-S:457152-457742(-)|protein_length=196|sequence_SO=chromosome|SO=protein_coding;TcCLB.504069.70:mRNA-p1|transcript=TcCLB.504069.70:mRNA|gene=TcCLB.504069.70|organis…
24.7746	24.8119	24.9266	24.5078	25.4728	24.8462	24.7556	24.8967	23.9784	24.5395	24.7912	24.7081	24.1807	24.6429	24.4905				13	13	1	63.1	63.1	3.9	34.626	0	48.07	427410000	99	TcCLB.504069.80:mRNA-p1|transcript=TcCLB.504069.80:mRNA|gene=TcCLB.504069.80|organism=Trypanosoma_cruzi_CL_Brener_Non-Esmeraldo-like|gene_product=ATPsynthaseF1subunitgammaprotein,putative|transcript_product=ATPsynthaseF1subunitgammaprotein,putative|location=TcChr10-P:458110-459030(-)|protein_length=306|sequence_SO=chromosome|SO=protein_coding	TcCLB.504069.80:mRNA-p1|transcript=TcCLB.504069.80:mRNA|gene=TcCLB.504069.80|organism=Trypanosoma_cruzi_CL_Brener_Non-Esmeraldo-like|gene_product=ATPsynthaseF1subunitgammaprotein,putative|transcript_product=ATPsynthaseF1subunitgammaprotein,putative|location=TcChr10-P:458110-459030(-)|protein_length=306|sequence_SO=chromosome|SO=protein_coding
20.3059	21.2052	19.2907	18.9763	19.0049	19.5396	20.1647	19.9756	19.8183	19.6838	21.4017	20.4966	18.921	20.1884	19.6485				3	3	3	24.5	24.5	24.5	10.752	0	12.155	9707700	13	TcCLB.504075.3:mRNA-p1|transcript=TcCLB.504075.3:mRNA|gene=TcCLB.504075.3|organism=Trypanosoma_cruzi_CL_Brener_Esmeraldo-like|gene_product=calmodulin,putative|transcript_product=calmodulin,putative|location=TcChr30-S:254384-254665(+)|protein_length=94|sequence_SO=chromosome|SO=protein_coding;TcCLB.506933.89:mRNA-p1|transcript=TcCLB.506933.89:mRNA|gene=TcCLB.506933.89|organism=Trypanosoma_cruzi_CL…	TcCLB.504075.3:mRNA-p1|transcript=TcCLB.504075.3:mRNA|gene=TcCLB.504075.3|organism=Trypanosoma_cruzi_CL_Brener_Esmeraldo-like|gene_product=calmodulin,putative|transcript_product=calmodulin,putative|location=TcChr30-S:254384-254665(+)|protein_length=94|sequence_SO=chromosome|SO=protein_coding
19.3596	19.731	20.4297	22.1825	22.7651	22.4331	20.5011	20.2447	23.0297	20.1842	19.4119	20.1794	21.9345	22.7682	23.4339				3	3	3	35.3	35.3	35.3	18.151	0	6.4079	64247000	13	TcCLB.507081.20:mRNA-p1|transcript=TcCLB.507081.20:mRNA|gene=TcCLB.507081.20|organism=Trypanosoma_cruzi_CL_Brener_Non-Esmeraldo-like|gene_product=hypotheticalprotein,conserved|transcript_product=hypotheticalprotein,conserved|location=TcChr40-P:1908595-1909065(-)|protein_length=156|sequence_SO=chromosome|SO=protein_coding;TcCLB.504077.30:mRNA-p1|transcript=TcCLB.504077.30:mRNA|gene=TcCLB.504077.30…	TcCLB.507081.20:mRNA-p1|transcript=TcCLB.507081.20:mRNA|gene=TcCLB.507081.20|organism=Trypanosoma_cruzi_CL_Brener_Non-Esmeraldo-like|gene_product=hypotheticalprotein,conserved|transcript_product=hypotheticalprotein,conserved|location=TcChr40-P:1908595-1909065(-)|protein_length=156|sequence_SO=chromosome|SO=protein_coding;TcCLB.504077.30:mRNA-p1|transcript=TcCLB.504077.30:mRNA|gene=TcCLB.504077.30…
24.6989	24.4857	24.9966	24.5028	25.3763	24.4292	24.8357	24.5921	24.7499	24.5485	24.6683	25.217	24.0234	24.1744	24.1361				11	11	11	25.5	25.5	25.5	67.653	0	37.233	421950000	125	TcCLB.504089.50:mRNA-p1|transcript=TcCLB.504089.50:mRNA|gene=TcCLB.504089.50|organism=Trypanosoma_cruzi_CL_Brener_Esmeraldo-like|gene_product=Flagellarradialspokeprotein4/6|transcript_product=Flagellarradialspokeprotein4/6|location=TcChr14-S:131218-133008(+)|protein_length=596|sequence_SO=chromosome|SO=protein_coding;TcCLB.504001.3:mRNA-p1|transcript=TcCLB.504001.3:mRNA|gene=TcCLB.504001.3|organi…	TcCLB.504089.50:mRNA-p1|transcript=TcCLB.504089.50:mRNA|gene=TcCLB.504089.50|organism=Trypanosoma_cruzi_CL_Brener_Esmeraldo-like|gene_product=Flagellarradialspokeprotein4/6|transcript_product=Flagellarradialspokeprotein4/6|location=TcChr14-S:131218-133008(+)|protein_length=596|sequence_SO=chromosome|SO=protein_coding;TcCLB.504001.3:mRNA-p1|transcript=TcCLB.504001.3:mRNA|gene=TcCLB.504001.3|organi…
23.4223	24.3294	25.3145	24.1702	24.9871	24.6804	23.1933	22.9678	23.7958	23.9344	23.75	25.9038	23.8185	23.7828	24.7821				15	11	10	32.3	28.1	25.5	78.157	0	52.991	284910000	53	TcCLB.504099.50:mRNA-p1|transcript=TcCLB.504099.50:mRNA|gene=TcCLB.504099.50|organism=Trypanosoma_cruzi_CL_Brener_Esmeraldo-like|gene_product=trans-sialidase,GroupII,putative|transcript_product=trans-sialidase,GroupII,putative|location=TcChr26-S:16532-18709(-)|protein_length=725|sequence_SO=chromosome|SO=protein_coding;TcCLB.511413.19:mRNA-p1|transcript=TcCLB.511413.19:mRNA|gene=TcCLB.511413.19|o…	TcCLB.504099.50:mRNA-p1|transcript=TcCLB.504099.50:mRNA|gene=TcCLB.504099.50|organism=Trypanosoma_cruzi_CL_Brener_Esmeraldo-like|gene_product=trans-sialidase,GroupII,putative|transcript_product=trans-sialidase,GroupII,putative|location=TcChr26-S:16532-18709(-)|protein_length=725|sequence_SO=chromosome|SO=protein_coding
20.7072	19.4467	19.9029	19.1749	18.0718	20.4418	20.8778	20.5731	19.7114	19.4593	19.8495	19.6969	22.7269	22.5594	22.4489				9	9	9	4.7	4.7	4.7	307.29	0	18.386	41425000	11	TcCLB.504105.130:mRNA-p1|transcript=TcCLB.504105.130:mRNA|gene=TcCLB.504105.130|organism=Trypanosoma_cruzi_CL_Brener_Non-Esmeraldo-like|gene_product=Voltage-dependentcalciumchannelsubunit,putative|transcript_product=Voltage-dependentcalciumchannelsubunit,putative|location=TcChr36-P:1037912-1046089(-)|protein_length=2725|sequence_SO=chromosome|SO=protein_coding	TcCLB.504105.130:mRNA-p1|transcript=TcCLB.504105.130:mRNA|gene=TcCLB.504105.130|organism=Trypanosoma_cruzi_CL_Brener_Non-Esmeraldo-like|gene_product=Voltage-dependentcalciumchannelsubunit,putative|transcript_product=Voltage-dependentcalciumchannelsubunit,putative|location=TcChr36-P:1037912-1046089(-)|protein_length=2725|sequence_SO=chromosome|SO=protein_coding
27.7967	27.5571	27.7334	28.0107	28.9181	27.6821	28.545	28.1875	28.0815	28.2758	28.1177	28.1466	27.8551	27.9127	27.3327				26	26	26	78.6	78.6	78.6	46.443	0	209.09	4587600000	476	TcCLB.504105.140:mRNA-p1|transcript=TcCLB.504105.140:mRNA|gene=TcCLB.504105.140|organism=Trypanosoma_cruzi_CL_Brener_Non-Esmeraldo-like|gene_product=enolase|transcript_product=enolase|location=TcChr36-P:1035049-1036338(-)|protein_length=429|sequence_SO=chromosome|SO=protein_coding	TcCLB.504105.140:mRNA-p1|transcript=TcCLB.504105.140:mRNA|gene=TcCLB.504105.140|organism=Trypanosoma_cruzi_CL_Brener_Non-Esmeraldo-like|gene_product=enolase|transcript_product=enolase|location=TcChr36-P:1035049-1036338(-)|protein_length=429|sequence_SO=chromosome|SO=protein_coding
20.1634	22.1885	22.2047	21.4069	21.7088	21.774	19.6175	20.6919	21.5077	19.8213	20.1371	21.7974	21.292	21.5587	21.5663				6	6	6	7.6	7.6	7.6	95.455	0	21.879	37319000	22	TcCLB.504105.150:mRNA-p1|transcript=TcCLB.504105.150:mRNA|gene=TcCLB.504105.150|organism=Trypanosoma_cruzi_CL_Brener_Non-Esmeraldo-like|gene_product=importinbeta-1subunit,putative|transcript_product=importinbeta-1subunit,putative|location=TcChr36-P:1031772-1034366(-)|protein_length=864|sequence_SO=chromosome|SO=protein_coding	TcCLB.504105.150:mRNA-p1|transcript=TcCLB.504105.150:mRNA|gene=TcCLB.504105.150|organism=Trypanosoma_cruzi_CL_Brener_Non-Esmeraldo-like|gene_product=importinbeta-1subunit,putative|transcript_product=importinbeta-1subunit,putative|location=TcChr36-P:1031772-1034366(-)|protein_length=864|sequence_SO=chromosome|SO=protein_coding
22.8891	22.6862	22.7746	22.557	20.8583	22.4959	23.1163	22.6481	22.106	22.431	22.8301	21.8389	22.6024	22.2393	22.4464				6	6	2	27.4	27.4	12.8	40.064	0	20.022	90207000	43	TcCLB.504105.190:mRNA-p1|transcript=TcCLB.504105.190:mRNA|gene=TcCLB.504105.190|organism=Trypanosoma_cruzi_CL_Brener_Non-Esmeraldo-like|gene_product=hypotheticalprotein,conserved|transcript_product=hypotheticalprotein,conserved|location=TcChr36-P:1019954-1021030(-)|protein_length=358|sequence_SO=chromosome|SO=protein_coding	TcCLB.504105.190:mRNA-p1|transcript=TcCLB.504105.190:mRNA|gene=TcCLB.504105.190|organism=Trypanosoma_cruzi_CL_Brener_Non-Esmeraldo-like|gene_product=hypotheticalprotein,conserved|transcript_product=hypotheticalprotein,conserved|location=TcChr36-P:1019954-1021030(-)|protein_length=358|sequence_SO=chromosome|SO=protein_coding
20.9162	22.4926	22.6713	22.1172	19.8107	21.9912	20.4914	19.6694	19.4569	21.4023	21.3634	22.9621	20.4227	20.9285	21.1956				6	6	6	20.8	20.8	20.8	42.824	0	14.66	55563000	16	TcCLB.504105.20:mRNA-p1|transcript=TcCLB.504105.20:mRNA|gene=TcCLB.504105.20|organism=Trypanosoma_cruzi_CL_Brener_Non-Esmeraldo-like|gene_product=eukaryotictranslationinitiationfactor5,putative|transcript_product=eukaryotictranslationinitiationfactor5,putative|location=TcChr36-P:1071647-1072786(-)|protein_length=379|sequence_SO=chromosome|SO=protein_coding;TcCLB.504119.10:mRNA-p1|transcript=TcCLB…	TcCLB.504105.20:mRNA-p1|transcript=TcCLB.504105.20:mRNA|gene=TcCLB.504105.20|organism=Trypanosoma_cruzi_CL_Brener_Non-Esmeraldo-like|gene_product=eukaryotictranslationinitiationfactor5,putative|transcript_product=eukaryotictranslationinitiationfactor5,putative|location=TcChr36-P:1071647-1072786(-)|protein_length=379|sequence_SO=chromosome|SO=protein_coding;TcCLB.504119.10:mRNA-p1|transcript=TcCLB…
25.0552	25.0981	24.3358	24.535	23.8741	24.1945	24.695	25.1008	24.3992	24.7339	25.0518	24.9385	24.5022	24.5964	23.8407				10	10	10	56	56	56	29.758	0	106.12	384140000	142	TcCLB.504109.160:mRNA-p1|transcript=TcCLB.504109.160:mRNA|gene=TcCLB.504109.160|organism=Trypanosoma_cruzi_CL_Brener_Non-Esmeraldo-like|gene_product=electrontransferflavoprotein,putative|transcript_product=electrontransferflavoprotein,putative|location=TcChr39-P:12395-13201(-)|protein_length=268|sequence_SO=chromosome|SO=protein_coding	TcCLB.504109.160:mRNA-p1|transcript=TcCLB.504109.160:mRNA|gene=TcCLB.504109.160|organism=Trypanosoma_cruzi_CL_Brener_Non-Esmeraldo-like|gene_product=electrontransferflavoprotein,putative|transcript_product=electrontransferflavoprotein,putative|location=TcChr39-P:12395-13201(-)|protein_length=268|sequence_SO=chromosome|SO=protein_coding
19.9072	19.4005	20.7105	20.8764	19.6781	20.8638	20.9701	21.3276	20.8461	19.0116	20.2266	20.2611	21.0109	20.6625	21.0268				6	6	6	8.5	8.5	8.5	109.46	0	12.774	23363000	19	TcCLB.507093.50:mRNA-p1|transcript=TcCLB.507093.50:mRNA|gene=TcCLB.507093.50|organism=Trypanosoma_cruzi_CL_Brener_Esmeraldo-like|gene_product=NucleoporinNUP110|transcript_product=NucleoporinNUP110|location=TcChr39-S:41913-44837(-)|protein_length=974|sequence_SO=chromosome|SO=protein_coding;TcCLB.504109.20:mRNA-p1|transcript=TcCLB.504109.20:mRNA|gene=TcCLB.504109.20|organism=Trypanosoma_cruzi_CL_B…	TcCLB.507093.50:mRNA-p1|transcript=TcCLB.507093.50:mRNA|gene=TcCLB.507093.50|organism=Trypanosoma_cruzi_CL_Brener_Esmeraldo-like|gene_product=NucleoporinNUP110|transcript_product=NucleoporinNUP110|location=TcChr39-S:41913-44837(-)|protein_length=974|sequence_SO=chromosome|SO=protein_coding;TcCLB.504109.20:mRNA-p1|transcript=TcCLB.504109.20:mRNA|gene=TcCLB.504109.20|organism=Trypanosoma_cruzi_CL_B…
21.6526	20.7755	19.8461	19.0703	18.9704	20.4185	19.39	19.9784	19.064	19.9713	19.6966	20.5531	20.8912	20.7749	20.4142				2	2	2	32.6	32.6	32.6	10.333	0	34.767	10303000	7	TcCLB.507093.44:mRNA-p1|transcript=TcCLB.507093.44:mRNA|gene=TcCLB.507093.44|organism=Trypanosoma_cruzi_CL_Brener_Esmeraldo-like|gene_product=dyneinlightchain,putative|transcript_product=dyneinlightchain,putative|location=TcChr39-S:41335-41604(-)|protein_length=89|sequence_SO=chromosome|SO=protein_coding;TcCLB.504109.24:mRNA-p1|transcript=TcCLB.504109.24:mRNA|gene=TcCLB.504109.24|organism=Trypano…	TcCLB.507093.44:mRNA-p1|transcript=TcCLB.507093.44:mRNA|gene=TcCLB.507093.44|organism=Trypanosoma_cruzi_CL_Brener_Esmeraldo-like|gene_product=dyneinlightchain,putative|transcript_product=dyneinlightchain,putative|location=TcChr39-S:41335-41604(-)|protein_length=89|sequence_SO=chromosome|SO=protein_coding;TcCLB.504109.24:mRNA-p1|transcript=TcCLB.504109.24:mRNA|gene=TcCLB.504109.24|organism=Trypano…
23.7919	23.7324	23.521	22.4259	20.6948	22.8426	23.2961	23.9782	23.1882	23.5965	23.981	22.9374	23.0922	23.1677	22.9801				9	9	9	45.8	45.8	45.8	26.137	0	28.08	199610000	75	TcCLB.504109.90:mRNA-p1|transcript=TcCLB.504109.90:mRNA|gene=TcCLB.504109.90|organism=Trypanosoma_cruzi_CL_Brener_Non-Esmeraldo-like|gene_product=ubiquitincarboxyl-terminalhydrolase,putative|transcript_product=ubiquitincarboxyl-terminalhydrolase,putative|location=TcChr39-P:26696-27406(-)|protein_length=236|sequence_SO=chromosome|SO=protein_coding	TcCLB.504109.90:mRNA-p1|transcript=TcCLB.504109.90:mRNA|gene=TcCLB.504109.90|organism=Trypanosoma_cruzi_CL_Brener_Non-Esmeraldo-like|gene_product=ubiquitincarboxyl-terminalhydrolase,putative|transcript_product=ubiquitincarboxyl-terminalhydrolase,putative|location=TcChr39-P:26696-27406(-)|protein_length=236|sequence_SO=chromosome|SO=protein_coding
20.3926	21.0313	19.9691	20.0997	18.0572	19.7219	21.0383	20.2535	19.7254	20.2068	20.3095	20.3506	21.4608	21.7337	21.4486				3	3	3	16.1	16.1	16.1	43.454	0	6.0773	25228000	8	TcCLB.507031.120:mRNA-p1|transcript=TcCLB.507031.120:mRNA|gene=TcCLB.507031.120|organism=Trypanosoma_cruzi_CL_Brener_Non-Esmeraldo-like|gene_product=metallo-peptidase,ClanMG,FamilyM24|transcript_product=metallo-peptidase,ClanMG,FamilyM24|location=TcChr40-P:340532-341710(-)|protein_length=392|sequence_SO=chromosome|SO=protein_coding;TcCLB.504111.20:mRNA-p1|transcript=TcCLB.504111.20:mRNA|gene=TcCL…	TcCLB.507031.120:mRNA-p1|transcript=TcCLB.507031.120:mRNA|gene=TcCLB.507031.120|organism=Trypanosoma_cruzi_CL_Brener_Non-Esmeraldo-like|gene_product=metallo-peptidase,ClanMG,FamilyM24|transcript_product=metallo-peptidase,ClanMG,FamilyM24|location=TcChr40-P:340532-341710(-)|protein_length=392|sequence_SO=chromosome|SO=protein_coding;TcCLB.504111.20:mRNA-p1|transcript=TcCLB.504111.20:mRNA|gene=TcCL…
20.4268	19.8256	18.6001	19.5074	18.7292	20.0654	19.5533	19.8584	20.7342	20.0816	19.2551	19.9776	18.467	18.6574	18.1497				2	2	2	12.2	12.2	12.2	34.903	0.00058072	4.196	14965000	9	TcCLB.506619.10:mRNA-p1|transcript=TcCLB.506619.10:mRNA|gene=TcCLB.506619.10|organism=Trypanosoma_cruzi_CL_Brener_Non-Esmeraldo-like|gene_product=sedoheptulose-1,7-bisphosphatase,putative|transcript_product=sedoheptulose-1,7-bisphosphatase,putative|location=TcChr23-P:46932-47894(-)|protein_length=320|sequence_SO=chromosome|SO=protein_coding;TcCLB.504117.20:mRNA-p1|transcript=TcCLB.504117.20:mRNA|…	TcCLB.506619.10:mRNA-p1|transcript=TcCLB.506619.10:mRNA|gene=TcCLB.506619.10|organism=Trypanosoma_cruzi_CL_Brener_Non-Esmeraldo-like|gene_product=sedoheptulose-1,7-bisphosphatase,putative|transcript_product=sedoheptulose-1,7-bisphosphatase,putative|location=TcChr23-P:46932-47894(-)|protein_length=320|sequence_SO=chromosome|SO=protein_coding;TcCLB.504117.20:mRNA-p1|transcript=TcCLB.504117.20:mRNA|…
22.9988	22.5704	19.3987	22.9708	20.9845	21.8147	22.8196	22.8596	22.5708	22.6909	22.6843	21.0552	22.1563	21.8805	21.9168				10	10	10	35.8	35.8	35.8	41.313	0	26.843	76741000	46	TcCLB.504121.30:mRNA-p1|transcript=TcCLB.504121.30:mRNA|gene=TcCLB.504121.30|organism=Trypanosoma_cruzi_CL_Brener_Non-Esmeraldo-like|gene_product=60SribosomalproteinL4,putative|transcript_product=60SribosomalproteinL4,putative|location=TcChr36-P:294640-295764(+)|protein_length=374|sequence_SO=chromosome|SO=protein_coding;TcCLB.509995.10:mRNA-p1|transcript=TcCLB.509995.10:mRNA|gene=TcCLB.509995.10…	TcCLB.504121.30:mRNA-p1|transcript=TcCLB.504121.30:mRNA|gene=TcCLB.504121.30|organism=Trypanosoma_cruzi_CL_Brener_Non-Esmeraldo-like|gene_product=60SribosomalproteinL4,putative|transcript_product=60SribosomalproteinL4,putative|location=TcChr36-P:294640-295764(+)|protein_length=374|sequence_SO=chromosome|SO=protein_coding;TcCLB.509995.10:mRNA-p1|transcript=TcCLB.509995.10:mRNA|gene=TcCLB.509995.10…
22.9908	22.9753	23.3111	23.038	24.1608	22.8983	23.1688	23.0132	23.3051	22.7887	22.8229	23.4409	22.556	22.8207	22.8975				11	11	11	27.5	27.5	27.5	61.241	0	32.238	143510000	69	TcCLB.504125.60:mRNA-p1|transcript=TcCLB.504125.60:mRNA|gene=TcCLB.504125.60|organism=Trypanosoma_cruzi_CL_Brener_Esmeraldo-like|gene_product=Kinesin-133,putative|transcript_product=Kinesin-133,putative|location=TcChr26-S:607716-609365(-)|protein_length=549|sequence_SO=chromosome|SO=protein_coding	TcCLB.504125.60:mRNA-p1|transcript=TcCLB.504125.60:mRNA|gene=TcCLB.504125.60|organism=Trypanosoma_cruzi_CL_Brener_Esmeraldo-like|gene_product=Kinesin-133,putative|transcript_product=Kinesin-133,putative|location=TcChr26-S:607716-609365(-)|protein_length=549|sequence_SO=chromosome|SO=protein_coding
24.3037	24.0689	24.2787	24.0168	24.4241	24.2694	24.571	24.7066	24.1273	24.4094	24.8071	24.0628	24.1416	24.0095	24.2654				14	13	13	44.1	41.1	41.1	45.442	0	65.081	334950000	134	TcCLB.504147.200:mRNA-p1|transcript=TcCLB.504147.200:mRNA|gene=TcCLB.504147.200|organism=Trypanosoma_cruzi_CL_Brener_Esmeraldo-like|gene_product=Regulatoryparticletriple-AATPasesubunit6|transcript_product=Regulatoryparticletriple-AATPasesubunit6|location=TcChr37-S:555668-556882(+)|protein_length=404|sequence_SO=chromosome|SO=protein_coding;TcCLB.511179.110:mRNA-p1|transcript=TcCLB.511179.110:mRNA…	TcCLB.504147.200:mRNA-p1|transcript=TcCLB.504147.200:mRNA|gene=TcCLB.504147.200|organism=Trypanosoma_cruzi_CL_Brener_Esmeraldo-like|gene_product=Regulatoryparticletriple-AATPasesubunit6|transcript_product=Regulatoryparticletriple-AATPasesubunit6|location=TcChr37-S:555668-556882(+)|protein_length=404|sequence_SO=chromosome|SO=protein_coding
21.1674	21.6114	22.3695	21.7784	22.2947	21.5639	19.9435	20.1243	19.4514	21.1395	21.3835	22.6754	21.6339	21.6276	22.1576				7	7	7	6.9	6.9	6.9	135.02	0	18.408	35684000	16	TcCLB.504147.240:mRNA-p1|transcript=TcCLB.504147.240:mRNA|gene=TcCLB.504147.240|organism=Trypanosoma_cruzi_CL_Brener_Esmeraldo-like|gene_product=hypotheticalprotein,conserved|transcript_product=hypotheticalprotein,conserved|location=TcChr37-S:547427-550978(+)|protein_length=1183|sequence_SO=chromosome|SO=protein_coding	TcCLB.504147.240:mRNA-p1|transcript=TcCLB.504147.240:mRNA|gene=TcCLB.504147.240|organism=Trypanosoma_cruzi_CL_Brener_Esmeraldo-like|gene_product=hypotheticalprotein,conserved|transcript_product=hypotheticalprotein,conserved|location=TcChr37-S:547427-550978(+)|protein_length=1183|sequence_SO=chromosome|SO=protein_coding
21.8964	19.4342	21.8261	19.5852	19.0061	19.6292	22.4783	18.8698	21.271	22.3643	22.058	21.2596	19.6804	19.6214	19.4235				2	2	2	9.9	9.9	9.9	39.283	0	8.2851	39826000	15	TcCLB.504147.340:mRNA-p1|transcript=TcCLB.504147.340:mRNA|gene=TcCLB.504147.340|organism=Trypanosoma_cruzi_CL_Brener_Esmeraldo-like|gene_product=hypotheticalprotein,conserved|transcript_product=hypotheticalprotein,conserved|location=TcChr37-S:523785-524792(+)|protein_length=335|sequence_SO=chromosome|SO=protein_coding	TcCLB.504147.340:mRNA-p1|transcript=TcCLB.504147.340:mRNA|gene=TcCLB.504147.340|organism=Trypanosoma_cruzi_CL_Brener_Esmeraldo-like|gene_product=hypotheticalprotein,conserved|transcript_product=hypotheticalprotein,conserved|location=TcChr37-S:523785-524792(+)|protein_length=335|sequence_SO=chromosome|SO=protein_coding
25.3133	25.2129	25.6993	24.8976	26.2678	24.8298	25.787	25.5602	25.338	25.1678	25.5424	26.1739	25.1896	25.109	25.2771				5	5	5	54.3	54.3	54.3	17.8	0	100.1	688990000	63	TcCLB.504147.70:mRNA-p1|transcript=TcCLB.504147.70:mRNA|gene=TcCLB.504147.70|organism=Trypanosoma_cruzi_CL_Brener_Esmeraldo-like|gene_product=hypotheticalprotein,conserved|transcript_product=hypotheticalprotein,conserved|location=TcChr37-S:586035-586523(+)|protein_length=162|sequence_SO=chromosome|SO=protein_coding	TcCLB.504147.70:mRNA-p1|transcript=TcCLB.504147.70:mRNA|gene=TcCLB.504147.70|organism=Trypanosoma_cruzi_CL_Brener_Esmeraldo-like|gene_product=hypotheticalprotein,conserved|transcript_product=hypotheticalprotein,conserved|location=TcChr37-S:586035-586523(+)|protein_length=162|sequence_SO=chromosome|SO=protein_coding
20.1045	20.5054	21.8775	18.4934	18.7052	19.6282	20.7512	20.5605	19.8157	20.211	19.4663	18.7742	20.4729	19.9282	19.3494				2	2	2	14.2	14.2	14.2	21.474	0.00058106	4.2007	8223900	5	TcCLB.504149.124:mRNA-p1|transcript=TcCLB.504149.124:mRNA|gene=TcCLB.504149.124|organism=Trypanosoma_cruzi_CL_Brener_Esmeraldo-like|gene_product=conservedprotein,unknownfunction|transcript_product=conservedprotein,unknownfunction|location=TcChr27-S:40936-41508(-)|protein_length=190|sequence_SO=chromosome|SO=protein_coding	TcCLB.504149.124:mRNA-p1|transcript=TcCLB.504149.124:mRNA|gene=TcCLB.504149.124|organism=Trypanosoma_cruzi_CL_Brener_Esmeraldo-like|gene_product=conservedprotein,unknownfunction|transcript_product=conservedprotein,unknownfunction|location=TcChr27-S:40936-41508(-)|protein_length=190|sequence_SO=chromosome|SO=protein_coding
19.8212	20.6895	20.7323	19.4021	18.3125	19.5586	19.4534	20.222	20.1841	20.5306	20.3025	19.0057	20.6662	20.6442	20.8301				5	5	5	8.5	8.5	8.5	81.328	0	12.91	13719000	10	TcCLB.504149.160:mRNA-p1|transcript=TcCLB.504149.160:mRNA|gene=TcCLB.504149.160|organism=Trypanosoma_cruzi_CL_Brener_Esmeraldo-like|gene_product=phosphoinositide-specificphospholipaseC,putative|transcript_product=phosphoinositide-specificphospholipaseC,putative|location=TcChr27-S:32750-34912(-)|protein_length=720|sequence_SO=chromosome|SO=protein_coding;TcCLB.508039.90:pseudogenic_transcript-p1|t…	TcCLB.504149.160:mRNA-p1|transcript=TcCLB.504149.160:mRNA|gene=TcCLB.504149.160|organism=Trypanosoma_cruzi_CL_Brener_Esmeraldo-like|gene_product=phosphoinositide-specificphospholipaseC,putative|transcript_product=phosphoinositide-specificphospholipaseC,putative|location=TcChr27-S:32750-34912(-)|protein_length=720|sequence_SO=chromosome|SO=protein_coding;TcCLB.508039.90:pseudogenic_transcript-p1|t…
19.9592	20.4666	18.3764	20.5014	19.109	21.32	20.3304	19.4317	20.3898	20.2922	20.8424	19.1704	19.676	20.3536	20.7842				2	2	2	1.8	1.8	1.8	194.32	0	9.1483	12245000	13	TcCLB.504149.90:mRNA-p1|transcript=TcCLB.504149.90:mRNA|gene=TcCLB.504149.90|organism=Trypanosoma_cruzi_CL_Brener_Esmeraldo-like|gene_product=hypotheticalprotein,conserved|transcript_product=hypotheticalprotein,conserved|location=TcChr27-S:48154-53391(-)|protein_length=1745|sequence_SO=chromosome|SO=protein_coding	TcCLB.504149.90:mRNA-p1|transcript=TcCLB.504149.90:mRNA|gene=TcCLB.504149.90|organism=Trypanosoma_cruzi_CL_Brener_Esmeraldo-like|gene_product=hypotheticalprotein,conserved|transcript_product=hypotheticalprotein,conserved|location=TcChr27-S:48154-53391(-)|protein_length=1745|sequence_SO=chromosome|SO=protein_coding
21.7696	21.9017	20.5309	22.0518	21.6859	21.9995	21.8808	21.0336	22.0755	21.679	21.4183	21.8504	22.4929	22.0661	22.6528				5	5	5	18.1	18.1	18.1	59.886	0	14.745	54708000	48	TcCLB.504153.140:mRNA-p1|transcript=TcCLB.504153.140:mRNA|gene=TcCLB.504153.140|organism=Trypanosoma_cruzi_CL_Brener_Esmeraldo-like|gene_product=metallo-peptidase,ClanMF,FamilyM17|transcript_product=metallo-peptidase,ClanMF,FamilyM17|location=TcChr39-S:688137-689810(-)|protein_length=557|sequence_SO=chromosome|SO=protein_coding	TcCLB.504153.140:mRNA-p1|transcript=TcCLB.504153.140:mRNA|gene=TcCLB.504153.140|organism=Trypanosoma_cruzi_CL_Brener_Esmeraldo-like|gene_product=metallo-peptidase,ClanMF,FamilyM17|transcript_product=metallo-peptidase,ClanMF,FamilyM17|location=TcChr39-S:688137-689810(-)|protein_length=557|sequence_SO=chromosome|SO=protein_coding
23.2476	23.2479	23.4233	24.2529	24.0602	24.0333	24.1524	23.4793	23.7081	24.0056	23.7196	23.6117	23.4271	23.4352	23.7986				14	14	14	34.4	34.4	34.4	57.663	0	41.648	203280000	67	TcCLB.504153.160:mRNA-p1|transcript=TcCLB.504153.160:mRNA|gene=TcCLB.504153.160|organism=Trypanosoma_cruzi_CL_Brener_Esmeraldo-like|gene_product=Metallocarboxypeptidase1|transcript_product=Metallocarboxypeptidase1|location=TcChr39-S:695770-697281(-)|protein_length=503|sequence_SO=chromosome|SO=protein_coding	TcCLB.504153.160:mRNA-p1|transcript=TcCLB.504153.160:mRNA|gene=TcCLB.504153.160|organism=Trypanosoma_cruzi_CL_Brener_Esmeraldo-like|gene_product=Metallocarboxypeptidase1|transcript_product=Metallocarboxypeptidase1|location=TcChr39-S:695770-697281(-)|protein_length=503|sequence_SO=chromosome|SO=protein_coding
24.2723	24.3408	22.4432	23.2995	22.8478	23.4522	24.0036	24.5961	23.8033	24.2016	24.3665	23.8389	24.2961	24.1808	23.3321				10	10	10	45.1	45.1	45.1	34.026	0	33.136	246420000	72	TcCLB.504153.200:mRNA-p1|transcript=TcCLB.504153.200:mRNA|gene=TcCLB.504153.200|organism=Trypanosoma_cruzi_CL_Brener_Esmeraldo-like|gene_product=hypotheticalprotein,conserved|transcript_product=hypotheticalprotein,conserved|location=TcChr39-S:706618-707511(-)|protein_length=297|sequence_SO=chromosome|SO=protein_coding	TcCLB.504153.200:mRNA-p1|transcript=TcCLB.504153.200:mRNA|gene=TcCLB.504153.200|organism=Trypanosoma_cruzi_CL_Brener_Esmeraldo-like|gene_product=hypotheticalprotein,conserved|transcript_product=hypotheticalprotein,conserved|location=TcChr39-S:706618-707511(-)|protein_length=297|sequence_SO=chromosome|SO=protein_coding
20.1215	20.4747	19.0024	20.6649	19.8679	20.3434	19.3684	21.7224	18.9993	21.2031	21.3335	20.485	20.4779	20.2051	20.4802				8	8	8	28.5	28.5	28.5	61.894	0	34.137	24061000	24	TcCLB.504153.240:mRNA-p1|transcript=TcCLB.504153.240:mRNA|gene=TcCLB.504153.240|organism=Trypanosoma_cruzi_CL_Brener_Esmeraldo-like|gene_product=hypotheticalprotein,conserved|transcript_product=hypotheticalprotein,conserved|location=TcChr39-S:712304-713992(-)|protein_length=562|sequence_SO=chromosome|SO=protein_coding	TcCLB.504153.240:mRNA-p1|transcript=TcCLB.504153.240:mRNA|gene=TcCLB.504153.240|organism=Trypanosoma_cruzi_CL_Brener_Esmeraldo-like|gene_product=hypotheticalprotein,conserved|transcript_product=hypotheticalprotein,conserved|location=TcChr39-S:712304-713992(-)|protein_length=562|sequence_SO=chromosome|SO=protein_coding
26.9575	26.6284	27.0148	26.7922	27.3978	26.7274	27.1786	27.2104	27.1114	26.693	27.2122	26.6798	27.5025	27.1943	26.91				28	28	28	65.1	65.1	65.1	45.896	0	146	2297000000	373	TcCLB.504153.280:mRNA-p1|transcript=TcCLB.504153.280:mRNA|gene=TcCLB.504153.280|organism=Trypanosoma_cruzi_CL_Brener_Esmeraldo-like|gene_product=hypotheticalprotein,conserved|transcript_product=hypotheticalprotein,conserved|location=TcChr39-S:723569-724801(-)|protein_length=410|sequence_SO=chromosome|SO=protein_coding	TcCLB.504153.280:mRNA-p1|transcript=TcCLB.504153.280:mRNA|gene=TcCLB.504153.280|organism=Trypanosoma_cruzi_CL_Brener_Esmeraldo-like|gene_product=hypotheticalprotein,conserved|transcript_product=hypotheticalprotein,conserved|location=TcChr39-S:723569-724801(-)|protein_length=410|sequence_SO=chromosome|SO=protein_coding
22.1633	22.4324	21.9136	19.3025	23.4979	22.1685	19.2045	19.6629	21.0739	22.7131	22.1622	22.5613	19.2629	18.8478	19.3789				3	3	3	15.6	15.6	15.6	30.541	0	8.6982	61489000	20	TcCLB.506125.20:mRNA-p1|transcript=TcCLB.506125.20:mRNA|gene=TcCLB.506125.20|organism=Trypanosoma_cruzi_CL_Brener_Esmeraldo-like|gene_product=hypotheticalprotein,conserved|transcript_product=hypotheticalprotein,conserved|location=TcChr39-S:634048-634857(+)|protein_length=269|sequence_SO=chromosome|SO=protein_coding;TcCLB.504153.30:mRNA-p1|transcript=TcCLB.504153.30:mRNA|gene=TcCLB.504153.30|organ…	TcCLB.506125.20:mRNA-p1|transcript=TcCLB.506125.20:mRNA|gene=TcCLB.506125.20|organism=Trypanosoma_cruzi_CL_Brener_Esmeraldo-like|gene_product=hypotheticalprotein,conserved|transcript_product=hypotheticalprotein,conserved|location=TcChr39-S:634048-634857(+)|protein_length=269|sequence_SO=chromosome|SO=protein_coding;TcCLB.504153.30:mRNA-p1|transcript=TcCLB.504153.30:mRNA|gene=TcCLB.504153.30|organ…
22.6857	22.8199	23.2121	22.6377	23.1823	22.5371	22.5738	22.9939	22.4833	22.7819	22.6509	22.9005	22.0282	22.6626	22.7678				12	12	9	34.8	34.8	21.2	54.457	0	38.921	112580000	52	TcCLB.504153.330:mRNA-p1|transcript=TcCLB.504153.330:mRNA|gene=TcCLB.504153.330|organism=Trypanosoma_cruzi_CL_Brener_Esmeraldo-like|gene_product=NucleoporinNUP59|transcript_product=NucleoporinNUP59|location=TcChr39-S:735792-737249(-)|protein_length=485|sequence_SO=chromosome|SO=protein_coding	TcCLB.504153.330:mRNA-p1|transcript=TcCLB.504153.330:mRNA|gene=TcCLB.504153.330|organism=Trypanosoma_cruzi_CL_Brener_Esmeraldo-like|gene_product=NucleoporinNUP59|transcript_product=NucleoporinNUP59|location=TcChr39-S:735792-737249(-)|protein_length=485|sequence_SO=chromosome|SO=protein_coding
22.9091	22.9466	21.2997	21.4266	21.8358	22.9844	23.5707	23.4782	23.0833	22.702	22.8478	21.7236	23.1703	23.2247	23.5606				11	11	3	31.4	31.4	7.7	52.797	0	39.446	124390000	47	TcCLB.504153.360:mRNA-p1|transcript=TcCLB.504153.360:mRNA|gene=TcCLB.504153.360|organism=Trypanosoma_cruzi_CL_Brener_Esmeraldo-like|gene_product=succinyl-coA:3-ketoacid-coenzymeAtransferase,mitochondrialprecursor,putative|transcript_product=succinyl-coA:3-ketoacid-coenzymeAtransferase,mitochondrialprecursor,putative|location=TcChr39-S:741597-743072(-)|protein_length=491|sequence_SO=chromosome|SO=…	TcCLB.504153.360:mRNA-p1|transcript=TcCLB.504153.360:mRNA|gene=TcCLB.504153.360|organism=Trypanosoma_cruzi_CL_Brener_Esmeraldo-like|gene_product=succinyl-coA:3-ketoacid-coenzymeAtransferase,mitochondrialprecursor,putative|transcript_product=succinyl-coA:3-ketoacid-coenzymeAtransferase,mitochondrialprecursor,putative|location=TcChr39-S:741597-743072(-)|protein_length=491|sequence_SO=chromosome|SO=…
20.1663	20.313	19.5609	18.5398	18.7173	19.8094	19.6508	21.4028	19.5596	20.2943	20.8051	19.0245	20.3837	20.5399	19.4585				3	3	3	8.1	8.1	8.1	64.273	0	11.535	14436000	19	TcCLB.506821.200:mRNA-p1|transcript=TcCLB.506821.200:mRNA|gene=TcCLB.506821.200|organism=Trypanosoma_cruzi_CL_Brener_Non-Esmeraldo-like|gene_product=NucleoporinNUP53a|transcript_product=NucleoporinNUP53a|location=TcChr35-P:593267-595312(+)|protein_length=681|sequence_SO=chromosome|SO=protein_coding;TcCLB.504159.10:mRNA-p1|transcript=TcCLB.504159.10:mRNA|gene=TcCLB.504159.10|organism=Trypanosoma_c…	TcCLB.506821.200:mRNA-p1|transcript=TcCLB.506821.200:mRNA|gene=TcCLB.506821.200|organism=Trypanosoma_cruzi_CL_Brener_Non-Esmeraldo-like|gene_product=NucleoporinNUP53a|transcript_product=NucleoporinNUP53a|location=TcChr35-P:593267-595312(+)|protein_length=681|sequence_SO=chromosome|SO=protein_coding;TcCLB.504159.10:mRNA-p1|transcript=TcCLB.504159.10:mRNA|gene=TcCLB.504159.10|organism=Trypanosoma_c…
22.4375	22.4611	23.2881	24.1671	23.7065	23.7102	23.4762	23.4169	23.3511	22.9195	22.8056	22.7142	19.5838	20.3741	20.6779				3	3	3	23.2	23.2	23.2	22.133	0	8.1293	123960000	23	TcCLB.508543.30:mRNA-p1|transcript=TcCLB.508543.30:mRNA|gene=TcCLB.508543.30|organism=Trypanosoma_cruzi_CL_Brener_Non-Esmeraldo-like|gene_product=40SribosomalproteinS9,putative|transcript_product=40SribosomalproteinS9,putative|location=TcChr19-P:323507-324079(-)|protein_length=190|sequence_SO=chromosome|SO=protein_coding;TcCLB.506401.120:mRNA-p1|transcript=TcCLB.506401.120:mRNA|gene=TcCLB.506401.…	TcCLB.508543.30:mRNA-p1|transcript=TcCLB.508543.30:mRNA|gene=TcCLB.508543.30|organism=Trypanosoma_cruzi_CL_Brener_Non-Esmeraldo-like|gene_product=40SribosomalproteinS9,putative|transcript_product=40SribosomalproteinS9,putative|location=TcChr19-P:323507-324079(-)|protein_length=190|sequence_SO=chromosome|SO=protein_coding;TcCLB.506401.120:mRNA-p1|transcript=TcCLB.506401.120:mRNA|gene=TcCLB.506401.…
24.2265	24.079	24.909	24.2674	25.0416	24.1993	24.5388	24.5455	24.5166	24.4406	24.3541	25.4892	23.5839	23.8271	23.96				25	3	3	74.7	4	4	40.833	0	10.622	343770000	38	TcCLB.504163.40:mRNA-p1|transcript=TcCLB.504163.40:mRNA|gene=TcCLB.504163.40|organism=Trypanosoma_cruzi_CL_Brener_Esmeraldo-like|gene_product=fructose-bisphosphatealdolase,glycosomal,putative|transcript_product=fructose-bisphosphatealdolase,glycosomal,putative|location=TcChr20-S:278913-280031(+)|protein_length=372|sequence_SO=chromosome|SO=protein_coding;TcCLB.504163.50:mRNA-p1|transcript=TcCLB.5…	TcCLB.504163.40:mRNA-p1|transcript=TcCLB.504163.40:mRNA|gene=TcCLB.504163.40|organism=Trypanosoma_cruzi_CL_Brener_Esmeraldo-like|gene_product=fructose-bisphosphatealdolase,glycosomal,putative|transcript_product=fructose-bisphosphatealdolase,glycosomal,putative|location=TcChr20-S:278913-280031(+)|protein_length=372|sequence_SO=chromosome|SO=protein_coding;TcCLB.504163.50:mRNA-p1|transcript=TcCLB.5…
20.7288	21.8947	22.2017	22.1411	22.7328	22.0439	22.2408	22.2162	22.3179	22.1811	22.3165	21.9049	19.509	19.4812	18.695				2	2	2	10.6	10.6	10.6	22.421	0	8.5889	63734000	11	TcCLB.510301.30:mRNA-p1|transcript=TcCLB.510301.30:mRNA|gene=TcCLB.510301.30|organism=Trypanosoma_cruzi_CL_Brener_Non-Esmeraldo-like|gene_product=hypotheticalprotein,conserved|transcript_product=hypotheticalprotein,conserved|location=TcChr20-P:281922-282491(+)|protein_length=189|sequence_SO=chromosome|SO=protein_coding;TcCLB.504163.60:mRNA-p1|transcript=TcCLB.504163.60:mRNA|gene=TcCLB.504163.60|o…	TcCLB.510301.30:mRNA-p1|transcript=TcCLB.510301.30:mRNA|gene=TcCLB.510301.30|organism=Trypanosoma_cruzi_CL_Brener_Non-Esmeraldo-like|gene_product=hypotheticalprotein,conserved|transcript_product=hypotheticalprotein,conserved|location=TcChr20-P:281922-282491(+)|protein_length=189|sequence_SO=chromosome|SO=protein_coding;TcCLB.504163.60:mRNA-p1|transcript=TcCLB.504163.60:mRNA|gene=TcCLB.504163.60|o…
20.4827	19.4093	19.2635	17.0749	17.0151	19.5107	20.2325	19.9101	18.905	20.3544	19.9243	19.1378	18.5781	19.0023	17.6684				1	1	1	5.6	5.6	5.6	37.672	0.0035696	3.1014	1929700	3	TcCLB.508981.30:mRNA-p1|transcript=TcCLB.508981.30:mRNA|gene=TcCLB.508981.30|organism=Trypanosoma_cruzi_CL_Brener_Non-Esmeraldo-like|gene_product=hypotheticalprotein,conserved|transcript_product=hypotheticalprotein,conserved|location=TcChr29-P:99559-100572(+)|protein_length=337|sequence_SO=chromosome|SO=protein_coding;TcCLB.504165.10:mRNA-p1|transcript=TcCLB.504165.10:mRNA|gene=TcCLB.504165.10|or…	TcCLB.508981.30:mRNA-p1|transcript=TcCLB.508981.30:mRNA|gene=TcCLB.508981.30|organism=Trypanosoma_cruzi_CL_Brener_Non-Esmeraldo-like|gene_product=hypotheticalprotein,conserved|transcript_product=hypotheticalprotein,conserved|location=TcChr29-P:99559-100572(+)|protein_length=337|sequence_SO=chromosome|SO=protein_coding;TcCLB.504165.10:mRNA-p1|transcript=TcCLB.504165.10:mRNA|gene=TcCLB.504165.10|or…
23.5308	24.0256	24.4661	24.2298	24.7835	24.5345	22.2873	22.7048	23.9767	23.7649	22.8943	24.9051	24.3425	24.5545	24.6006				15	15	9	28.7	28.7	20.4	78.566	0	57.653	250540000	81	TcCLB.504177.20:mRNA-p1|transcript=TcCLB.504177.20:mRNA|gene=TcCLB.504177.20|organism=Trypanosoma_cruzi_CL_Brener_Non-Esmeraldo-like|gene_product=fattyacylCoAsynthetase2,putative|transcript_product=fattyacylCoAsynthetase2,putative|location=TcChr33-P:128084-130189(-)|protein_length=701|sequence_SO=chromosome|SO=protein_coding;TcCLB.511581.20:mRNA-p1|transcript=TcCLB.511581.20:mRNA|gene=TcCLB.51158…	TcCLB.504177.20:mRNA-p1|transcript=TcCLB.504177.20:mRNA|gene=TcCLB.504177.20|organism=Trypanosoma_cruzi_CL_Brener_Non-Esmeraldo-like|gene_product=fattyacylCoAsynthetase2,putative|transcript_product=fattyacylCoAsynthetase2,putative|location=TcChr33-P:128084-130189(-)|protein_length=701|sequence_SO=chromosome|SO=protein_coding
19.6988	19.7286	19.8407	19.7249	18.9232	19.3443	22.3037	22.7454	22.1472	19.9524	20.9224	20.074	19.1546	19.1616	19.9681				2	2	2	26.6	26.6	26.6	15.925	0	8.5434	33907000	21	TcCLB.509695.184:mRNA-p1|transcript=TcCLB.509695.184:mRNA|gene=TcCLB.509695.184|organism=Trypanosoma_cruzi_CL_Brener_Non-Esmeraldo-like|gene_product=40SribosomalproteinS23,putative|transcript_product=40SribosomalproteinS23,putative|location=TcChr10-P:223687-224118(+)|protein_length=143|sequence_SO=chromosome|SO=protein_coding;TcCLB.509695.180:mRNA-p1|transcript=TcCLB.509695.180:mRNA|gene=TcCLB.50…	TcCLB.509695.184:mRNA-p1|transcript=TcCLB.509695.184:mRNA|gene=TcCLB.509695.184|organism=Trypanosoma_cruzi_CL_Brener_Non-Esmeraldo-like|gene_product=40SribosomalproteinS23,putative|transcript_product=40SribosomalproteinS23,putative|location=TcChr10-P:223687-224118(+)|protein_length=143|sequence_SO=chromosome|SO=protein_coding;TcCLB.509695.180:mRNA-p1|transcript=TcCLB.509695.180:mRNA|gene=TcCLB.50…
24.5274	24.5226	22.8486	24.4111	22.1809	23.842	24.7707	24.5827	23.786	24.2075	24.156	22.6292	23.8233	24.0026	23.9213				11	11	2	47.6	47.6	8.1	40.391	0	50.333	246870000	85	TcCLB.504191.10:mRNA-p1|transcript=TcCLB.504191.10:mRNA|gene=TcCLB.504191.10|organism=Trypanosoma_cruzi_CL_Brener_Non-Esmeraldo-like|gene_product=sterol24-c-methyltransferase,putative|transcript_product=sterol24-c-methyltransferase,putative|location=TcChr37-P:1272816-1273895(+)|protein_length=359|sequence_SO=chromosome|SO=protein_coding;TcCLB.510185.10:mRNA-p1|transcript=TcCLB.510185.10:mRNA|gene…	TcCLB.504191.10:mRNA-p1|transcript=TcCLB.504191.10:mRNA|gene=TcCLB.504191.10|organism=Trypanosoma_cruzi_CL_Brener_Non-Esmeraldo-like|gene_product=sterol24-c-methyltransferase,putative|transcript_product=sterol24-c-methyltransferase,putative|location=TcChr37-P:1272816-1273895(+)|protein_length=359|sequence_SO=chromosome|SO=protein_coding;TcCLB.510185.10:mRNA-p1|transcript=TcCLB.510185.10:mRNA|gene…
22.6672	22.7065	23.2947	22.9466	23.6489	23.211	22.406	20.6305	19.4901	22.6304	22.6282	23.5139	22.2593	22.4138	22.8042				10	10	2	14.5	14.5	2.9	103.46	0	87.38	101330000	46	TcCLB.504199.10:mRNA-p1|transcript=TcCLB.504199.10:mRNA|gene=TcCLB.504199.10|organism=Trypanosoma_cruzi_CL_Brener_Non-Esmeraldo-like|gene_product=hypotheticalprotein,conserved|transcript_product=hypotheticalprotein,conserved|location=TcChr34-P:754666-757443(+)|protein_length=925|sequence_SO=chromosome|SO=protein_coding	TcCLB.504199.10:mRNA-p1|transcript=TcCLB.504199.10:mRNA|gene=TcCLB.504199.10|organism=Trypanosoma_cruzi_CL_Brener_Non-Esmeraldo-like|gene_product=hypotheticalprotein,conserved|transcript_product=hypotheticalprotein,conserved|location=TcChr34-P:754666-757443(+)|protein_length=925|sequence_SO=chromosome|SO=protein_coding
27.3535	27.1643	27.421	27.4137	28.4508	26.9096	27.5398	27.3979	27.4071	27.2328	27.468	27.6745	27.4937	26.8241	26.6269				20	20	3	84.2	84.2	16.4	16.36	0	111.76	2719900000	476	TcCLB.504199.20:mRNA-p1|transcript=TcCLB.504199.20:mRNA|gene=TcCLB.504199.20|organism=Trypanosoma_cruzi_CL_Brener_Non-Esmeraldo-like|gene_product=hypotheticalprotein,conserved|transcript_product=hypotheticalprotein,conserved|location=TcChr34-P:752196-752654(+)|protein_length=152|sequence_SO=chromosome|SO=protein_coding	TcCLB.504199.20:mRNA-p1|transcript=TcCLB.504199.20:mRNA|gene=TcCLB.504199.20|organism=Trypanosoma_cruzi_CL_Brener_Non-Esmeraldo-like|gene_product=hypotheticalprotein,conserved|transcript_product=hypotheticalprotein,conserved|location=TcChr34-P:752196-752654(+)|protein_length=152|sequence_SO=chromosome|SO=protein_coding
20.924	19.4068	18.8194	19.8472	18.5274	20.1278	21.2469	20.6787	19.5917	21.11	19.9761	20.6796	22.0054	21.8691	22.2704				5	5	5	17.1	17.1	17.1	36.474	0	11.008	18214000	7	TcCLB.508857.120:mRNA-p1|transcript=TcCLB.508857.120:mRNA|gene=TcCLB.508857.120|organism=Trypanosoma_cruzi_CL_Brener_Non-Esmeraldo-like|gene_product=hypotheticalprotein,conserved|transcript_product=hypotheticalprotein,conserved|location=TcChr11-P:140844-141812(-)|protein_length=322|sequence_SO=chromosome|SO=protein_coding;TcCLB.504213.40:mRNA-p1|transcript=TcCLB.504213.40:mRNA|gene=TcCLB.504213.4…	TcCLB.508857.120:mRNA-p1|transcript=TcCLB.508857.120:mRNA|gene=TcCLB.508857.120|organism=Trypanosoma_cruzi_CL_Brener_Non-Esmeraldo-like|gene_product=hypotheticalprotein,conserved|transcript_product=hypotheticalprotein,conserved|location=TcChr11-P:140844-141812(-)|protein_length=322|sequence_SO=chromosome|SO=protein_coding;TcCLB.504213.40:mRNA-p1|transcript=TcCLB.504213.40:mRNA|gene=TcCLB.504213.4…
22.5745	22.8045	23.2412	22.2728	22.9693	22.1001	22.8427	23.2072	22.6419	23.0054	23.4821	23.6047	22.757	22.5537	22.1562				8	8	3	45.7	45.7	20.4	34.744	0	34.402	127630000	60	TcCLB.504217.10:mRNA-p1|transcript=TcCLB.504217.10:mRNA|gene=TcCLB.504217.10|organism=Trypanosoma_cruzi_CL_Brener_Non-Esmeraldo-like|gene_product=coatomersubunitepsilon|transcript_product=coatomersubunitepsilon|location=TcChr35-P:818042-819016(+)|protein_length=324|sequence_SO=chromosome|SO=protein_coding	TcCLB.504217.10:mRNA-p1|transcript=TcCLB.504217.10:mRNA|gene=TcCLB.504217.10|organism=Trypanosoma_cruzi_CL_Brener_Non-Esmeraldo-like|gene_product=coatomersubunitepsilon|transcript_product=coatomersubunitepsilon|location=TcChr35-P:818042-819016(+)|protein_length=324|sequence_SO=chromosome|SO=protein_coding
22.4092	23.0694	22.9934	23.9211	22.3767	23.566	20.5207	20.6524	22.8486	22.262	21.6574	23.3805	23.038	23.3577	23.9803				6	6	6	41.7	41.7	41.7	28.541	0	22.577	106740000	24	TcCLB.504221.20:mRNA-p1|transcript=TcCLB.504221.20:mRNA|gene=TcCLB.504221.20|organism=Trypanosoma_cruzi_CL_Brener_Non-Esmeraldo-like|gene_product=26Sproteasomeregulatorynon-ATPasesubunit,putative|transcript_product=26Sproteasomeregulatorynon-ATPasesubunit,putative|location=TcChr36-P:49080-49895(-)|protein_length=271|sequence_SO=chromosome|SO=protein_coding	TcCLB.504221.20:mRNA-p1|transcript=TcCLB.504221.20:mRNA|gene=TcCLB.504221.20|organism=Trypanosoma_cruzi_CL_Brener_Non-Esmeraldo-like|gene_product=26Sproteasomeregulatorynon-ATPasesubunit,putative|transcript_product=26Sproteasomeregulatorynon-ATPasesubunit,putative|location=TcChr36-P:49080-49895(-)|protein_length=271|sequence_SO=chromosome|SO=protein_coding
22.2819	22.2086	22.5512	22.6829	24.2142	22.5409	23.3483	22.4548	22.4343	22.9265	22.9334	23.3467	22.6319	22.35	21.989				11	11	3	61.7	61.7	23.4	23.911	0	37.694	107060000	45	TcCLB.504421.19:mRNA-p1|transcript=TcCLB.504421.19:mRNA|gene=TcCLB.504421.19|organism=Trypanosoma_cruzi_CL_Brener_Esmeraldo-like|gene_product=hypotheticalprotein,conserved|transcript_product=hypotheticalprotein,conserved|location=TcChr33-S:652990-653634(+)|protein_length=214|sequence_SO=chromosome|SO=protein_coding	TcCLB.504421.19:mRNA-p1|transcript=TcCLB.504421.19:mRNA|gene=TcCLB.504421.19|organism=Trypanosoma_cruzi_CL_Brener_Esmeraldo-like|gene_product=hypotheticalprotein,conserved|transcript_product=hypotheticalprotein,conserved|location=TcChr33-S:652990-653634(+)|protein_length=214|sequence_SO=chromosome|SO=protein_coding
19.9012	19.8909	18.6862	19.4654	19.1273	20.2416	20.741	19.9666	19.3595	20.5116	20.0705	18.9349	19.6486	22.1782	22.2258				3	3	3	21.8	21.8	21.8	22.35	0	7.3787	16938000	4	TcCLB.504423.15:mRNA-p1|transcript=TcCLB.504423.15:mRNA|gene=TcCLB.504423.15|organism=Trypanosoma_cruzi_CL_Brener_Esmeraldo-like|gene_product=hypotheticalprotein,conserved|transcript_product=hypotheticalprotein,conserved|location=TcChr33-S:647732-648325(+)|protein_length=197|sequence_SO=chromosome|SO=protein_coding	TcCLB.504423.15:mRNA-p1|transcript=TcCLB.504423.15:mRNA|gene=TcCLB.504423.15|organism=Trypanosoma_cruzi_CL_Brener_Esmeraldo-like|gene_product=hypotheticalprotein,conserved|transcript_product=hypotheticalprotein,conserved|location=TcChr33-S:647732-648325(+)|protein_length=197|sequence_SO=chromosome|SO=protein_coding
24.9859	24.748	24.4423	24.6477	24.3838	24.8095	25.5323	25.0557	24.7948	24.8253	24.8684	24.3697	24.2049	24.7418	24.9368				40	7	7	50.8	16	16	93.722	0	31.677	429160000	95	TcCLB.504423.30:mRNA-p1|transcript=TcCLB.504423.30:mRNA|gene=TcCLB.504423.30|organism=Trypanosoma_cruzi_CL_Brener_Esmeraldo-like|gene_product=hypotheticalprotein,conserved|transcript_product=hypotheticalprotein,conserved|location=TcChr33-S:642106-644571(+)|protein_length=821|sequence_SO=chromosome|SO=protein_coding	TcCLB.504423.30:mRNA-p1|transcript=TcCLB.504423.30:mRNA|gene=TcCLB.504423.30|organism=Trypanosoma_cruzi_CL_Brener_Esmeraldo-like|gene_product=hypotheticalprotein,conserved|transcript_product=hypotheticalprotein,conserved|location=TcChr33-S:642106-644571(+)|protein_length=821|sequence_SO=chromosome|SO=protein_coding
25.1154	25.3431	25.4547	25.9847	26.7544	26.0881	25.7781	25.5576	25.8976	25.637	25.5345	26.1749	25.5264	25.7266	25.7851				15	15	5	58.7	58.7	20.8	37.327	0	44.112	950870000	152	TcCLB.504425.60:mRNA-p1|transcript=TcCLB.504425.60:mRNA|gene=TcCLB.504425.60|organism=Trypanosoma_cruzi_CL_Brener_Esmeraldo-like|gene_product=NADP-dependentalcoholhydrogenase,putative|transcript_product=NADP-dependentalcoholhydrogenase,putative|location=TcChr22-S:256212-257267(+)|protein_length=351|sequence_SO=chromosome|SO=protein_coding	TcCLB.504425.60:mRNA-p1|transcript=TcCLB.504425.60:mRNA|gene=TcCLB.504425.60|organism=Trypanosoma_cruzi_CL_Brener_Esmeraldo-like|gene_product=NADP-dependentalcoholhydrogenase,putative|transcript_product=NADP-dependentalcoholhydrogenase,putative|location=TcChr22-S:256212-257267(+)|protein_length=351|sequence_SO=chromosome|SO=protein_coding
21.5844	21.7971	22.076	22.4728	23.3077	22.387	19.3722	20.4574	18.792	20.105	20.0492	19.6126	22.7911	22.8276	23.4713				3	3	3	13.4	13.4	13.4	42.074	0	16.106	70805000	22	TcCLB.509331.180:mRNA-p1|transcript=TcCLB.509331.180:mRNA|gene=TcCLB.509331.180|organism=Trypanosoma_cruzi_CL_Brener_Non-Esmeraldo-like|gene_product=aldose1-epimerase-likeprotein,putative|transcript_product=aldose1-epimerase-likeprotein,putative|location=TcChr22-P:268809-269951(+)|protein_length=380|sequence_SO=chromosome|SO=protein_coding;TcCLB.504425.90:mRNA-p1|transcript=TcCLB.504425.90:mRNA|g…	TcCLB.509331.180:mRNA-p1|transcript=TcCLB.509331.180:mRNA|gene=TcCLB.509331.180|organism=Trypanosoma_cruzi_CL_Brener_Non-Esmeraldo-like|gene_product=aldose1-epimerase-likeprotein,putative|transcript_product=aldose1-epimerase-likeprotein,putative|location=TcChr22-P:268809-269951(+)|protein_length=380|sequence_SO=chromosome|SO=protein_coding;TcCLB.504425.90:mRNA-p1|transcript=TcCLB.504425.90:mRNA|g…
22.8949	23.5526	21.296	20.9227	21.1663	21.5022	20.3797	22.0916	21.3367	22.8475	22.565	23.1542	22.5288	23.4937	20.8888				14	14	14	24.9	24.9	24.9	114.4	0	55.856	89743000	70	TcCLB.508043.30:mRNA-p1|transcript=TcCLB.508043.30:mRNA|gene=TcCLB.508043.30|organism=Trypanosoma_cruzi_CL_Brener_Non-Esmeraldo-like|gene_product=ubiquitin-activatingenzymeE1,putative|transcript_product=ubiquitin-activatingenzymeE1,putative|location=TcChr22-P:348849-351965(-)|protein_length=1038|sequence_SO=chromosome|SO=protein_coding;TcCLB.504427.250:mRNA-p1|transcript=TcCLB.504427.250:mRNA|gen…	TcCLB.508043.30:mRNA-p1|transcript=TcCLB.508043.30:mRNA|gene=TcCLB.508043.30|organism=Trypanosoma_cruzi_CL_Brener_Non-Esmeraldo-like|gene_product=ubiquitin-activatingenzymeE1,putative|transcript_product=ubiquitin-activatingenzymeE1,putative|location=TcChr22-P:348849-351965(-)|protein_length=1038|sequence_SO=chromosome|SO=protein_coding;TcCLB.504427.250:mRNA-p1|transcript=TcCLB.504427.250:mRNA|gen…
23.6381	23.7289	23.481	23.3957	23.1035	23.9091	23.7935	23.4904	23.9924	23.3372	23.552	22.0135	23.6768	23.789	24.0327				11	11	3	24.7	24.7	6.9	85.427	0	78.21	193560000	77	TcCLB.504427.260:mRNA-p1|transcript=TcCLB.504427.260:mRNA|gene=TcCLB.504427.260|organism=Trypanosoma_cruzi_CL_Brener_Esmeraldo-like|gene_product=kinesin-C|transcript_product=kinesin-C|location=TcChr22-S:338752-341004(-)|protein_length=750|sequence_SO=chromosome|SO=protein_coding	TcCLB.504427.260:mRNA-p1|transcript=TcCLB.504427.260:mRNA|gene=TcCLB.504427.260|organism=Trypanosoma_cruzi_CL_Brener_Esmeraldo-like|gene_product=kinesin-C|transcript_product=kinesin-C|location=TcChr22-S:338752-341004(-)|protein_length=750|sequence_SO=chromosome|SO=protein_coding
18.4563	19.7822	18.7107	19.9735	18.137	22.6973	20.0017	18.7796	19.1088	19.6819	19.5781	19.5601	20.353	19.5654	22.272				2	2	2	5.7	5.7	5.7	33.712	0.00054735	3.6384	24920000	10	TcCLB.504427.60:mRNA-p1|transcript=TcCLB.504427.60:mRNA|gene=TcCLB.504427.60|organism=Trypanosoma_cruzi_CL_Brener_Esmeraldo-like|gene_product=hypotheticalprotein,conserved|transcript_product=hypotheticalprotein,conserved|location=TcChr22-S:287963-288907(+)|protein_length=314|sequence_SO=chromosome|SO=protein_coding;TcCLB.509331.80:mRNA-p1|transcript=TcCLB.509331.80:mRNA|gene=TcCLB.509331.80|organ…	TcCLB.504427.60:mRNA-p1|transcript=TcCLB.504427.60:mRNA|gene=TcCLB.504427.60|organism=Trypanosoma_cruzi_CL_Brener_Esmeraldo-like|gene_product=hypotheticalprotein,conserved|transcript_product=hypotheticalprotein,conserved|location=TcChr22-S:287963-288907(+)|protein_length=314|sequence_SO=chromosome|SO=protein_coding;TcCLB.509331.80:mRNA-p1|transcript=TcCLB.509331.80:mRNA|gene=TcCLB.509331.80|organ…
22.3104	22.0039	19.2158	18.8506	19.2311	18.4669	22.0844	22.428	22.0527	20.2552	19.3674	19.6146	20.1881	19.5664	19.8942				4	2	2	48.9	33	33	10.379	0	7.1411	42726000	13	TcCLB.504427.64:mRNA-p1|transcript=TcCLB.504427.64:mRNA|gene=TcCLB.504427.64|organism=Trypanosoma_cruzi_CL_Brener_Esmeraldo-like|gene_product=hypotheticalprotein,conserved|transcript_product=hypotheticalprotein,conserved|location=TcChr22-S:289765-290031(+)|protein_length=88|sequence_SO=chromosome|SO=protein_coding	TcCLB.504427.64:mRNA-p1|transcript=TcCLB.504427.64:mRNA|gene=TcCLB.504427.64|organism=Trypanosoma_cruzi_CL_Brener_Esmeraldo-like|gene_product=hypotheticalprotein,conserved|transcript_product=hypotheticalprotein,conserved|location=TcChr22-S:289765-290031(+)|protein_length=88|sequence_SO=chromosome|SO=protein_coding
24.953	24.9895	25.5491	25.3302	25.118	25.0349	25.6755	25.4929	25.1287	25.2154	25.1391	24.8302	24.8309	24.597	25.0132				12	12	12	63.5	63.5	63.5	20.144	0	142.32	564470000	140	TcCLB.507951.170:mRNA-p1|transcript=TcCLB.507951.170:mRNA|gene=TcCLB.507951.170|organism=Trypanosoma_cruzi_CL_Brener_Non-Esmeraldo-like|gene_product=ADP-ribosylationfactor-likeprotein3,putative|transcript_product=ADP-ribosylationfactor-likeprotein3,putative|location=TcChr36-P:233845-234381(-)|protein_length=178|sequence_SO=chromosome|SO=protein_coding;TcCLB.504433.10:mRNA-p1|transcript=TcCLB.5044…	TcCLB.507951.170:mRNA-p1|transcript=TcCLB.507951.170:mRNA|gene=TcCLB.507951.170|organism=Trypanosoma_cruzi_CL_Brener_Non-Esmeraldo-like|gene_product=ADP-ribosylationfactor-likeprotein3,putative|transcript_product=ADP-ribosylationfactor-likeprotein3,putative|location=TcChr36-P:233845-234381(-)|protein_length=178|sequence_SO=chromosome|SO=protein_coding;TcCLB.504433.10:mRNA-p1|transcript=TcCLB.5044…
20.0816	20.7292	21.5339	21.3501	18.8414	21.216	19.8671	20.2369	20.6879	20.3115	21.1703	19.4225	20.5773	21.0841	21.1726				2	2	2	2	2	2	110.09	0	4.9167	20540000	19	TcCLB.504449.30:mRNA-p1|transcript=TcCLB.504449.30:mRNA|gene=TcCLB.504449.30|organism=Trypanosoma_cruzi_CL_Brener_Esmeraldo-like|gene_product=hypotheticalprotein,conserved|transcript_product=hypotheticalprotein,conserved|location=TcChr7-S:231220-234132(+)|protein_length=970|sequence_SO=chromosome|SO=protein_coding;TcCLB.506447.19:mRNA-p1|transcript=TcCLB.506447.19:mRNA|gene=TcCLB.506447.19|organi…	TcCLB.504449.30:mRNA-p1|transcript=TcCLB.504449.30:mRNA|gene=TcCLB.504449.30|organism=Trypanosoma_cruzi_CL_Brener_Esmeraldo-like|gene_product=hypotheticalprotein,conserved|transcript_product=hypotheticalprotein,conserved|location=TcChr7-S:231220-234132(+)|protein_length=970|sequence_SO=chromosome|SO=protein_coding;TcCLB.506447.19:mRNA-p1|transcript=TcCLB.506447.19:mRNA|gene=TcCLB.506447.19|organi…
24.1209	23.761	24.825	24.0248	25.5699	23.8384	23.8274	23.0957	24.1956	24.8251	24.7374	25.2085	23.6459	23.3717	23.911				3	3	3	47.9	47.9	47.9	8.2634	0	14.829	299270000	45	TcCLB.509011.54:mRNA-p1|transcript=TcCLB.509011.54:mRNA|gene=TcCLB.509011.54|organism=Trypanosoma_cruzi_CL_Brener_Esmeraldo-like|gene_product=ubiquinol-cytochromecreductase,putative|transcript_product=ubiquinol-cytochromecreductase,putative|location=TcChr31-S:365497-365712(+)|protein_length=71|sequence_SO=chromosome|SO=protein_coding;TcCLB.504575.15:mRNA-p1|transcript=TcCLB.504575.15:mRNA|gene=Tc…	TcCLB.509011.54:mRNA-p1|transcript=TcCLB.509011.54:mRNA|gene=TcCLB.509011.54|organism=Trypanosoma_cruzi_CL_Brener_Esmeraldo-like|gene_product=ubiquinol-cytochromecreductase,putative|transcript_product=ubiquinol-cytochromecreductase,putative|location=TcChr31-S:365497-365712(+)|protein_length=71|sequence_SO=chromosome|SO=protein_coding;TcCLB.504575.15:mRNA-p1|transcript=TcCLB.504575.15:mRNA|gene=Tc…
19.3043	20.0078	19.4471	18.5094	19.8354	20.3555	19.6984	21.129	19.5231	21.8329	22.3577	21.2843	19.6934	19.9355	19.3263				6	6	6	19.5	19.5	19.5	44.35	0	19.418	66209000	19	TcCLB.511625.50:mRNA-p1|transcript=TcCLB.511625.50:mRNA|gene=TcCLB.511625.50|organism=Trypanosoma_cruzi_CL_Brener_Esmeraldo-like|gene_product=GTP-bindingprotein,putative|transcript_product=GTP-bindingprotein,putative|location=TcChr23-S:482912-484096(-)|protein_length=394|sequence_SO=chromosome|SO=protein_coding;TcCLB.504741.20:mRNA-p1|transcript=TcCLB.504741.20:mRNA|gene=TcCLB.504741.20|organism=…	TcCLB.511625.50:mRNA-p1|transcript=TcCLB.511625.50:mRNA|gene=TcCLB.511625.50|organism=Trypanosoma_cruzi_CL_Brener_Esmeraldo-like|gene_product=GTP-bindingprotein,putative|transcript_product=GTP-bindingprotein,putative|location=TcChr23-S:482912-484096(-)|protein_length=394|sequence_SO=chromosome|SO=protein_coding;TcCLB.504741.20:mRNA-p1|transcript=TcCLB.504741.20:mRNA|gene=TcCLB.504741.20|organism=…
25.0883	24.6688	25.4323	24.9547	26.1637	25.2031	25.4984	25.2574	25.2634	24.818	25.2127	25.4246	24.984	24.9355	25.1796				23	23	3	31	31	3.8	98.623	0	96.175	588080000	155	TcCLB.504827.150:mRNA-p1|transcript=TcCLB.504827.150:mRNA|gene=TcCLB.504827.150|organism=Trypanosoma_cruzi_CL_Brener_Non-Esmeraldo-like|gene_product=hypotheticalprotein,conserved|transcript_product=hypotheticalprotein,conserved|location=TcChr16-P:294602-297157(+)|protein_length=851|sequence_SO=chromosome|SO=protein_coding	TcCLB.504827.150:mRNA-p1|transcript=TcCLB.504827.150:mRNA|gene=TcCLB.504827.150|organism=Trypanosoma_cruzi_CL_Brener_Non-Esmeraldo-like|gene_product=hypotheticalprotein,conserved|transcript_product=hypotheticalprotein,conserved|location=TcChr16-P:294602-297157(+)|protein_length=851|sequence_SO=chromosome|SO=protein_coding
20.3053	20.0831	20.2334	19.8907	20.2214	19.4584	19.2292	21.5612	19.3985	19.1318	19.9682	20.2203	21.5455	20.6425	19.4015				2	2	2	11	11	11	22.309	0	9.8653	12372000	7	TcCLB.506673.30:mRNA-p1|transcript=TcCLB.506673.30:mRNA|gene=TcCLB.506673.30|organism=Trypanosoma_cruzi_CL_Brener_Esmeraldo-like|gene_product=hypotheticalprotein,conserved|transcript_product=hypotheticalprotein,conserved|location=TcChr16-S:320457-321032(+)|protein_length=191|sequence_SO=chromosome|SO=protein_coding;TcCLB.504827.70:mRNA-p1|transcript=TcCLB.504827.70:mRNA|gene=TcCLB.504827.70|organ…	TcCLB.506673.30:mRNA-p1|transcript=TcCLB.506673.30:mRNA|gene=TcCLB.506673.30|organism=Trypanosoma_cruzi_CL_Brener_Esmeraldo-like|gene_product=hypotheticalprotein,conserved|transcript_product=hypotheticalprotein,conserved|location=TcChr16-S:320457-321032(+)|protein_length=191|sequence_SO=chromosome|SO=protein_coding;TcCLB.504827.70:mRNA-p1|transcript=TcCLB.504827.70:mRNA|gene=TcCLB.504827.70|organ…
20.3299	20.4407	19.7819	25.0692	26.3904	25.322	24.7214	24.5037	24.1538	19.3698	24.1574	25.4629	24.5866	24.5009	25.1654				22	2	2	96	15.1	15.1	22.375	0	5.9838	392870000	25	TcCLB.504839.28:mRNA-p1|transcript=TcCLB.504839.28:mRNA|gene=TcCLB.504839.28|organism=Trypanosoma_cruzi_CL_Brener_Non-Esmeraldo-like|gene_product=tryparedoxinperoxidase,putative|transcript_product=tryparedoxinperoxidase,putative|location=TcChr7-P:252572-253171(+)|protein_length=199|sequence_SO=chromosome|SO=protein_coding;TcCLB.504839.44:mRNA-p1|transcript=TcCLB.504839.44:mRNA|gene=TcCLB.504839.4…	TcCLB.504839.28:mRNA-p1|transcript=TcCLB.504839.28:mRNA|gene=TcCLB.504839.28|organism=Trypanosoma_cruzi_CL_Brener_Non-Esmeraldo-like|gene_product=tryparedoxinperoxidase,putative|transcript_product=tryparedoxinperoxidase,putative|location=TcChr7-P:252572-253171(+)|protein_length=199|sequence_SO=chromosome|SO=protein_coding;TcCLB.504839.44:mRNA-p1|transcript=TcCLB.504839.44:mRNA|gene=TcCLB.504839.4…
23.1479	22.9043	23.4302	23.2041	23.6936	23.2842	23.9575	23.7327	23.7239	22.7159	23.3262	22.6731	22.9725	23.0598	22.9511				7	7	7	16.9	16.9	16.9	50.331	0	22.526	157450000	51	TcCLB.504839.50:mRNA-p1|transcript=TcCLB.504839.50:mRNA|gene=TcCLB.504839.50|organism=Trypanosoma_cruzi_CL_Brener_Non-Esmeraldo-like|gene_product=nucleosomeassemblyprotein-likeprotein,putative|transcript_product=nucleosomeassemblyprotein-likeprotein,putative|location=TcChr7-P:247633-248985(+)|protein_length=450|sequence_SO=chromosome|SO=protein_coding;TcCLB.505983.20:mRNA-p1|transcript=TcCLB.5059…	TcCLB.504839.50:mRNA-p1|transcript=TcCLB.504839.50:mRNA|gene=TcCLB.504839.50|organism=Trypanosoma_cruzi_CL_Brener_Non-Esmeraldo-like|gene_product=nucleosomeassemblyprotein-likeprotein,putative|transcript_product=nucleosomeassemblyprotein-likeprotein,putative|location=TcChr7-P:247633-248985(+)|protein_length=450|sequence_SO=chromosome|SO=protein_coding;TcCLB.505983.20:mRNA-p1|transcript=TcCLB.5059…
20.1163	19.3424	19.0366	20.0877	18.1725	20.1522	20.6636	20.7717	21.2722	20.4379	21.1674	20.6784	19.0925	19.4582	19.4129				2	2	2	16.9	16.9	16.9	14.99	0.00059382	4.397	11342000	8	TcCLB.504867.30:mRNA-p1|transcript=TcCLB.504867.30:mRNA|gene=TcCLB.504867.30|organism=Trypanosoma_cruzi_CL_Brener_Esmeraldo-like|gene_product=hypotheticalprotein,conserved|transcript_product=hypotheticalprotein,conserved|location=TcChr36-S:955481-955873(-)|protein_length=130|sequence_SO=chromosome|SO=protein_coding;TcCLB.510943.90:mRNA-p1|transcript=TcCLB.510943.90:mRNA|gene=TcCLB.510943.90|organ…	TcCLB.504867.30:mRNA-p1|transcript=TcCLB.504867.30:mRNA|gene=TcCLB.504867.30|organism=Trypanosoma_cruzi_CL_Brener_Esmeraldo-like|gene_product=hypotheticalprotein,conserved|transcript_product=hypotheticalprotein,conserved|location=TcChr36-S:955481-955873(-)|protein_length=130|sequence_SO=chromosome|SO=protein_coding;TcCLB.510943.90:mRNA-p1|transcript=TcCLB.510943.90:mRNA|gene=TcCLB.510943.90|organ…
19.8456	19.8971	20.7136	20.6631	19.8488	20.5884	20.0038	20.3825	18.7379	21.0218	18.6898	21.3226	21.4425	22.2343	21.8492				8	8	8	9.5	9.5	9.5	174.7	0	23.153	29686000	29	TcCLB.504881.30:mRNA-p1|transcript=TcCLB.504881.30:mRNA|gene=TcCLB.504881.30|organism=Trypanosoma_cruzi_CL_Brener_Esmeraldo-like|gene_product=hypotheticalprotein,conserved|transcript_product=hypotheticalprotein,conserved|location=TcChr7-S:320474-325198(+)|protein_length=1574|sequence_SO=chromosome|SO=protein_coding;TcCLB.510043.50:mRNA-p1|transcript=TcCLB.510043.50:mRNA|gene=TcCLB.510043.50|organ…	TcCLB.504881.30:mRNA-p1|transcript=TcCLB.504881.30:mRNA|gene=TcCLB.504881.30|organism=Trypanosoma_cruzi_CL_Brener_Esmeraldo-like|gene_product=hypotheticalprotein,conserved|transcript_product=hypotheticalprotein,conserved|location=TcChr7-S:320474-325198(+)|protein_length=1574|sequence_SO=chromosome|SO=protein_coding;TcCLB.510043.50:mRNA-p1|transcript=TcCLB.510043.50:mRNA|gene=TcCLB.510043.50|organ…
23.7599	23.8619	23.7464	24.2156	25.0302	23.3729	24.6069	24.0086	23.3145	24.258	24.2582	23.586	23.0821	23.682	22.7355				4	4	4	24.9	24.9	24.9	21.339	0	13.516	231650000	32	TcCLB.506577.54:mRNA-p1|transcript=TcCLB.506577.54:mRNA|gene=TcCLB.506577.54|organism=Trypanosoma_cruzi_CL_Brener_Non-Esmeraldo-like|gene_product=60SribosomalproteinL6,putative|transcript_product=60SribosomalproteinL6,putative|location=TcChr37-P:912369-912950(+)|protein_length=193|sequence_SO=chromosome|SO=protein_coding;TcCLB.504949.14:mRNA-p1|transcript=TcCLB.504949.14:mRNA|gene=TcCLB.504949.14…	TcCLB.506577.54:mRNA-p1|transcript=TcCLB.506577.54:mRNA|gene=TcCLB.506577.54|organism=Trypanosoma_cruzi_CL_Brener_Non-Esmeraldo-like|gene_product=60SribosomalproteinL6,putative|transcript_product=60SribosomalproteinL6,putative|location=TcChr37-P:912369-912950(+)|protein_length=193|sequence_SO=chromosome|SO=protein_coding;TcCLB.504949.14:mRNA-p1|transcript=TcCLB.504949.14:mRNA|gene=TcCLB.504949.14…
22.6249	20.5274	18.4944	19.7747	19.6321	19.8236	23.0743	23.1769	22.0704	19.8767	20.313	20.165	19.8088	19.4457	19.8744				6	6	6	40.3	40.3	40.3	21.351	0	13.479	54487000	23	TcCLB.504949.30:mRNA-p1|transcript=TcCLB.504949.30:mRNA|gene=TcCLB.504949.30|organism=Trypanosoma_cruzi_CL_Brener_Non-Esmeraldo-like|gene_product=succinatedehydrogenaseiron-sulfursubunit|transcript_product=succinatedehydrogenaseiron-sulfursubunit|location=TcChr7-P:265530-266090(+)|protein_length=186|sequence_SO=chromosome|SO=protein_coding;TcCLB.505843.24:mRNA-p1|transcript=TcCLB.505843.24:mRNA|g…	TcCLB.504949.30:mRNA-p1|transcript=TcCLB.504949.30:mRNA|gene=TcCLB.504949.30|organism=Trypanosoma_cruzi_CL_Brener_Non-Esmeraldo-like|gene_product=succinatedehydrogenaseiron-sulfursubunit|transcript_product=succinatedehydrogenaseiron-sulfursubunit|location=TcChr7-P:265530-266090(+)|protein_length=186|sequence_SO=chromosome|SO=protein_coding;TcCLB.505843.24:mRNA-p1|transcript=TcCLB.505843.24:mRNA|g…
20.3315	20.219	19.2819	19.1942	20.6077	19.7031	19.4248	20.4218	19.8342	21.9435	22.1483	20.3226	21.3456	21.4632	21.293				4	4	4	9	9	9	60.527	0	9.1462	45229000	15	TcCLB.505009.10:mRNA-p1|transcript=TcCLB.505009.10:mRNA|gene=TcCLB.505009.10|organism=Trypanosoma_cruzi_CL_Brener_Esmeraldo-like|gene_product=NucleoporinNUP64|transcript_product=NucleoporinNUP64|location=TcChr31-S:712372-714108(+)|protein_length=578|sequence_SO=chromosome|SO=protein_coding	TcCLB.505009.10:mRNA-p1|transcript=TcCLB.505009.10:mRNA|gene=TcCLB.505009.10|organism=Trypanosoma_cruzi_CL_Brener_Esmeraldo-like|gene_product=NucleoporinNUP64|transcript_product=NucleoporinNUP64|location=TcChr31-S:712372-714108(+)|protein_length=578|sequence_SO=chromosome|SO=protein_coding
20.7427	20.5011	21.4503	18.899	20.3101	20.2522	19.0252	20.1217	18.9005	19.4671	19.3517	19.2581	19.0313	20.1267	19.0096				5	5	5	46.1	46.1	46.1	12.508	0	25.344	24390000	11	TcCLB.505071.119:mRNA-p1|transcript=TcCLB.505071.119:mRNA|gene=TcCLB.505071.119|organism=Trypanosoma_cruzi_CL_Brener_Non-Esmeraldo-like|gene_product=hypotheticalprotein,conserved|transcript_product=hypotheticalprotein,conserved|location=TcChr19-P:506820-507167(-)|protein_length=115|sequence_SO=chromosome|SO=protein_coding;TcCLB.511393.79:mRNA-p1|transcript=TcCLB.511393.79:mRNA|gene=TcCLB.511393.7…	TcCLB.505071.119:mRNA-p1|transcript=TcCLB.505071.119:mRNA|gene=TcCLB.505071.119|organism=Trypanosoma_cruzi_CL_Brener_Non-Esmeraldo-like|gene_product=hypotheticalprotein,conserved|transcript_product=hypotheticalprotein,conserved|location=TcChr19-P:506820-507167(-)|protein_length=115|sequence_SO=chromosome|SO=protein_coding;TcCLB.511393.79:mRNA-p1|transcript=TcCLB.511393.79:mRNA|gene=TcCLB.511393.7…
21.7828	22.7315	22.0693	21.5356	21.8453	22.3289	19.9693	18.9787	21.7552	21.6955	19.6923	22.5185	21.6365	21.4797	22.0608				5	5	5	22.3	22.3	22.3	42.303	0	17.459	41868000	31	TcCLB.511395.30:mRNA-p1|transcript=TcCLB.511395.30:mRNA|gene=TcCLB.511395.30|organism=Trypanosoma_cruzi_CL_Brener_Esmeraldo-like|gene_product=proteinphosphatase2A,regulatorysubunitB,putative|transcript_product=proteinphosphatase2A,regulatorysubunitB,putative|location=TcChr19-S:499962-501083(-)|protein_length=373|sequence_SO=chromosome|SO=protein_coding;TcCLB.505071.90:mRNA-p1|transcript=TcCLB.505…	TcCLB.511395.30:mRNA-p1|transcript=TcCLB.511395.30:mRNA|gene=TcCLB.511395.30|organism=Trypanosoma_cruzi_CL_Brener_Esmeraldo-like|gene_product=proteinphosphatase2A,regulatorysubunitB,putative|transcript_product=proteinphosphatase2A,regulatorysubunitB,putative|location=TcChr19-S:499962-501083(-)|protein_length=373|sequence_SO=chromosome|SO=protein_coding;TcCLB.505071.90:mRNA-p1|transcript=TcCLB.505…
19.9791	21.1131	20.6876	21.5078	20.666	22.9684	19.7078	20.6591	19.3779	19.9928	19.8268	19.896	20.083	20.9797	22.2303				3	3	3	4	4	4	90.585	0	7.6601	21270000	8	TcCLB.505163.80:mRNA-p1|transcript=TcCLB.505163.80:mRNA|gene=TcCLB.505163.80|organism=Trypanosoma_cruzi_CL_Brener_Non-Esmeraldo-like|gene_product=oligosaccharyltransferasesubunit,putative|transcript_product=oligosaccharyltransferasesubunit,putative|location=TcChr38-P:364540-366936(+)|protein_length=798|sequence_SO=chromosome|SO=protein_coding;TcCLB.503467.30:mRNA-p1|transcript=TcCLB.503467.30:mRN…	TcCLB.505163.80:mRNA-p1|transcript=TcCLB.505163.80:mRNA|gene=TcCLB.505163.80|organism=Trypanosoma_cruzi_CL_Brener_Non-Esmeraldo-like|gene_product=oligosaccharyltransferasesubunit,putative|transcript_product=oligosaccharyltransferasesubunit,putative|location=TcChr38-P:364540-366936(+)|protein_length=798|sequence_SO=chromosome|SO=protein_coding;TcCLB.503467.30:mRNA-p1|transcript=TcCLB.503467.30:mRN…
19.4828	20.4748	19.7787	23.5007	24.6003	23.2402	19.3297	19.5528	21.5261	20.1978	19.0734	19.4137	24.8822	23.7147	23.6557				6	6	6	38.8	38.8	38.8	70.869	0	75.595	125040000	26	TcCLB.505169.10:pseudogenic_transcript-p1|transcript=TcCLB.505169.10:pseudogenic_transcript|gene=TcCLB.505169.10|organism=Trypanosoma_cruzi_CL_Brener_Non-Esmeraldo-like|gene_product=polyubiquitin,putative,degenerate|transcript_product=polyubiquitin,putative,degenerate|location=TcChr41-P:541496-543394(-)|protein_length=632|sequence_SO=chromosome|SO=protein_coding;TcCLB.506655.20:pseudogenic_transc…	TcCLB.505169.10:pseudogenic_transcript-p1|transcript=TcCLB.505169.10:pseudogenic_transcript|gene=TcCLB.505169.10|organism=Trypanosoma_cruzi_CL_Brener_Non-Esmeraldo-like|gene_product=polyubiquitin,putative,degenerate|transcript_product=polyubiquitin,putative,degenerate|location=TcChr41-P:541496-543394(-)|protein_length=632|sequence_SO=chromosome|SO=protein_coding;TcCLB.506655.20:pseudogenic_transc…
19.3641	20.5623	19.1301	21.9404	22.4721	21.3363	18.739	20.9243	19.0118	18.751	19.4498	18.3367	20.9281	20.0684	20.1477				3	3	3	8.9	8.9	8.9	43.785	0	5.5137	13480000	5	TcCLB.511559.20:mRNA-p1|transcript=TcCLB.511559.20:mRNA|gene=TcCLB.511559.20|organism=Trypanosoma_cruzi_CL_Brener_Esmeraldo-like|gene_product=hypotheticalprotein,conserved|transcript_product=hypotheticalprotein,conserved|location=TcChr41-S:526467-527651(-)|protein_length=394|sequence_SO=chromosome|SO=protein_coding;TcCLB.505171.60:mRNA-p1|transcript=TcCLB.505171.60:mRNA|gene=TcCLB.505171.60|organ…	TcCLB.511559.20:mRNA-p1|transcript=TcCLB.511559.20:mRNA|gene=TcCLB.511559.20|organism=Trypanosoma_cruzi_CL_Brener_Esmeraldo-like|gene_product=hypotheticalprotein,conserved|transcript_product=hypotheticalprotein,conserved|location=TcChr41-S:526467-527651(-)|protein_length=394|sequence_SO=chromosome|SO=protein_coding;TcCLB.505171.60:mRNA-p1|transcript=TcCLB.505171.60:mRNA|gene=TcCLB.505171.60|organ…
24.8063	24.9683	24.3042	25.7819	23.6173	25.6177	25.4701	25.3668	25.644	25.1178	25.2724	24.0773	24.9524	25.1776	25.0239				21	21	4	52.2	52.2	8.7	62.673	0	96.822	580800000	231	TcCLB.505183.30:mRNA-p1|transcript=TcCLB.505183.30:mRNA|gene=TcCLB.505183.30|organism=Trypanosoma_cruzi_CL_Brener_Non-Esmeraldo-like|gene_product=malicenzyme,putative|transcript_product=malicenzyme,putative|location=TcChr26-P:569282-570979(-)|protein_length=565|sequence_SO=chromosome|SO=protein_coding	TcCLB.505183.30:mRNA-p1|transcript=TcCLB.505183.30:mRNA|gene=TcCLB.505183.30|organism=Trypanosoma_cruzi_CL_Brener_Non-Esmeraldo-like|gene_product=malicenzyme,putative|transcript_product=malicenzyme,putative|location=TcChr26-P:569282-570979(-)|protein_length=565|sequence_SO=chromosome|SO=protein_coding
21.9984	20.6164	23.0374	22.6928	22.9532	22.8118	19.2685	19.4884	19.6363	22.4423	19.675	19.815	22.1887	22.2444	22.5567				6	6	6	18.1	18.1	18.1	39.778	0	17.868	79682000	29	TcCLB.506467.29:mRNA-p1|transcript=TcCLB.506467.29:mRNA|gene=TcCLB.506467.29|organism=Trypanosoma_cruzi_CL_Brener_Esmeraldo-like|gene_product=methyltransferasedomaincontainingprotein,putative|transcript_product=methyltransferasedomaincontainingprotein,putative|location=TcChr33-S:663327-664391(+)|protein_length=354|sequence_SO=chromosome|SO=protein_coding;TcCLB.505193.100:mRNA-p1|transcript=TcCLB.…	TcCLB.506467.29:mRNA-p1|transcript=TcCLB.506467.29:mRNA|gene=TcCLB.506467.29|organism=Trypanosoma_cruzi_CL_Brener_Esmeraldo-like|gene_product=methyltransferasedomaincontainingprotein,putative|transcript_product=methyltransferasedomaincontainingprotein,putative|location=TcChr33-S:663327-664391(+)|protein_length=354|sequence_SO=chromosome|SO=protein_coding;TcCLB.505193.100:mRNA-p1|transcript=TcCLB.…
20.2899	20.4687	18.9856	19.6584	19.3894	20.427	18.8582	19.9953	18.4255	19.4841	19.5412	18.5858	20.3542	19.9052	19.3378				11	2	2	47.6	8.1	8.1	40.453	0	5.5443	13624000	18	TcCLB.505683.10:mRNA-p1|transcript=TcCLB.505683.10:mRNA|gene=TcCLB.505683.10|organism=Trypanosoma_cruzi_CL_Brener_Esmeraldo-like|gene_product=sterol24-c-methyltransferase,putative|transcript_product=sterol24-c-methyltransferase,putative|location=TcChr37-S:1272661-1273740(+)|protein_length=359|sequence_SO=chromosome|SO=protein_coding	TcCLB.505683.10:mRNA-p1|transcript=TcCLB.505683.10:mRNA|gene=TcCLB.505683.10|organism=Trypanosoma_cruzi_CL_Brener_Esmeraldo-like|gene_product=sterol24-c-methyltransferase,putative|transcript_product=sterol24-c-methyltransferase,putative|location=TcChr37-S:1272661-1273740(+)|protein_length=359|sequence_SO=chromosome|SO=protein_coding
19.0315	19.7662	19.0605	19.9347	20.5218	19.9855	19.1009	20.6022	19.3194	20.1939	21.047	20.2442	21.0431	20.5688	19.4007				3	3	3	22.3	22.3	22.3	28.855	0	11.896	17976000	28	TcCLB.509033.30:mRNA-p1|transcript=TcCLB.509033.30:mRNA|gene=TcCLB.509033.30|organism=Trypanosoma_cruzi_CL_Brener_Non-Esmeraldo-like|gene_product=cyclophilin,putative|transcript_product=cyclophilin,putative|location=TcChr32-P:100823-101617(-)|protein_length=264|sequence_SO=chromosome|SO=protein_coding;TcCLB.505807.10:mRNA-p1|transcript=TcCLB.505807.10:mRNA|gene=TcCLB.505807.10|organism=Trypanosom…	TcCLB.509033.30:mRNA-p1|transcript=TcCLB.509033.30:mRNA|gene=TcCLB.509033.30|organism=Trypanosoma_cruzi_CL_Brener_Non-Esmeraldo-like|gene_product=cyclophilin,putative|transcript_product=cyclophilin,putative|location=TcChr32-P:100823-101617(-)|protein_length=264|sequence_SO=chromosome|SO=protein_coding;TcCLB.505807.10:mRNA-p1|transcript=TcCLB.505807.10:mRNA|gene=TcCLB.505807.10|organism=Trypanosom…
21.908	19.8717	22.6104	21.9607	19.6499	21.8049	21.5927	21.5312	22.0129	21.7505	21.7054	20.8771	21.4261	21.108	21.5713				3	3	3	13.6	13.6	13.6	31.864	0	10.294	50549000	24	TcCLB.507017.40:mRNA-p1|transcript=TcCLB.507017.40:mRNA|gene=TcCLB.507017.40|organism=Trypanosoma_cruzi_CL_Brener_Non-Esmeraldo-like|gene_product=2-hydroxy-3-oxopropionatereductase,putative|transcript_product=2-hydroxy-3-oxopropionatereductase,putative|location=TcChr32-P:129098-130006(-)|protein_length=302|sequence_SO=chromosome|SO=protein_coding;TcCLB.505807.180:mRNA-p1|transcript=TcCLB.505807.1…	TcCLB.507017.40:mRNA-p1|transcript=TcCLB.507017.40:mRNA|gene=TcCLB.507017.40|organism=Trypanosoma_cruzi_CL_Brener_Non-Esmeraldo-like|gene_product=2-hydroxy-3-oxopropionatereductase,putative|transcript_product=2-hydroxy-3-oxopropionatereductase,putative|location=TcChr32-P:129098-130006(-)|protein_length=302|sequence_SO=chromosome|SO=protein_coding;TcCLB.505807.180:mRNA-p1|transcript=TcCLB.505807.1…
22.034	22.2076	22.3435	22.7622	18.4399	22.7256	21.9796	21.9596	22.0742	22.0662	21.7998	21.5294	22.1494	21.9889	22.308				4	4	4	8.2	8.2	8.2	63.747	0	9.745	75268000	30	TcCLB.507017.110:mRNA-p1|transcript=TcCLB.507017.110:mRNA|gene=TcCLB.507017.110|organism=Trypanosoma_cruzi_CL_Brener_Non-Esmeraldo-like|gene_product=hypotheticalprotein,conserved|transcript_product=hypotheticalprotein,conserved|location=TcChr32-P:140809-142488(-)|protein_length=559|sequence_SO=chromosome|SO=protein_coding;TcCLB.505807.260:mRNA-p1|transcript=TcCLB.505807.260:mRNA|gene=TcCLB.505807…	TcCLB.507017.110:mRNA-p1|transcript=TcCLB.507017.110:mRNA|gene=TcCLB.507017.110|organism=Trypanosoma_cruzi_CL_Brener_Non-Esmeraldo-like|gene_product=hypotheticalprotein,conserved|transcript_product=hypotheticalprotein,conserved|location=TcChr32-P:140809-142488(-)|protein_length=559|sequence_SO=chromosome|SO=protein_coding;TcCLB.505807.260:mRNA-p1|transcript=TcCLB.505807.260:mRNA|gene=TcCLB.505807…
19.8158	20.4679	18.0824	20.4606	18.8959	19.2643	23.6996	23.0756	20.0308	19.5445	20.2412	18.7435	20.1324	20.9402	18.9929				4	4	4	17.1	17.1	17.1	25.327	0	6.4783	39761000	6	TcCLB.509033.80:mRNA-p1|transcript=TcCLB.509033.80:mRNA|gene=TcCLB.509033.80|organism=Trypanosoma_cruzi_CL_Brener_Non-Esmeraldo-like|gene_product=hypotheticalprotein,conserved|transcript_product=hypotheticalprotein,conserved|location=TcChr32-P:109191-109823(-)|protein_length=210|sequence_SO=chromosome|SO=protein_coding;TcCLB.505807.60:mRNA-p1|transcript=TcCLB.505807.60:mRNA|gene=TcCLB.505807.60|o…	TcCLB.509033.80:mRNA-p1|transcript=TcCLB.509033.80:mRNA|gene=TcCLB.509033.80|organism=Trypanosoma_cruzi_CL_Brener_Non-Esmeraldo-like|gene_product=hypotheticalprotein,conserved|transcript_product=hypotheticalprotein,conserved|location=TcChr32-P:109191-109823(-)|protein_length=210|sequence_SO=chromosome|SO=protein_coding;TcCLB.505807.60:mRNA-p1|transcript=TcCLB.505807.60:mRNA|gene=TcCLB.505807.60|o…
22.9125	23.178	24.6454	23.0674	24.26	24.3197	19.4876	19.7603	19.9132	22.4446	22.0299	23.872	23.3035	24.1904	24.4538				7	7	7	35.1	35.1	35.1	24.121	0	13.019	161690000	31	TcCLB.505843.10:mRNA-p1|transcript=TcCLB.505843.10:mRNA|gene=TcCLB.505843.10|organism=Trypanosoma_cruzi_CL_Brener_Esmeraldo-like|gene_product=glutamatedehydrogenase,putative|transcript_product=glutamatedehydrogenase,putative|location=TcChr7-S:261448-262083(+)|protein_length=211|sequence_SO=chromosome|SO=protein_coding	TcCLB.505843.10:mRNA-p1|transcript=TcCLB.505843.10:mRNA|gene=TcCLB.505843.10|organism=Trypanosoma_cruzi_CL_Brener_Esmeraldo-like|gene_product=glutamatedehydrogenase,putative|transcript_product=glutamatedehydrogenase,putative|location=TcChr7-S:261448-262083(+)|protein_length=211|sequence_SO=chromosome|SO=protein_coding
28.1799	28.4083	27.8608	27.4395	28.7101	27.0957	28.0077	27.9717	27.3799	27.8038	28.361	27.9901	28.0034	27.1473	27.0182				12	12	12	65.4	65.4	65.4	14.762	0	72.264	4157600000	723	TcCLB.505931.50:mRNA-p1|transcript=TcCLB.505931.50:mRNA|gene=TcCLB.505931.50|organism=Trypanosoma_cruzi_CL_Brener_Esmeraldo-like|gene_product=histoneH3,putative|transcript_product=histoneH3,putative|location=TcChr30-S:71963-72364(-)|protein_length=133|sequence_SO=chromosome|SO=protein_coding;TcCLB.507817.9:mRNA-p1|transcript=TcCLB.507817.9:mRNA|gene=TcCLB.507817.9|organism=Trypanosoma_cruzi_CL_Br…	TcCLB.505931.50:mRNA-p1|transcript=TcCLB.505931.50:mRNA|gene=TcCLB.505931.50|organism=Trypanosoma_cruzi_CL_Brener_Esmeraldo-like|gene_product=histoneH3,putative|transcript_product=histoneH3,putative|location=TcChr30-S:71963-72364(-)|protein_length=133|sequence_SO=chromosome|SO=protein_coding;TcCLB.507817.9:mRNA-p1|transcript=TcCLB.507817.9:mRNA|gene=TcCLB.507817.9|organism=Trypanosoma_cruzi_CL_Br…
23.8059	23.8195	23.5321	24.0393	25.2218	23.394	24.6675	23.422	23.8305	24.3508	24.1856	24.3178	23.3741	23.4095	23.2356				11	4	4	33.9	15.4	15.4	38.512	0	17.554	250250000	41	TcCLB.505939.80:mRNA-p1|transcript=TcCLB.505939.80:mRNA|gene=TcCLB.505939.80|organism=Trypanosoma_cruzi_CL_Brener_Non-Esmeraldo-like|gene_product=hypotheticalprotein,conserved|transcript_product=hypotheticalprotein,conserved|location=TcChr30-P:89834-90871(-)|protein_length=345|sequence_SO=chromosome|SO=protein_coding	TcCLB.505939.80:mRNA-p1|transcript=TcCLB.505939.80:mRNA|gene=TcCLB.505939.80|organism=Trypanosoma_cruzi_CL_Brener_Non-Esmeraldo-like|gene_product=hypotheticalprotein,conserved|transcript_product=hypotheticalprotein,conserved|location=TcChr30-P:89834-90871(-)|protein_length=345|sequence_SO=chromosome|SO=protein_coding
21.1427	21.2747	21.0477	20.9236	21.3993	20.4408	21.5596	21.8332	20.5475	21.1521	21.5209	21.4307	21.2877	20.5989	20.6219				7	7	2	10.4	10.4	4	103.14	0	21.899	37851000	33	TcCLB.505943.40:mRNA-p1|transcript=TcCLB.505943.40:mRNA|gene=TcCLB.505943.40|organism=Trypanosoma_cruzi_CL_Brener_Esmeraldo-like|gene_product=hypotheticalprotein,conserved|transcript_product=hypotheticalprotein,conserved|location=TcChr12-S:254120-256873(-)|protein_length=917|sequence_SO=chromosome|SO=protein_coding	TcCLB.505943.40:mRNA-p1|transcript=TcCLB.505943.40:mRNA|gene=TcCLB.505943.40|organism=Trypanosoma_cruzi_CL_Brener_Esmeraldo-like|gene_product=hypotheticalprotein,conserved|transcript_product=hypotheticalprotein,conserved|location=TcChr12-S:254120-256873(-)|protein_length=917|sequence_SO=chromosome|SO=protein_coding
23.0129	22.7953	22.1319	22.2226	23.3514	21.9815	22.8711	23.9544	21.4209	23.6214	23.7181	22.3944	22.4668	21.4037	20.246				5	5	4	96.4	96.4	82.1	10.868	0	38.09	115890000	38	TcCLB.505977.26:mRNA-p1|transcript=TcCLB.505977.26:mRNA|gene=TcCLB.505977.26|organism=Trypanosoma_cruzi_CL_Brener_Esmeraldo-like|gene_product=60SacidicribosomalproteinP2,putative|transcript_product=60SacidicribosomalproteinP2,putative|location=TcChr7-S:225283-225621(+)|protein_length=112|sequence_SO=chromosome|SO=protein_coding	TcCLB.505977.26:mRNA-p1|transcript=TcCLB.505977.26:mRNA|gene=TcCLB.505977.26|organism=Trypanosoma_cruzi_CL_Brener_Esmeraldo-like|gene_product=60SacidicribosomalproteinP2,putative|transcript_product=60SacidicribosomalproteinP2,putative|location=TcChr7-S:225283-225621(+)|protein_length=112|sequence_SO=chromosome|SO=protein_coding
28.7347	28.6911	29.2552	28.705	29.5768	28.5349	28.6298	28.8568	28.6211	28.806	28.9222	29.2114	28.3296	28.2102	28.6219				29	29	11	33.8	33.8	10.3	200.8	0	145.13	7549100000	309	TcCLB.505985.9:mRNA-p1|transcript=TcCLB.505985.9:mRNA|gene=TcCLB.505985.9|organism=Trypanosoma_cruzi_CL_Brener_Non-Esmeraldo-like|gene_product=calpaincysteinepeptidase,putative(fragment)|transcript_product=calpaincysteinepeptidase,putative(fragment)|location=TcChr39-P:259237-264495(+)|protein_length=1753|sequence_SO=chromosome|SO=protein_coding	TcCLB.505985.9:mRNA-p1|transcript=TcCLB.505985.9:mRNA|gene=TcCLB.505985.9|organism=Trypanosoma_cruzi_CL_Brener_Non-Esmeraldo-like|gene_product=calpaincysteinepeptidase,putative(fragment)|transcript_product=calpaincysteinepeptidase,putative(fragment)|location=TcChr39-P:259237-264495(+)|protein_length=1753|sequence_SO=chromosome|SO=protein_coding
23.1896	22.378	21.731	22.0538	22.4249	21.8367	22.6087	22.0683	21.9883	22.6131	23.2277	21.3007	21.59	21.9712	22.2031				11	11	11	36.8	36.8	36.8	50.094	0	27.067	78644000	40	TcCLB.505989.82:mRNA-p1|transcript=TcCLB.505989.82:mRNA|gene=TcCLB.505989.82|organism=Trypanosoma_cruzi_CL_Brener_Esmeraldo-like|gene_product=ruvB-likeDNAhelicase,putative|transcript_product=ruvB-likeDNAhelicase,putative|location=TcChr34-S:333140-334519(-)|protein_length=459|sequence_SO=chromosome|SO=protein_coding;TcCLB.508693.80:mRNA-p1|transcript=TcCLB.508693.80:mRNA|gene=TcCLB.508693.80|organ…	TcCLB.505989.82:mRNA-p1|transcript=TcCLB.505989.82:mRNA|gene=TcCLB.505989.82|organism=Trypanosoma_cruzi_CL_Brener_Esmeraldo-like|gene_product=ruvB-likeDNAhelicase,putative|transcript_product=ruvB-likeDNAhelicase,putative|location=TcChr34-S:333140-334519(-)|protein_length=459|sequence_SO=chromosome|SO=protein_coding;TcCLB.508693.80:mRNA-p1|transcript=TcCLB.508693.80:mRNA|gene=TcCLB.508693.80|organ…
22.2194	21.8696	21.8557	20.2453	18.1035	19.6555	19.9344	20.4713	19.8606	22.3485	22.2472	21.2471	19.1801	20.7932	19.7302				19	2	1	73.3	10.3	4.3	44.487	0	7.2879	86658000	39	TcCLB.505999.90:mRNA-p1|transcript=TcCLB.505999.90:mRNA|gene=TcCLB.505999.90|organism=Trypanosoma_cruzi_CL_Brener_Non-Esmeraldo-like|gene_product=phosphoglyceratekinase,putative|transcript_product=phosphoglyceratekinase,putative|location=TcChr9-P:86388-87647(-)|protein_length=419|sequence_SO=chromosome|SO=protein_coding	TcCLB.505999.90:mRNA-p1|transcript=TcCLB.505999.90:mRNA|gene=TcCLB.505999.90|organism=Trypanosoma_cruzi_CL_Brener_Non-Esmeraldo-like|gene_product=phosphoglyceratekinase,putative|transcript_product=phosphoglyceratekinase,putative|location=TcChr9-P:86388-87647(-)|protein_length=419|sequence_SO=chromosome|SO=protein_coding
22.9912	22.862	23.2777	23.3081	23.8557	23.6235	24.0024	24.2668	23.6254	23.7384	24.1145	23.8214	22.8957	23.1585	23.5616				13	13	4	45	45	20	50.37	0	57.627	196130000	79	TcCLB.506009.10:mRNA-p1|transcript=TcCLB.506009.10:mRNA|gene=TcCLB.506009.10|organism=Trypanosoma_cruzi_CL_Brener_Non-Esmeraldo-like|gene_product=hypotheticalprotein,conserved|transcript_product=hypotheticalprotein,conserved|location=TcChr20-P:148060-149415(+)|protein_length=451|sequence_SO=chromosome|SO=protein_coding	TcCLB.506009.10:mRNA-p1|transcript=TcCLB.506009.10:mRNA|gene=TcCLB.506009.10|organism=Trypanosoma_cruzi_CL_Brener_Non-Esmeraldo-like|gene_product=hypotheticalprotein,conserved|transcript_product=hypotheticalprotein,conserved|location=TcChr20-P:148060-149415(+)|protein_length=451|sequence_SO=chromosome|SO=protein_coding
24.7024	24.603	24.9042	24.7192	24.3809	24.5768	24.9213	24.8957	24.5638	24.5663	24.6111	24.3911	24.4402	24.2724	24.6302				17	17	17	58.3	58.3	58.3	55.539	0	76.512	413760000	159	TcCLB.511209.10:mRNA-p1|transcript=TcCLB.511209.10:mRNA|gene=TcCLB.511209.10|organism=Trypanosoma_cruzi_CL_Brener_Non-Esmeraldo-like|gene_product=VacuolarprotonpumpsubunitB,putative|transcript_product=VacuolarprotonpumpsubunitB,putative|location=TcChr30-P:612682-614172(+)|protein_length=496|sequence_SO=chromosome|SO=protein_coding;TcCLB.506025.50:mRNA-p1|transcript=TcCLB.506025.50:mRNA|gene=TcCLB…	TcCLB.511209.10:mRNA-p1|transcript=TcCLB.511209.10:mRNA|gene=TcCLB.511209.10|organism=Trypanosoma_cruzi_CL_Brener_Non-Esmeraldo-like|gene_product=VacuolarprotonpumpsubunitB,putative|transcript_product=VacuolarprotonpumpsubunitB,putative|location=TcChr30-P:612682-614172(+)|protein_length=496|sequence_SO=chromosome|SO=protein_coding;TcCLB.506025.50:mRNA-p1|transcript=TcCLB.506025.50:mRNA|gene=TcCLB…
25.7743	25.457	25.906	25.5433	27.0449	25.3178	25.7552	25.8648	25.4722	25.5959	25.8631	26.0226	25.4745	25.5055	25.4208				12	12	4	39.9	39.9	18.1	44.031	0	41.229	932670000	109	TcCLB.506025.60:mRNA-p1|transcript=TcCLB.506025.60:mRNA|gene=TcCLB.506025.60|organism=Trypanosoma_cruzi_CL_Brener_Esmeraldo-like|gene_product=2-oxoglutaratedehydrogenase,E2component,dihydrolipoamidesuccinyltransferase,putative|transcript_product=2-oxoglutaratedehydrogenase,E2component,dihydrolipoamidesuccinyltransferase,putative|location=TcChr30-S:610155-611369(+)|protein_length=404|sequence_SO=c…	TcCLB.506025.60:mRNA-p1|transcript=TcCLB.506025.60:mRNA|gene=TcCLB.506025.60|organism=Trypanosoma_cruzi_CL_Brener_Esmeraldo-like|gene_product=2-oxoglutaratedehydrogenase,E2component,dihydrolipoamidesuccinyltransferase,putative|transcript_product=2-oxoglutaratedehydrogenase,E2component,dihydrolipoamidesuccinyltransferase,putative|location=TcChr30-S:610155-611369(+)|protein_length=404|sequence_SO=c…
19.9155	20.1932	19.0605	21.4234	19.2765	20.0722	21.1766	20.1995	21.886	21.3864	21.2824	21.7669	20.4702	19.5652	19.8629				9	3	3	26	8.8	8.8	98.548	0	12.22	26491000	18	TcCLB.506041.60:mRNA-p1|transcript=TcCLB.506041.60:mRNA|gene=TcCLB.506041.60|organism=Trypanosoma_cruzi_CL_Brener_Non-Esmeraldo-like|gene_product=hypotheticalprotein,conserved|transcript_product=hypotheticalprotein,conserved|location=TcChr40-P:1830983-1833640(-)|protein_length=885|sequence_SO=chromosome|SO=protein_coding	TcCLB.506041.60:mRNA-p1|transcript=TcCLB.506041.60:mRNA|gene=TcCLB.506041.60|organism=Trypanosoma_cruzi_CL_Brener_Non-Esmeraldo-like|gene_product=hypotheticalprotein,conserved|transcript_product=hypotheticalprotein,conserved|location=TcChr40-P:1830983-1833640(-)|protein_length=885|sequence_SO=chromosome|SO=protein_coding
21.9578	21.7453	22.4402	19.4761	19.4289	19.872	22.1687	21.7954	22.4063	22.2811	22.1805	22.5402	22.1443	21.9505	21.8638				7	7	7	18.4	18.4	18.4	50.785	0	20.928	66024000	38	TcCLB.506127.110:mRNA-p1|transcript=TcCLB.506127.110:mRNA|gene=TcCLB.506127.110|organism=Trypanosoma_cruzi_CL_Brener_Esmeraldo-like|gene_product=eukaryoticpeptidechainreleasefactorsubunit1,putative|transcript_product=eukaryoticpeptidechainreleasefactorsubunit1,putative|location=TcChr39-S:606782-608140(+)|protein_length=452|sequence_SO=chromosome|SO=protein_coding;TcCLB.503593.70:mRNA-p1|transcrip…	TcCLB.506127.110:mRNA-p1|transcript=TcCLB.506127.110:mRNA|gene=TcCLB.506127.110|organism=Trypanosoma_cruzi_CL_Brener_Esmeraldo-like|gene_product=eukaryoticpeptidechainreleasefactorsubunit1,putative|transcript_product=eukaryoticpeptidechainreleasefactorsubunit1,putative|location=TcChr39-S:606782-608140(+)|protein_length=452|sequence_SO=chromosome|SO=protein_coding
20.1088	19.772	19.2946	22.8433	23.9427	22.7944	20.1819	20.2616	22.7327	19.4729	20.3963	19.728	23.5078	23.2815	23.1986				7	7	7	19	19	19	62.749	0	13.53	94754000	24	TcCLB.506135.70:mRNA-p1|transcript=TcCLB.506135.70:mRNA|gene=TcCLB.506135.70|organism=Trypanosoma_cruzi_CL_Brener_Esmeraldo-like|gene_product=hypotheticalprotein,conserved|transcript_product=hypotheticalprotein,conserved|location=TcChr29-S:581624-583315(-)|protein_length=563|sequence_SO=chromosome|SO=protein_coding;TcCLB.508879.210:mRNA-p1|transcript=TcCLB.508879.210:mRNA|gene=TcCLB.508879.210|or…	TcCLB.506135.70:mRNA-p1|transcript=TcCLB.506135.70:mRNA|gene=TcCLB.506135.70|organism=Trypanosoma_cruzi_CL_Brener_Esmeraldo-like|gene_product=hypotheticalprotein,conserved|transcript_product=hypotheticalprotein,conserved|location=TcChr29-S:581624-583315(-)|protein_length=563|sequence_SO=chromosome|SO=protein_coding;TcCLB.508879.210:mRNA-p1|transcript=TcCLB.508879.210:mRNA|gene=TcCLB.508879.210|or…
26.1198	26.0143	26.4987	26.1701	26.8513	26.2085	26.3753	26.0365	26.4248	26.0403	26.0851	26.926	25.6658	25.953	26.4949				15	12	12	62.3	52	52	30.147	0	48.477	1259700000	151	TcCLB.506135.9:mRNA-p1|transcript=TcCLB.506135.9:mRNA|gene=TcCLB.506135.9|organism=Trypanosoma_cruzi_CL_Brener_Esmeraldo-like|gene_product=heatshock70kDaprotein,putative(fragment)|transcript_product=heatshock70kDaprotein,putative(fragment)|location=TcChr29-S:566338-567156(-)|protein_length=273|sequence_SO=chromosome|SO=protein_coding;TcCLB.503721.39:mRNA-p1|transcript=TcCLB.503721.39:mRNA|gene=Tc…	TcCLB.506135.9:mRNA-p1|transcript=TcCLB.506135.9:mRNA|gene=TcCLB.506135.9|organism=Trypanosoma_cruzi_CL_Brener_Esmeraldo-like|gene_product=heatshock70kDaprotein,putative(fragment)|transcript_product=heatshock70kDaprotein,putative(fragment)|location=TcChr29-S:566338-567156(-)|protein_length=273|sequence_SO=chromosome|SO=protein_coding;TcCLB.503721.39:mRNA-p1|transcript=TcCLB.503721.39:mRNA|gene=Tc…
22.693	22.8872	23.5369	20.011	17.7928	19.3884	20.2574	20.1823	19.6981	22.8331	22.451	23.8363	20.0533	19.7229	19.5242				9	9	1	11.2	11.2	1.2	122.68	0	24.602	74522000	15	TcCLB.506147.110:mRNA-p1|transcript=TcCLB.506147.110:mRNA|gene=TcCLB.506147.110|organism=Trypanosoma_cruzi_CL_Brener_Esmeraldo-like|gene_product=Flagellumattachmentzoneprotein4|transcript_product=Flagellumattachmentzoneprotein4|location=TcChr39-S:1165030-1168236(-)|protein_length=1068|sequence_SO=chromosome|SO=protein_coding	TcCLB.506147.110:mRNA-p1|transcript=TcCLB.506147.110:mRNA|gene=TcCLB.506147.110|organism=Trypanosoma_cruzi_CL_Brener_Esmeraldo-like|gene_product=Flagellumattachmentzoneprotein4|transcript_product=Flagellumattachmentzoneprotein4|location=TcChr39-S:1165030-1168236(-)|protein_length=1068|sequence_SO=chromosome|SO=protein_coding
23.1899	22.8526	23.5739	23.1737	24.4099	23.2209	23.1467	23.2167	23.5706	22.8022	23.1183	23.787	23.1857	23.4524	22.8277				6	6	6	9.3	9.3	9.3	51.189	0	22.438	161250000	39	TcCLB.510733.50:mRNA-p1|transcript=TcCLB.510733.50:mRNA|gene=TcCLB.510733.50|organism=Trypanosoma_cruzi_CL_Brener_Non-Esmeraldo-like|gene_product=hypotheticalprotein,conserved|transcript_product=hypotheticalprotein,conserved|location=TcChr39-P:1139907-1141364(-)|protein_length=485|sequence_SO=chromosome|SO=protein_coding;TcCLB.506147.190:mRNA-p1|transcript=TcCLB.506147.190:mRNA|gene=TcCLB.506147.…	TcCLB.510733.50:mRNA-p1|transcript=TcCLB.510733.50:mRNA|gene=TcCLB.510733.50|organism=Trypanosoma_cruzi_CL_Brener_Non-Esmeraldo-like|gene_product=hypotheticalprotein,conserved|transcript_product=hypotheticalprotein,conserved|location=TcChr39-P:1139907-1141364(-)|protein_length=485|sequence_SO=chromosome|SO=protein_coding;TcCLB.506147.190:mRNA-p1|transcript=TcCLB.506147.190:mRNA|gene=TcCLB.506147.…
20.1489	19.4868	19.8054	21.6108	21.7546	21.4005	20.0484	20.8119	19.8868	19.6908	20.0717	23.7724	20.5773	19.312	20.2146				3	3	1	23.8	23.8	14.3	19.012	0	10.139	30059000	17	TcCLB.506147.80:mRNA-p1|transcript=TcCLB.506147.80:mRNA|gene=TcCLB.506147.80|organism=Trypanosoma_cruzi_CL_Brener_Esmeraldo-like|gene_product=Presentintheoutermitochondrialmembraneproteome6|transcript_product=Presentintheoutermitochondrialmembraneproteome6|location=TcChr39-S:1172219-1172725(-)|protein_length=168|sequence_SO=chromosome|SO=protein_coding	TcCLB.506147.80:mRNA-p1|transcript=TcCLB.506147.80:mRNA|gene=TcCLB.506147.80|organism=Trypanosoma_cruzi_CL_Brener_Esmeraldo-like|gene_product=Presentintheoutermitochondrialmembraneproteome6|transcript_product=Presentintheoutermitochondrialmembraneproteome6|location=TcChr39-S:1172219-1172725(-)|protein_length=168|sequence_SO=chromosome|SO=protein_coding
23.4243	23.5457	24.2012	23.1876	23.2408	23.7491	19.7056	19.0882	22.5267	19.8226	19.8533	22.9613	22.5535	23.2389	23.6994				7	7	7	46.1	46.1	46.1	23.839	0	25.108	132350000	37	TcCLB.506151.30:mRNA-p1|transcript=TcCLB.506151.30:mRNA|gene=TcCLB.506151.30|organism=Trypanosoma_cruzi_CL_Brener_Non-Esmeraldo-like|gene_product=smallGTP-bindingproteinRab11,putative|transcript_product=smallGTP-bindingproteinRab11,putative|location=TcChr12-P:366705-367358(-)|protein_length=217|sequence_SO=chromosome|SO=protein_coding;TcCLB.511407.60:mRNA-p1|transcript=TcCLB.511407.60:mRNA|gene=T…	TcCLB.506151.30:mRNA-p1|transcript=TcCLB.506151.30:mRNA|gene=TcCLB.506151.30|organism=Trypanosoma_cruzi_CL_Brener_Non-Esmeraldo-like|gene_product=smallGTP-bindingproteinRab11,putative|transcript_product=smallGTP-bindingproteinRab11,putative|location=TcChr12-P:366705-367358(-)|protein_length=217|sequence_SO=chromosome|SO=protein_coding;TcCLB.511407.60:mRNA-p1|transcript=TcCLB.511407.60:mRNA|gene=T…
23.7281	24.0621	24.4341	24.074	24.4755	24.1853	23.5012	23.213	24.2074	23.6624	23.4403	24.208	23.6167	23.9055	24.0883				14	14	14	28.5	28.5	28.5	70.691	0	54.04	237970000	94	TcCLB.506155.30:mRNA-p1|transcript=TcCLB.506155.30:mRNA|gene=TcCLB.506155.30|organism=Trypanosoma_cruzi_CL_Brener_Non-Esmeraldo-like|gene_product=kinesin-D|transcript_product=kinesin-D|location=TcChr16-P:367763-369628(+)|protein_length=621|sequence_SO=chromosome|SO=protein_coding	TcCLB.506155.30:mRNA-p1|transcript=TcCLB.506155.30:mRNA|gene=TcCLB.506155.30|organism=Trypanosoma_cruzi_CL_Brener_Non-Esmeraldo-like|gene_product=kinesin-D|transcript_product=kinesin-D|location=TcChr16-P:367763-369628(+)|protein_length=621|sequence_SO=chromosome|SO=protein_coding
19.5913	21.0806	22.306	19.2615	19.0164	19.0858	19.2655	20.0807	19.7782	20.1172	19.1682	19.9981	21.354	21.5204	21.9628				5	5	5	16.4	16.4	16.4	60.576	0	11.114	23816000	13	TcCLB.506155.60:mRNA-p1|transcript=TcCLB.506155.60:mRNA|gene=TcCLB.506155.60|organism=Trypanosoma_cruzi_CL_Brener_Non-Esmeraldo-like|gene_product=aldehydedehydrogenase,putative|transcript_product=aldehydedehydrogenase,putative|location=TcChr16-P:362214-363878(+)|protein_length=554|sequence_SO=chromosome|SO=protein_coding	TcCLB.506155.60:mRNA-p1|transcript=TcCLB.506155.60:mRNA|gene=TcCLB.506155.60|organism=Trypanosoma_cruzi_CL_Brener_Non-Esmeraldo-like|gene_product=aldehydedehydrogenase,putative|transcript_product=aldehydedehydrogenase,putative|location=TcChr16-P:362214-363878(+)|protein_length=554|sequence_SO=chromosome|SO=protein_coding
21.9587	21.5523	22.1897	22.0515	23.0031	21.7994	22.292	21.9957	19.4917	21.826	22.1944	21.5753	22.0451	21.8169	22.0815				7	7	1	36.8	36.8	8.3	27.648	0	26.855	64454000	27	TcCLB.506163.30:mRNA-p1|transcript=TcCLB.506163.30:mRNA|gene=TcCLB.506163.30|organism=Trypanosoma_cruzi_CL_Brener_Esmeraldo-like|gene_product=hypotheticalprotein,conserved|transcript_product=hypotheticalprotein,conserved|location=TcChr30-S:145770-146531(-)|protein_length=253|sequence_SO=chromosome|SO=protein_coding;TcCLB.506867.30:mRNA-p1|transcript=TcCLB.506867.30:mRNA|gene=TcCLB.506867.30|organ…	TcCLB.506163.30:mRNA-p1|transcript=TcCLB.506163.30:mRNA|gene=TcCLB.506163.30|organism=Trypanosoma_cruzi_CL_Brener_Esmeraldo-like|gene_product=hypotheticalprotein,conserved|transcript_product=hypotheticalprotein,conserved|location=TcChr30-S:145770-146531(-)|protein_length=253|sequence_SO=chromosome|SO=protein_coding
23.3079	22.8034	23.0663	23.0503	22.8545	23.8494	21.8653	23.3691	22.085	22.6824	21.7939	24.6405	23.2094	23.7647	23.7041				12	12	1	35.4	35.4	5.6	42.676	0	78.339	150840000	70	TcCLB.506163.50:mRNA-p1|transcript=TcCLB.506163.50:mRNA|gene=TcCLB.506163.50|organism=Trypanosoma_cruzi_CL_Brener_Esmeraldo-like|gene_product=hypotheticalprotein,conserved|transcript_product=hypotheticalprotein,conserved|location=TcChr30-S:149367-150557(-)|protein_length=396|sequence_SO=chromosome|SO=protein_coding	TcCLB.506163.50:mRNA-p1|transcript=TcCLB.506163.50:mRNA|gene=TcCLB.506163.50|organism=Trypanosoma_cruzi_CL_Brener_Esmeraldo-like|gene_product=hypotheticalprotein,conserved|transcript_product=hypotheticalprotein,conserved|location=TcChr30-S:149367-150557(-)|protein_length=396|sequence_SO=chromosome|SO=protein_coding
25.1047	25.0337	25.6321	25.6788	25.6846	25.3695	25.6214	25.699	25.3993	25.4433	25.5609	25.722	25.1891	25.2243	25.3537				15	15	15	81.1	81.1	81.1	29.335	0	96.78	762010000	186	TcCLB.506167.40:mRNA-p1|transcript=TcCLB.506167.40:mRNA|gene=TcCLB.506167.40|organism=Trypanosoma_cruzi_CL_Brener_Esmeraldo-like|gene_product=proteasomesubunitalphatype-1,putative|transcript_product=proteasomesubunitalphatype-1,putative|location=TcChr37-S:1102119-1102916(-)|protein_length=265|sequence_SO=chromosome|SO=protein_coding;TcCLB.506327.10:mRNA-p1|transcript=TcCLB.506327.10:mRNA|gene=TcC…	TcCLB.506167.40:mRNA-p1|transcript=TcCLB.506167.40:mRNA|gene=TcCLB.506167.40|organism=Trypanosoma_cruzi_CL_Brener_Esmeraldo-like|gene_product=proteasomesubunitalphatype-1,putative|transcript_product=proteasomesubunitalphatype-1,putative|location=TcChr37-S:1102119-1102916(-)|protein_length=265|sequence_SO=chromosome|SO=protein_coding;TcCLB.506327.10:mRNA-p1|transcript=TcCLB.506327.10:mRNA|gene=TcC…
24.3899	24.9844	24.8844	24.7875	25.254	25.1252	22.7194	23.3095	24.3538	23.9478	23.8331	24.5077	24.1853	24.975	25.1178				32	32	26	27.3	27.3	24.4	192.89	0	92.645	343450000	130	TcCLB.506167.50:mRNA-p1|transcript=TcCLB.506167.50:mRNA|gene=TcCLB.506167.50|organism=Trypanosoma_cruzi_CL_Brener_Esmeraldo-like|gene_product=clathrinheavychain,putative|transcript_product=clathrinheavychain,putative|location=TcChr37-S:1104521-1109635(-)|protein_length=1704|sequence_SO=chromosome|SO=protein_coding;TcCLB.481435.9:mRNA-p1|transcript=TcCLB.481435.9:mRNA|gene=TcCLB.481435.9|organism=…	TcCLB.506167.50:mRNA-p1|transcript=TcCLB.506167.50:mRNA|gene=TcCLB.506167.50|organism=Trypanosoma_cruzi_CL_Brener_Esmeraldo-like|gene_product=clathrinheavychain,putative|transcript_product=clathrinheavychain,putative|location=TcChr37-S:1104521-1109635(-)|protein_length=1704|sequence_SO=chromosome|SO=protein_coding
20.6991	20.0323	19.8631	21.6007	17.8504	21.3728	19.4544	20.0246	19.1222	19.0255	20.4178	21.2006	19.7112	20.1072	18.9631				2	2	2	3.6	3.6	3.6	73.1	0	5.3995	16163000	9	TcCLB.509669.70:mRNA-p1|transcript=TcCLB.509669.70:mRNA|gene=TcCLB.509669.70|organism=Trypanosoma_cruzi_CL_Brener_Esmeraldo-like|gene_product=hypotheticalprotein,conserved|transcript_product=hypotheticalprotein,conserved|location=TcChr36-S:419869-421812(-)|protein_length=647|sequence_SO=chromosome|SO=protein_coding;TcCLB.506175.20:mRNA-p1|transcript=TcCLB.506175.20:mRNA|gene=TcCLB.506175.20|organ…	TcCLB.509669.70:mRNA-p1|transcript=TcCLB.509669.70:mRNA|gene=TcCLB.509669.70|organism=Trypanosoma_cruzi_CL_Brener_Esmeraldo-like|gene_product=hypotheticalprotein,conserved|transcript_product=hypotheticalprotein,conserved|location=TcChr36-S:419869-421812(-)|protein_length=647|sequence_SO=chromosome|SO=protein_coding;TcCLB.506175.20:mRNA-p1|transcript=TcCLB.506175.20:mRNA|gene=TcCLB.506175.20|organ…
22.5929	22.3777	19.4253	23.1352	25.1772	22.7567	22.9719	22.4361	22.8091	20.2502	19.7008	19.2538	23.2066	23.4095	23.0149				3	3	1	6.6	6.6	1.2	66.019	0	6.8827	110070000	25	TcCLB.506177.20:mRNA-p1|transcript=TcCLB.506177.20:mRNA|gene=TcCLB.506177.20|organism=Trypanosoma_cruzi_CL_Brener_Non-Esmeraldo-like|gene_product=lectin,putative|transcript_product=lectin,putative|location=TcChr14-P:46310-47998(-)|protein_length=562|sequence_SO=chromosome|SO=protein_coding	TcCLB.506177.20:mRNA-p1|transcript=TcCLB.506177.20:mRNA|gene=TcCLB.506177.20|organism=Trypanosoma_cruzi_CL_Brener_Non-Esmeraldo-like|gene_product=lectin,putative|transcript_product=lectin,putative|location=TcChr14-P:46310-47998(-)|protein_length=562|sequence_SO=chromosome|SO=protein_coding
20.9825	21.6569	22.5168	19.4065	18.4356	19.1885	19.7174	20.4831	20.5322	20.9767	20.2987	22.7854	20.9474	21.0915	21.7905				2	2	2	3.5	3.5	3.5	57.581	0	5.3801	32845000	21	TcCLB.507665.10:mRNA-p1|transcript=TcCLB.507665.10:mRNA|gene=TcCLB.507665.10|organism=Trypanosoma_cruzi_CL_Brener_Non-Esmeraldo-like|gene_product=hypotheticalprotein,conserved|transcript_product=hypotheticalprotein,conserved|location=TcChr14-P:105944-107491(-)|protein_length=515|sequence_SO=chromosome|SO=protein_coding;TcCLB.506179.20:mRNA-p1|transcript=TcCLB.506179.20:mRNA|gene=TcCLB.506179.20|o…	TcCLB.507665.10:mRNA-p1|transcript=TcCLB.507665.10:mRNA|gene=TcCLB.507665.10|organism=Trypanosoma_cruzi_CL_Brener_Non-Esmeraldo-like|gene_product=hypotheticalprotein,conserved|transcript_product=hypotheticalprotein,conserved|location=TcChr14-P:105944-107491(-)|protein_length=515|sequence_SO=chromosome|SO=protein_coding;TcCLB.506179.20:mRNA-p1|transcript=TcCLB.506179.20:mRNA|gene=TcCLB.506179.20|o…
28.1631	28.0718	28.3462	28.2128	26.803	28.0676	28.4883	28.4902	28.4315	28.2166	28.2247	27.1466	28.1139	28.1511	28.028				19	19	3	81.4	81.4	16	33.351	0	120.91	4599500000	324	TcCLB.506195.110:mRNA-p1|transcript=TcCLB.506195.110:mRNA|gene=TcCLB.506195.110|organism=Trypanosoma_cruzi_CL_Brener_Non-Esmeraldo-like|gene_product=malatedehydrogenase,putative|transcript_product=malatedehydrogenase,putative|location=TcChr36-P:1123196-1124152(-)|protein_length=318|sequence_SO=chromosome|SO=protein_coding	TcCLB.506195.110:mRNA-p1|transcript=TcCLB.506195.110:mRNA|gene=TcCLB.506195.110|organism=Trypanosoma_cruzi_CL_Brener_Non-Esmeraldo-like|gene_product=malatedehydrogenase,putative|transcript_product=malatedehydrogenase,putative|location=TcChr36-P:1123196-1124152(-)|protein_length=318|sequence_SO=chromosome|SO=protein_coding
25.6552	25.6632	26.2134	26.6513	27.1776	26.4485	26.4154	26.3619	26.4566	26.1978	26.0625	26.8201	26.191	26.2587	26.4609				19	19	5	57.8	57.8	18.4	48.371	0	66.421	1364000000	236	TcCLB.506195.290:mRNA-p1|transcript=TcCLB.506195.290:mRNA|gene=TcCLB.506195.290|organism=Trypanosoma_cruzi_CL_Brener_Non-Esmeraldo-like|gene_product=hypotheticalprotein,conserved|transcript_product=hypotheticalprotein,conserved|location=TcChr36-P:1077620-1078894(-)|protein_length=424|sequence_SO=chromosome|SO=protein_coding	TcCLB.506195.290:mRNA-p1|transcript=TcCLB.506195.290:mRNA|gene=TcCLB.506195.290|organism=Trypanosoma_cruzi_CL_Brener_Non-Esmeraldo-like|gene_product=hypotheticalprotein,conserved|transcript_product=hypotheticalprotein,conserved|location=TcChr36-P:1077620-1078894(-)|protein_length=424|sequence_SO=chromosome|SO=protein_coding
22.6611	22.4337	22.7816	22.5173	23.6352	22.3795	23.2825	22.6321	22.5174	22.4364	22.4503	22.3891	22.5222	22.542	22.5995				7	7	2	40.4	40.4	14.7	24.438	0	18.277	99457000	35	TcCLB.506195.80:mRNA-p1|transcript=TcCLB.506195.80:mRNA|gene=TcCLB.506195.80|organism=Trypanosoma_cruzi_CL_Brener_Non-Esmeraldo-like|gene_product=adenylatekinase,putative|transcript_product=adenylatekinase,putative|location=TcChr36-P:1128801-1129457(-)|protein_length=218|sequence_SO=chromosome|SO=protein_coding	TcCLB.506195.80:mRNA-p1|transcript=TcCLB.506195.80:mRNA|gene=TcCLB.506195.80|organism=Trypanosoma_cruzi_CL_Brener_Non-Esmeraldo-like|gene_product=adenylatekinase,putative|transcript_product=adenylatekinase,putative|location=TcChr36-P:1128801-1129457(-)|protein_length=218|sequence_SO=chromosome|SO=protein_coding
19.5757	19.8377	20.9319	20.0611	18.5321	20.4061	20.8495	20.9831	20.7334	20.367	19.8575	21.6695	19.1234	19.4367	19.7395				28	4	4	53.7	9.9	9.9	96.822	0	23.05	21480000	18	TcCLB.506201.170:mRNA-p1|transcript=TcCLB.506201.170:mRNA|gene=TcCLB.506201.170|organism=Trypanosoma_cruzi_CL_Brener_Non-Esmeraldo-like|gene_product=Flagellarattachmentzoneprotein1,putative|transcript_product=Flagellarattachmentzoneprotein1,putative|location=TcChr34-P:1010631-1013147(-)|protein_length=838|sequence_SO=chromosome|SO=protein_coding	TcCLB.506201.170:mRNA-p1|transcript=TcCLB.506201.170:mRNA|gene=TcCLB.506201.170|organism=Trypanosoma_cruzi_CL_Brener_Non-Esmeraldo-like|gene_product=Flagellarattachmentzoneprotein1,putative|transcript_product=Flagellarattachmentzoneprotein1,putative|location=TcChr34-P:1010631-1013147(-)|protein_length=838|sequence_SO=chromosome|SO=protein_coding
23.3231	23.1486	23.8762	23.7128	23.6468	23.8819	23.7057	23.5941	23.8689	23.4343	23.4415	23.7507	24.4722	23.7441	24.8091				11	11	2	54.1	54.1	13.1	24.409	0	43.142	241660000	102	TcCLB.506201.39:mRNA-p1|transcript=TcCLB.506201.39:mRNA|gene=TcCLB.506201.39|organism=Trypanosoma_cruzi_CL_Brener_Non-Esmeraldo-like|gene_product=25kDatranslationelongationfactor1-beta,putative|transcript_product=25kDatranslationelongationfactor1-beta,putative|location=TcChr34-P:987379-988047(-)|protein_length=222|sequence_SO=chromosome|SO=protein_coding	TcCLB.506201.39:mRNA-p1|transcript=TcCLB.506201.39:mRNA|gene=TcCLB.506201.39|organism=Trypanosoma_cruzi_CL_Brener_Non-Esmeraldo-like|gene_product=25kDatranslationelongationfactor1-beta,putative|transcript_product=25kDatranslationelongationfactor1-beta,putative|location=TcChr34-P:987379-988047(-)|protein_length=222|sequence_SO=chromosome|SO=protein_coding
22.8367	22.9677	22.2452	20.0196	17.9541	19.8019	22.7207	21.7607	19.3393	22.2946	22.1102	22.0806	22.3283	23.2173	22.9295				3	3	3	13.5	13.5	13.5	34.061	0	11.255	86006000	26	TcCLB.506201.70:mRNA-p1|transcript=TcCLB.506201.70:mRNA|gene=TcCLB.506201.70|organism=Trypanosoma_cruzi_CL_Brener_Non-Esmeraldo-like|gene_product=serine/threonine-proteinphosphatasePP1alpha|transcript_product=serine/threonine-proteinphosphatasePP1alpha|location=TcChr34-P:992523-993416(-)|protein_length=297|sequence_SO=chromosome|SO=protein_coding;TcCLB.509633.60:mRNA-p1|transcript=TcCLB.509633.60…	TcCLB.506201.70:mRNA-p1|transcript=TcCLB.506201.70:mRNA|gene=TcCLB.506201.70|organism=Trypanosoma_cruzi_CL_Brener_Non-Esmeraldo-like|gene_product=serine/threonine-proteinphosphatasePP1alpha|transcript_product=serine/threonine-proteinphosphatasePP1alpha|location=TcChr34-P:992523-993416(-)|protein_length=297|sequence_SO=chromosome|SO=protein_coding;TcCLB.509633.60:mRNA-p1|transcript=TcCLB.509633.60…
22.8488	22.6493	21.4471	23.3061	22.6656	22.7916	23.3389	23.5851	23.1597	22.7957	23.297	21.316	23.0959	22.4858	22.7241				8	8	8	47.8	47.8	47.8	29.204	0	22.782	149650000	48	TcCLB.508645.30:mRNA-p1|transcript=TcCLB.508645.30:mRNA|gene=TcCLB.508645.30|organism=Trypanosoma_cruzi_CL_Brener_Non-Esmeraldo-like|gene_product=dyneinlightchain,putative|transcript_product=dyneinlightchain,putative|location=TcChr26-P:514449-515216(-)|protein_length=255|sequence_SO=chromosome|SO=protein_coding;TcCLB.506203.20:mRNA-p1|transcript=TcCLB.506203.20:mRNA|gene=TcCLB.506203.20|organism=…	TcCLB.508645.30:mRNA-p1|transcript=TcCLB.508645.30:mRNA|gene=TcCLB.508645.30|organism=Trypanosoma_cruzi_CL_Brener_Non-Esmeraldo-like|gene_product=dyneinlightchain,putative|transcript_product=dyneinlightchain,putative|location=TcChr26-P:514449-515216(-)|protein_length=255|sequence_SO=chromosome|SO=protein_coding;TcCLB.506203.20:mRNA-p1|transcript=TcCLB.506203.20:mRNA|gene=TcCLB.506203.20|organism=…
25.8168	25.6828	25.8417	25.9878	27.3254	25.9446	25.5911	25.7171	26.3248	25.5682	25.4	26.0957	24.9978	25.3727	26.2832				9	9	3	57.6	57.6	24.1	19.587	0	45.486	915780000	68	TcCLB.506207.50:mRNA-p1|transcript=TcCLB.506207.50:mRNA|gene=TcCLB.506207.50|organism=Trypanosoma_cruzi_CL_Brener_Esmeraldo-like|gene_product=translationallycontrolledtumorprotein(TCTP),putative|transcript_product=translationallycontrolledtumorprotein(TCTP),putative|location=TcChr26-S:328732-329244(-)|protein_length=170|sequence_SO=chromosome|SO=protein_coding	TcCLB.506207.50:mRNA-p1|transcript=TcCLB.506207.50:mRNA|gene=TcCLB.506207.50|organism=Trypanosoma_cruzi_CL_Brener_Esmeraldo-like|gene_product=translationallycontrolledtumorprotein(TCTP),putative|transcript_product=translationallycontrolledtumorprotein(TCTP),putative|location=TcChr26-S:328732-329244(-)|protein_length=170|sequence_SO=chromosome|SO=protein_coding
19.1537	20.9498	20.2871	19.7407	19.097	19.5515	19.0851	19.6141	20.3141	20.1623	21.0013	20.8604	19.3651	19.279	19.1085				5	5	5	9.7	9.7	9.7	92.647	0	12.86	13089000	18	TcCLB.506211.114:mRNA-p1|transcript=TcCLB.506211.114:mRNA|gene=TcCLB.506211.114|organism=Trypanosoma_cruzi_CL_Brener_Esmeraldo-like|gene_product=C-terminalmotorkinesin,putative|transcript_product=C-terminalmotorkinesin,putative|location=TcChr40-S:430915-433386(-)|protein_length=823|sequence_SO=chromosome|SO=protein_coding;TcCLB.508895.10:mRNA-p1|transcript=TcCLB.508895.10:mRNA|gene=TcCLB.508895.1…	TcCLB.506211.114:mRNA-p1|transcript=TcCLB.506211.114:mRNA|gene=TcCLB.506211.114|organism=Trypanosoma_cruzi_CL_Brener_Esmeraldo-like|gene_product=C-terminalmotorkinesin,putative|transcript_product=C-terminalmotorkinesin,putative|location=TcChr40-S:430915-433386(-)|protein_length=823|sequence_SO=chromosome|SO=protein_coding
23.9975	24.5904	25.4375	25.6781	24.0319	24.917	19.6153	22.5981	25.1025	24.2869	22.7383	24.5827	24.4174	24.1176	25.0026				14	3	3	45.9	14.6	14.6	34.955	0	8.6345	318460000	35	TcCLB.506211.160:mRNA-p1|transcript=TcCLB.506211.160:mRNA|gene=TcCLB.506211.160|organism=Trypanosoma_cruzi_CL_Brener_Esmeraldo-like|gene_product=MitochondrialADP/ATPcarrierprotein5,putative|transcript_product=MitochondrialADP/ATPcarrierprotein5,putative|location=TcChr40-S:448169-449113(+)|protein_length=314|sequence_SO=chromosome|SO=protein_coding	TcCLB.506211.160:mRNA-p1|transcript=TcCLB.506211.160:mRNA|gene=TcCLB.506211.160|organism=Trypanosoma_cruzi_CL_Brener_Esmeraldo-like|gene_product=MitochondrialADP/ATPcarrierprotein5,putative|transcript_product=MitochondrialADP/ATPcarrierprotein5,putative|location=TcChr40-S:448169-449113(+)|protein_length=314|sequence_SO=chromosome|SO=protein_coding
24.4551	24.2223	24.7527	24.4028	25.8807	24.2205	24.6717	24.4857	24.1869	24.4063	24.4633	24.8927	24.0176	24.2989	24.181				6	6	6	28.2	28.2	28.2	30.503	0	23.942	383600000	81	TcCLB.511287.150:mRNA-p1|transcript=TcCLB.511287.150:mRNA|gene=TcCLB.511287.150|organism=Trypanosoma_cruzi_CL_Brener_Non-Esmeraldo-like|gene_product=fibrillarin,putative|transcript_product=fibrillarin,putative|location=TcChr40-P:467144-468019(+)|protein_length=291|sequence_SO=chromosome|SO=protein_coding;TcCLB.506211.250:mRNA-p1|transcript=TcCLB.506211.250:mRNA|gene=TcCLB.506211.250|organism=Tryp…	TcCLB.511287.150:mRNA-p1|transcript=TcCLB.511287.150:mRNA|gene=TcCLB.511287.150|organism=Trypanosoma_cruzi_CL_Brener_Non-Esmeraldo-like|gene_product=fibrillarin,putative|transcript_product=fibrillarin,putative|location=TcChr40-P:467144-468019(+)|protein_length=291|sequence_SO=chromosome|SO=protein_coding;TcCLB.506211.250:mRNA-p1|transcript=TcCLB.506211.250:mRNA|gene=TcCLB.506211.250|organism=Tryp…
19.3578	20.231	18.7678	19.849	19.1045	19.2085	19.8486	19.3046	18.6338	19.8818	19.772	18.614	19.3749	19.2256	19.7401				5	5	5	8.2	8.2	8.2	86.43	0	11.229	7869000	16	TcCLB.506211.30:mRNA-p1|transcript=TcCLB.506211.30:mRNA|gene=TcCLB.506211.30|organism=Trypanosoma_cruzi_CL_Brener_Esmeraldo-like|gene_product=intraflagellartransportprotein80,putative|transcript_product=intraflagellartransportprotein80,putative|location=TcChr40-S:403450-405795(-)|protein_length=781|sequence_SO=chromosome|SO=protein_coding;TcCLB.511291.10:mRNA-p1|transcript=TcCLB.511291.10:mRNA|ge…	TcCLB.506211.30:mRNA-p1|transcript=TcCLB.506211.30:mRNA|gene=TcCLB.506211.30|organism=Trypanosoma_cruzi_CL_Brener_Esmeraldo-like|gene_product=intraflagellartransportprotein80,putative|transcript_product=intraflagellartransportprotein80,putative|location=TcChr40-S:403450-405795(-)|protein_length=781|sequence_SO=chromosome|SO=protein_coding;TcCLB.511291.10:mRNA-p1|transcript=TcCLB.511291.10:mRNA|ge…
21.7942	21.557	22.2613	19.4	20.415	19.9315	21.6225	20.7394	20.139	21.639	21.3337	18.6245	21.6413	22.199	22.2567				9	9	9	21.8	21.8	21.8	72.079	0	18.227	46937000	32	TcCLB.508895.80:mRNA-p1|transcript=TcCLB.508895.80:mRNA|gene=TcCLB.508895.80|organism=Trypanosoma_cruzi_CL_Brener_Non-Esmeraldo-like|gene_product=intraflagellartransportprotein52|transcript_product=intraflagellartransportprotein52|location=TcChr40-P:406060-408012(-)|protein_length=650|sequence_SO=chromosome|SO=protein_coding;TcCLB.506211.40:mRNA-p1|transcript=TcCLB.506211.40:mRNA|gene=TcCLB.50621…	TcCLB.508895.80:mRNA-p1|transcript=TcCLB.508895.80:mRNA|gene=TcCLB.508895.80|organism=Trypanosoma_cruzi_CL_Brener_Non-Esmeraldo-like|gene_product=intraflagellartransportprotein52|transcript_product=intraflagellartransportprotein52|location=TcChr40-P:406060-408012(-)|protein_length=650|sequence_SO=chromosome|SO=protein_coding;TcCLB.506211.40:mRNA-p1|transcript=TcCLB.506211.40:mRNA|gene=TcCLB.50621…
22.9766	22.4617	22.6458	22.3463	22.9661	22.8188	23.1763	22.9049	22.785	22.6071	22.5687	22.7027	22.1063	22.5244	22.6597				9	9	1	52.1	52.1	6.8	31.109	0	44.316	103070000	55	TcCLB.506211.70:mRNA-p1|transcript=TcCLB.506211.70:mRNA|gene=TcCLB.506211.70|organism=Trypanosoma_cruzi_CL_Brener_Esmeraldo-like|gene_product=RNA-bindingprotein,putative|transcript_product=RNA-bindingprotein,putative|location=TcChr40-S:418534-419376(-)|protein_length=280|sequence_SO=chromosome|SO=protein_coding	TcCLB.506211.70:mRNA-p1|transcript=TcCLB.506211.70:mRNA|gene=TcCLB.506211.70|organism=Trypanosoma_cruzi_CL_Brener_Esmeraldo-like|gene_product=RNA-bindingprotein,putative|transcript_product=RNA-bindingprotein,putative|location=TcChr40-S:418534-419376(-)|protein_length=280|sequence_SO=chromosome|SO=protein_coding
19.3321	21.0975	19.441	20.6742	18.7041	20.6193	19.8208	19.7493	19.7915	20.2234	20.001	20.8314	20.6719	20.6723	20.7165				3	3	3	6.1	6.1	6.1	74.319	0	6.9255	20552000	16	TcCLB.511287.10:mRNA-p1|transcript=TcCLB.511287.10:mRNA|gene=TcCLB.511287.10|organism=Trypanosoma_cruzi_CL_Brener_Non-Esmeraldo-like|gene_product=hypotheticalprotein,conserved|transcript_product=hypotheticalprotein,conserved|location=TcChr40-P:494551-496554(+)|protein_length=667|sequence_SO=chromosome|SO=protein_coding;TcCLB.506213.100:mRNA-p1|transcript=TcCLB.506213.100:mRNA|gene=TcCLB.506213.10…	TcCLB.511287.10:mRNA-p1|transcript=TcCLB.511287.10:mRNA|gene=TcCLB.511287.10|organism=Trypanosoma_cruzi_CL_Brener_Non-Esmeraldo-like|gene_product=hypotheticalprotein,conserved|transcript_product=hypotheticalprotein,conserved|location=TcChr40-P:494551-496554(+)|protein_length=667|sequence_SO=chromosome|SO=protein_coding;TcCLB.506213.100:mRNA-p1|transcript=TcCLB.506213.100:mRNA|gene=TcCLB.506213.10…
23.0402	23.3184	23.4658	23.1203	22.6404	23.258	22.8287	22.9219	22.8624	23.3977	22.6888	23.0238	22.7219	23.2558	23.4505				15	15	2	35.8	35.8	7.3	68.702	0	65.081	141120000	60	TcCLB.506213.120:mRNA-p1|transcript=TcCLB.506213.120:mRNA|gene=TcCLB.506213.120|organism=Trypanosoma_cruzi_CL_Brener_Esmeraldo-like|gene_product=ATP-dependentRNAhelicaseHEL67|transcript_product=ATP-dependentRNAhelicaseHEL67|location=TcChr40-S:500286-502181(+)|protein_length=631|sequence_SO=chromosome|SO=protein_coding	TcCLB.506213.120:mRNA-p1|transcript=TcCLB.506213.120:mRNA|gene=TcCLB.506213.120|organism=Trypanosoma_cruzi_CL_Brener_Esmeraldo-like|gene_product=ATP-dependentRNAhelicaseHEL67|transcript_product=ATP-dependentRNAhelicaseHEL67|location=TcChr40-S:500286-502181(+)|protein_length=631|sequence_SO=chromosome|SO=protein_coding
19.8486	20.0706	19.882	20.8548	18.034	19.6989	19.5892	18.928	20.8685	19.7113	19.898	18.3092	19.6457	19.2994	18.7287				3	3	3	3.5	3.5	3.5	122.92	0	8.634	5399100	8	TcCLB.506213.40:mRNA-p1|transcript=TcCLB.506213.40:mRNA|gene=TcCLB.506213.40|organism=Trypanosoma_cruzi_CL_Brener_Esmeraldo-like|gene_product=hypotheticalprotein,conserved|transcript_product=hypotheticalprotein,conserved|location=TcChr40-S:482782-486081(+)|protein_length=1099|sequence_SO=chromosome|SO=protein_coding;TcCLB.511287.60:mRNA-p1|transcript=TcCLB.511287.60:mRNA|gene=TcCLB.511287.60|orga…	TcCLB.506213.40:mRNA-p1|transcript=TcCLB.506213.40:mRNA|gene=TcCLB.506213.40|organism=Trypanosoma_cruzi_CL_Brener_Esmeraldo-like|gene_product=hypotheticalprotein,conserved|transcript_product=hypotheticalprotein,conserved|location=TcChr40-S:482782-486081(+)|protein_length=1099|sequence_SO=chromosome|SO=protein_coding
24.438	24.304	24.5467	24.1718	25.1197	23.7314	24.98	25.0451	24.2839	24.7035	24.5881	24.9278	24.0485	23.7864	23.8452				15	2	2	60.1	12	12	32.557	0	23.498	367520000	37	TcCLB.506213.50:pseudogenic_transcript-p1|transcript=TcCLB.506213.50:pseudogenic_transcript|gene=TcCLB.506213.50|organism=Trypanosoma_cruzi_CL_Brener_Esmeraldo-like|gene_product=prostaglandinFsynthase(pseudogene),putative|transcript_product=prostaglandinFsynthase(pseudogene),putative|location=TcChr40-S:486528-487379(+)|protein_length=283|sequence_SO=chromosome|SO=protein_coding	TcCLB.506213.50:pseudogenic_transcript-p1|transcript=TcCLB.506213.50:pseudogenic_transcript|gene=TcCLB.506213.50|organism=Trypanosoma_cruzi_CL_Brener_Esmeraldo-like|gene_product=prostaglandinFsynthase(pseudogene),putative|transcript_product=prostaglandinFsynthase(pseudogene),putative|location=TcChr40-S:486528-487379(+)|protein_length=283|sequence_SO=chromosome|SO=protein_coding
23.204	23.6987	24.1681	25.118	25.5559	24.8071	23.2704	23.1874	24.2064	23.2904	22.5492	24.9595	24.7032	25.1387	24.8527				11	11	11	37.4	37.4	37.4	34.147	0	31.24	319730000	57	TcCLB.506219.40:mRNA-p1|transcript=TcCLB.506219.40:mRNA|gene=TcCLB.506219.40|organism=Trypanosoma_cruzi_CL_Brener_Non-Esmeraldo-like|gene_product=hypotheticalprotein,conserved|transcript_product=hypotheticalprotein,conserved|location=TcChr22-P:633399-634331(+)|protein_length=310|sequence_SO=chromosome|SO=protein_coding;TcCLB.509767.170:mRNA-p1|transcript=TcCLB.509767.170:mRNA|gene=TcCLB.509767.17…	TcCLB.506219.40:mRNA-p1|transcript=TcCLB.506219.40:mRNA|gene=TcCLB.506219.40|organism=Trypanosoma_cruzi_CL_Brener_Non-Esmeraldo-like|gene_product=hypotheticalprotein,conserved|transcript_product=hypotheticalprotein,conserved|location=TcChr22-P:633399-634331(+)|protein_length=310|sequence_SO=chromosome|SO=protein_coding;TcCLB.509767.170:mRNA-p1|transcript=TcCLB.509767.170:mRNA|gene=TcCLB.509767.17…
22.6902	22.2918	21.7089	23.191	23.2686	23.4133	23.4717	22.9105	23.5323	22.5645	22.8705	21.7123	23.4005	23.3885	23.9118				6	3	3	33.2	20.4	20.4	37.872	0	15.117	131010000	38	TcCLB.506221.70:mRNA-p1|transcript=TcCLB.506221.70:mRNA|gene=TcCLB.506221.70|organism=Trypanosoma_cruzi_CL_Brener_Esmeraldo-like|gene_product=ParaflagellarRodProteomeComponent9,putative|transcript_product=ParaflagellarRodProteomeComponent9,putative|location=TcChr35-S:822140-823171(+)|protein_length=343|sequence_SO=chromosome|SO=protein_coding	TcCLB.506221.70:mRNA-p1|transcript=TcCLB.506221.70:mRNA|gene=TcCLB.506221.70|organism=Trypanosoma_cruzi_CL_Brener_Esmeraldo-like|gene_product=ParaflagellarRodProteomeComponent9,putative|transcript_product=ParaflagellarRodProteomeComponent9,putative|location=TcChr35-S:822140-823171(+)|protein_length=343|sequence_SO=chromosome|SO=protein_coding
23.5947	23.6149	23.8427	23.399	23.0545	23.8707	23.248	23.2657	23.6233	23.3367	23.2998	24.0436	23.0926	23.028	23.4593				12	12	12	27.7	27.7	27.7	75.71	0	62.645	181950000	76	TcCLB.511717.170:mRNA-p1|transcript=TcCLB.511717.170:mRNA|gene=TcCLB.511717.170|organism=Trypanosoma_cruzi_CL_Brener_Non-Esmeraldo-like|gene_product=MetalloproteaseM41FtsH,putative|transcript_product=MetalloproteaseM41FtsH,putative|location=TcChr35-P:854978-857026(+)|protein_length=682|sequence_SO=chromosome|SO=protein_coding;TcCLB.506223.80:mRNA-p1|transcript=TcCLB.506223.80:mRNA|gene=TcCLB.5062…	TcCLB.511717.170:mRNA-p1|transcript=TcCLB.511717.170:mRNA|gene=TcCLB.511717.170|organism=Trypanosoma_cruzi_CL_Brener_Non-Esmeraldo-like|gene_product=MetalloproteaseM41FtsH,putative|transcript_product=MetalloproteaseM41FtsH,putative|location=TcChr35-P:854978-857026(+)|protein_length=682|sequence_SO=chromosome|SO=protein_coding;TcCLB.506223.80:mRNA-p1|transcript=TcCLB.506223.80:mRNA|gene=TcCLB.5062…
25.428	25.9884	26.0955	25.3936	25.6645	25.6841	25.0025	25.1885	25.3151	25.3503	25.3338	26.0846	25.3676	25.7751	25.8118				29	29	29	65.8	65.8	65.8	56.752	0	117.81	741880000	226	TcCLB.506227.150:mRNA-p1|transcript=TcCLB.506227.150:mRNA|gene=TcCLB.506227.150|organism=Trypanosoma_cruzi_CL_Brener_Esmeraldo-like|gene_product=proteinkinaseAregulatorysubunit|transcript_product=proteinkinaseAregulatorysubunit|location=TcChr14-S:162718-164229(+)|protein_length=503|sequence_SO=chromosome|SO=protein_coding	TcCLB.506227.150:mRNA-p1|transcript=TcCLB.506227.150:mRNA|gene=TcCLB.506227.150|organism=Trypanosoma_cruzi_CL_Brener_Esmeraldo-like|gene_product=proteinkinaseAregulatorysubunit|transcript_product=proteinkinaseAregulatorysubunit|location=TcChr14-S:162718-164229(+)|protein_length=503|sequence_SO=chromosome|SO=protein_coding
20.5332	20.3983	20.6586	19.7337	18.1779	18.8434	19.8029	21.2141	20.8297	21.1194	20.8043	20.8754	18.9325	19.6615	19.0326				3	3	3	12.7	12.7	12.7	36.563	0	15.42	19061000	20	TcCLB.506227.210:mRNA-p1|transcript=TcCLB.506227.210:mRNA|gene=TcCLB.506227.210|organism=Trypanosoma_cruzi_CL_Brener_Esmeraldo-like|gene_product=hypotheticalprotein,conserved|transcript_product=hypotheticalprotein,conserved|location=TcChr14-S:152134-153057(+)|protein_length=307|sequence_SO=chromosome|SO=protein_coding	TcCLB.506227.210:mRNA-p1|transcript=TcCLB.506227.210:mRNA|gene=TcCLB.506227.210|organism=Trypanosoma_cruzi_CL_Brener_Esmeraldo-like|gene_product=hypotheticalprotein,conserved|transcript_product=hypotheticalprotein,conserved|location=TcChr14-S:152134-153057(+)|protein_length=307|sequence_SO=chromosome|SO=protein_coding
20.6884	21.8817	20.7995	23.1419	21.5659	22.767	22.2816	19.5453	22.3289	20.3425	20.8818	20.0491	21.4974	21.7692	23.1814				4	4	4	16.7	16.7	16.7	46.67	0	16.369	50725000	11	TcCLB.511573.40:mRNA-p1|transcript=TcCLB.511573.40:mRNA|gene=TcCLB.511573.40|organism=Trypanosoma_cruzi_CL_Brener_Esmeraldo-like|gene_product=Mitogen-activatedproteinkinase10,putative|transcript_product=Mitogen-activatedproteinkinase10,putative|location=TcChr12-S:142470-143690(+)|protein_length=406|sequence_SO=chromosome|SO=protein_coding;TcCLB.506229.10:mRNA-p1|transcript=TcCLB.506229.10:mRNA|ge…	TcCLB.511573.40:mRNA-p1|transcript=TcCLB.511573.40:mRNA|gene=TcCLB.511573.40|organism=Trypanosoma_cruzi_CL_Brener_Esmeraldo-like|gene_product=Mitogen-activatedproteinkinase10,putative|transcript_product=Mitogen-activatedproteinkinase10,putative|location=TcChr12-S:142470-143690(+)|protein_length=406|sequence_SO=chromosome|SO=protein_coding;TcCLB.506229.10:mRNA-p1|transcript=TcCLB.506229.10:mRNA|ge…
20.987	19.7538	21.997	20.5131	19.0702	20.2403	21.2268	21.6981	21.6505	21.244	21.649	22.0045	18.4499	19.9	19.775				5	5	5	38	38	38	19.093	0	15.51	37589000	19	TcCLB.511573.30:mRNA-p1|transcript=TcCLB.511573.30:mRNA|gene=TcCLB.511573.30|organism=Trypanosoma_cruzi_CL_Brener_Esmeraldo-like|gene_product=hypotheticalprotein,conserved|transcript_product=hypotheticalprotein,conserved|location=TcChr12-S:141441-141956(+)|protein_length=171|sequence_SO=chromosome|SO=protein_coding;TcCLB.506229.20:mRNA-p1|transcript=TcCLB.506229.20:mRNA|gene=TcCLB.506229.20|organ…	TcCLB.511573.30:mRNA-p1|transcript=TcCLB.511573.30:mRNA|gene=TcCLB.511573.30|organism=Trypanosoma_cruzi_CL_Brener_Esmeraldo-like|gene_product=hypotheticalprotein,conserved|transcript_product=hypotheticalprotein,conserved|location=TcChr12-S:141441-141956(+)|protein_length=171|sequence_SO=chromosome|SO=protein_coding;TcCLB.506229.20:mRNA-p1|transcript=TcCLB.506229.20:mRNA|gene=TcCLB.506229.20|organ…
23.4065	23.4758	24.1555	23.9508	20.2296	24.0859	23.925	23.8248	23.7138	23.6487	23.6878	22.3314	23.2267	23.3995	23.8792				4	4	4	23	23	23	25.267	0	16.286	186320000	46	TcCLB.511573.10:mRNA-p1|transcript=TcCLB.511573.10:mRNA|gene=TcCLB.511573.10|organism=Trypanosoma_cruzi_CL_Brener_Esmeraldo-like|gene_product=leucine-richrepeatprotein,putative|transcript_product=leucine-richrepeatprotein,putative|location=TcChr12-S:138102-138770(+)|protein_length=222|sequence_SO=chromosome|SO=protein_coding;TcCLB.506229.40:mRNA-p1|transcript=TcCLB.506229.40:mRNA|gene=TcCLB.50622…	TcCLB.511573.10:mRNA-p1|transcript=TcCLB.511573.10:mRNA|gene=TcCLB.511573.10|organism=Trypanosoma_cruzi_CL_Brener_Esmeraldo-like|gene_product=leucine-richrepeatprotein,putative|transcript_product=leucine-richrepeatprotein,putative|location=TcChr12-S:138102-138770(+)|protein_length=222|sequence_SO=chromosome|SO=protein_coding;TcCLB.506229.40:mRNA-p1|transcript=TcCLB.506229.40:mRNA|gene=TcCLB.50622…
19.802	20.1835	20.2547	19.9218	18.1278	19.8338	23.5324	23.7262	22.2431	22.7485	23.2253	21.7724	22.6434	23.34	22.0757				7	7	7	26.8	26.8	26.8	28.293	0	32.033	112710000	34	TcCLB.506241.170:mRNA-p1|transcript=TcCLB.506241.170:mRNA|gene=TcCLB.506241.170|organism=Trypanosoma_cruzi_CL_Brener_Non-Esmeraldo-like|gene_product=40SribosomalproteinS6,putative|transcript_product=40SribosomalproteinS6,putative|location=TcChr39-P:1803519-1804271(+)|protein_length=250|sequence_SO=chromosome|SO=protein_coding;TcCLB.510769.49:mRNA-p1|transcript=TcCLB.510769.49:mRNA|gene=TcCLB.5107…	TcCLB.506241.170:mRNA-p1|transcript=TcCLB.506241.170:mRNA|gene=TcCLB.506241.170|organism=Trypanosoma_cruzi_CL_Brener_Non-Esmeraldo-like|gene_product=40SribosomalproteinS6,putative|transcript_product=40SribosomalproteinS6,putative|location=TcChr39-P:1803519-1804271(+)|protein_length=250|sequence_SO=chromosome|SO=protein_coding;TcCLB.510769.49:mRNA-p1|transcript=TcCLB.510769.49:mRNA|gene=TcCLB.5107…
25.593	25.1418	25.5205	25.0127	25.8233	25.1442	25.6146	25.9193	25.4605	25.5037	25.7492	25.8881	25.3777	24.8335	25.0536				14	14	14	72.5	72.5	72.5	28.626	0	212.61	690150000	204	TcCLB.506247.210:mRNA-p1|transcript=TcCLB.506247.210:mRNA|gene=TcCLB.506247.210|organism=Trypanosoma_cruzi_CL_Brener_Non-Esmeraldo-like|gene_product=hypotheticalprotein,conserved|transcript_product=hypotheticalprotein,conserved|location=TcChr37-P:137028-137795(+)|protein_length=255|sequence_SO=chromosome|SO=protein_coding	TcCLB.506247.210:mRNA-p1|transcript=TcCLB.506247.210:mRNA|gene=TcCLB.506247.210|organism=Trypanosoma_cruzi_CL_Brener_Non-Esmeraldo-like|gene_product=hypotheticalprotein,conserved|transcript_product=hypotheticalprotein,conserved|location=TcChr37-P:137028-137795(+)|protein_length=255|sequence_SO=chromosome|SO=protein_coding
26.004	26.2816	25.8902	27.2196	26.506	27.5095	26.3343	26.3784	26.7979	26.4934	26.5228	26.6044	26.689	27.1381	27.3805				22	22	22	51.7	51.7	51.7	58.081	0	75.297	1735700000	302	TcCLB.506247.220:mRNA-p1|transcript=TcCLB.506247.220:mRNA|gene=TcCLB.506247.220|organism=Trypanosoma_cruzi_CL_Brener_Non-Esmeraldo-like|gene_product=histidineammonia-lyase,putative|transcript_product=histidineammonia-lyase,putative|location=TcChr37-P:138422-140026(+)|protein_length=534|sequence_SO=chromosome|SO=protein_coding	TcCLB.506247.220:mRNA-p1|transcript=TcCLB.506247.220:mRNA|gene=TcCLB.506247.220|organism=Trypanosoma_cruzi_CL_Brener_Non-Esmeraldo-like|gene_product=histidineammonia-lyase,putative|transcript_product=histidineammonia-lyase,putative|location=TcChr37-P:138422-140026(+)|protein_length=534|sequence_SO=chromosome|SO=protein_coding
21.975	22.2271	22.8199	22.992	23.1767	22.6606	22.1297	22.19	22.2068	22.0692	21.582	23.338	21.8242	22.4115	22.6214				4	4	4	6.3	6.3	6.3	78.306	0	13.866	84825000	45	TcCLB.506247.230:mRNA-p1|transcript=TcCLB.506247.230:mRNA|gene=TcCLB.506247.230|organism=Trypanosoma_cruzi_CL_Brener_Non-Esmeraldo-like|gene_product=prolylendopeptidase|transcript_product=prolylendopeptidase|location=TcChr37-P:140870-142963(+)|protein_length=697|sequence_SO=chromosome|SO=protein_coding	TcCLB.506247.230:mRNA-p1|transcript=TcCLB.506247.230:mRNA|gene=TcCLB.506247.230|organism=Trypanosoma_cruzi_CL_Brener_Non-Esmeraldo-like|gene_product=prolylendopeptidase|transcript_product=prolylendopeptidase|location=TcChr37-P:140870-142963(+)|protein_length=697|sequence_SO=chromosome|SO=protein_coding
25.7812	25.5203	25.934	26.0832	26.4506	25.4561	26.3874	26.1893	26.0961	25.9083	26.1175	25.9909	25.5651	25.3575	25.3981				24	24	24	67	67	67	60.365	0	116.93	959370000	207	TcCLB.506247.330:mRNA-p1|transcript=TcCLB.506247.330:mRNA|gene=TcCLB.506247.330|organism=Trypanosoma_cruzi_CL_Brener_Non-Esmeraldo-like|gene_product=2,3-bisphosphoglycerate-independentphosphoglyceratemutase,putative|transcript_product=2,3-bisphosphoglycerate-independentphosphoglyceratemutase,putative|location=TcChr37-P:158741-160405(+)|protein_length=554|sequence_SO=chromosome|SO=protein_coding	TcCLB.506247.330:mRNA-p1|transcript=TcCLB.506247.330:mRNA|gene=TcCLB.506247.330|organism=Trypanosoma_cruzi_CL_Brener_Non-Esmeraldo-like|gene_product=2,3-bisphosphoglycerate-independentphosphoglyceratemutase,putative|transcript_product=2,3-bisphosphoglycerate-independentphosphoglyceratemutase,putative|location=TcChr37-P:158741-160405(+)|protein_length=554|sequence_SO=chromosome|SO=protein_coding
23.0177	23.105	23.5422	23.7041	23.7691	23.3047	23.0797	23.0132	23.1189	22.8101	22.7027	23.8202	22.7358	23.1667	23.2032				10	10	10	22.3	22.3	22.3	58.302	0	57.603	144250000	38	TcCLB.506247.50:mRNA-p1|transcript=TcCLB.506247.50:mRNA|gene=TcCLB.506247.50|organism=Trypanosoma_cruzi_CL_Brener_Non-Esmeraldo-like|gene_product=T-complexprotein1,thetasubunit,putative|transcript_product=T-complexprotein1,thetasubunit,putative|location=TcChr37-P:105230-106843(+)|protein_length=537|sequence_SO=chromosome|SO=protein_coding	TcCLB.506247.50:mRNA-p1|transcript=TcCLB.506247.50:mRNA|gene=TcCLB.506247.50|organism=Trypanosoma_cruzi_CL_Brener_Non-Esmeraldo-like|gene_product=T-complexprotein1,thetasubunit,putative|transcript_product=T-complexprotein1,thetasubunit,putative|location=TcChr37-P:105230-106843(+)|protein_length=537|sequence_SO=chromosome|SO=protein_coding
22.9898	23.289	19.4859	20.3556	18.5898	21.1115	22.812	20.822	20.0402	19.812	22.396	23.1724	20.1914	19.3251	19.3276				3	3	2	10.4	10.4	6.4	39.15	0	38.917	76175000	12	TcCLB.506263.30:mRNA-p1|transcript=TcCLB.506263.30:mRNA|gene=TcCLB.506263.30|organism=Trypanosoma_cruzi_CL_Brener_Non-Esmeraldo-like|gene_product=D-isomerspecific2-hydroxyaciddehydrogenase-protein,putative|transcript_product=D-isomerspecific2-hydroxyaciddehydrogenase-protein,putative|location=TcChr34-P:787614-788654(+)|protein_length=346|sequence_SO=chromosome|SO=protein_coding	TcCLB.506263.30:mRNA-p1|transcript=TcCLB.506263.30:mRNA|gene=TcCLB.506263.30|organism=Trypanosoma_cruzi_CL_Brener_Non-Esmeraldo-like|gene_product=D-isomerspecific2-hydroxyaciddehydrogenase-protein,putative|transcript_product=D-isomerspecific2-hydroxyaciddehydrogenase-protein,putative|location=TcChr34-P:787614-788654(+)|protein_length=346|sequence_SO=chromosome|SO=protein_coding
19.3444	19.7485	20.8359	18.6533	19.4656	20.0833	19.723	19.7533	18.9238	22.862	23.0714	23.4291	19.9734	19.2215	19.3428				3	3	3	17.2	17.2	17.2	22.881	0	6.8988	54832000	20	TcCLB.510719.260:mRNA-p1|transcript=TcCLB.510719.260:mRNA|gene=TcCLB.510719.260|organism=Trypanosoma_cruzi_CL_Brener_Esmeraldo-like|gene_product=ATP-dependentproteasesubunitHslV,putative|transcript_product=ATP-dependentproteasesubunitHslV,putative|location=TcChr16-S:229212-229841(+)|protein_length=209|sequence_SO=chromosome|SO=protein_coding;TcCLB.506275.20:mRNA-p1|transcript=TcCLB.506275.20:mRNA…	TcCLB.510719.260:mRNA-p1|transcript=TcCLB.510719.260:mRNA|gene=TcCLB.510719.260|organism=Trypanosoma_cruzi_CL_Brener_Esmeraldo-like|gene_product=ATP-dependentproteasesubunitHslV,putative|transcript_product=ATP-dependentproteasesubunitHslV,putative|location=TcChr16-S:229212-229841(+)|protein_length=209|sequence_SO=chromosome|SO=protein_coding;TcCLB.506275.20:mRNA-p1|transcript=TcCLB.506275.20:mRNA…
21.3828	21.8665	22.1106	21.4061	21.4089	21.7158	20.2982	19.3653	21.329	20.6529	18.9592	22.3961	21.7018	21.3831	21.2555				3	3	1	17.3	17.3	6	37.972	0	12.681	40909000	25	TcCLB.506289.40:mRNA-p1|transcript=TcCLB.506289.40:mRNA|gene=TcCLB.506289.40|organism=Trypanosoma_cruzi_CL_Brener_Esmeraldo-like|gene_product=hypotheticalprotein,conserved|transcript_product=hypotheticalprotein,conserved|location=TcChr29-S:491052-492059(-)|protein_length=335|sequence_SO=chromosome|SO=protein_coding	TcCLB.506289.40:mRNA-p1|transcript=TcCLB.506289.40:mRNA|gene=TcCLB.506289.40|organism=Trypanosoma_cruzi_CL_Brener_Esmeraldo-like|gene_product=hypotheticalprotein,conserved|transcript_product=hypotheticalprotein,conserved|location=TcChr29-S:491052-492059(-)|protein_length=335|sequence_SO=chromosome|SO=protein_coding
20.1742	20.7626	20.4158	19.9248	18.5188	20.3062	19.2459	20.3854	20.1392	19.3534	20.0238	19.1012	21.4582	21.5347	21.8125				4	4	4	26.3	26.3	26.3	26.395	0	30.163	24382000	6	TcCLB.506289.80:mRNA-p1|transcript=TcCLB.506289.80:mRNA|gene=TcCLB.506289.80|organism=Trypanosoma_cruzi_CL_Brener_Esmeraldo-like|gene_product=smallGTP-bindingproteinRab32,putative|transcript_product=smallGTP-bindingproteinRab32,putative|location=TcChr29-S:505930-506661(-)|protein_length=243|sequence_SO=chromosome|SO=protein_coding	TcCLB.506289.80:mRNA-p1|transcript=TcCLB.506289.80:mRNA|gene=TcCLB.506289.80|organism=Trypanosoma_cruzi_CL_Brener_Esmeraldo-like|gene_product=smallGTP-bindingproteinRab32,putative|transcript_product=smallGTP-bindingproteinRab32,putative|location=TcChr29-S:505930-506661(-)|protein_length=243|sequence_SO=chromosome|SO=protein_coding
23.6401	24.0628	24.3556	24.3237	25.2712	24.7249	23.9856	23.3045	23.5733	23.8505	23.3448	24.4248	23.4052	24.2821	24.3167				4	4	4	28.2	28.2	28.2	24.336	0	10.003	267670000	38	TcCLB.511469.40:mRNA-p1|transcript=TcCLB.511469.40:mRNA|gene=TcCLB.511469.40|organism=Trypanosoma_cruzi_CL_Brener_Esmeraldo-like|gene_product=hypotheticalprotein,conserved|transcript_product=hypotheticalprotein,conserved|location=TcChr38-S:54384-54992(-)|protein_length=202|sequence_SO=chromosome|SO=protein_coding;TcCLB.506295.100:mRNA-p1|transcript=TcCLB.506295.100:mRNA|gene=TcCLB.506295.100|orga…	TcCLB.511469.40:mRNA-p1|transcript=TcCLB.511469.40:mRNA|gene=TcCLB.511469.40|organism=Trypanosoma_cruzi_CL_Brener_Esmeraldo-like|gene_product=hypotheticalprotein,conserved|transcript_product=hypotheticalprotein,conserved|location=TcChr38-S:54384-54992(-)|protein_length=202|sequence_SO=chromosome|SO=protein_coding;TcCLB.506295.100:mRNA-p1|transcript=TcCLB.506295.100:mRNA|gene=TcCLB.506295.100|orga…
25.3343	25.6745	25.0095	24.094	24.597	24.3552	24.5796	25.2464	23.8785	25.4068	25.2738	25.8145	24.6648	24.8022	24.2718				15	15	2	66	66	19	33.233	0	58.945	517550000	134	TcCLB.506295.130:mRNA-p1|transcript=TcCLB.506295.130:mRNA|gene=TcCLB.506295.130|organism=Trypanosoma_cruzi_CL_Brener_Non-Esmeraldo-like|gene_product=prohibitin,putative|transcript_product=prohibitin,putative|location=TcChr38-P:49509-50429(-)|protein_length=306|sequence_SO=chromosome|SO=protein_coding	TcCLB.506295.130:mRNA-p1|transcript=TcCLB.506295.130:mRNA|gene=TcCLB.506295.130|organism=Trypanosoma_cruzi_CL_Brener_Non-Esmeraldo-like|gene_product=prohibitin,putative|transcript_product=prohibitin,putative|location=TcChr38-P:49509-50429(-)|protein_length=306|sequence_SO=chromosome|SO=protein_coding
20.4657	20.119	23.1608	21.3621	22.3336	23.3019	20.5231	19.2342	22.3866	20.2815	20.5671	22.7467	21.0457	21.5029	22.7724				3	3	3	26.7	26.7	26.7	14.896	0	9.271	49316000	18	TcCLB.511469.20:mRNA-p1|transcript=TcCLB.511469.20:mRNA|gene=TcCLB.511469.20|organism=Trypanosoma_cruzi_CL_Brener_Esmeraldo-like|gene_product=hypotheticalprotein,conserved|transcript_product=hypotheticalprotein,conserved|location=TcChr38-S:56976-57338(-)|protein_length=120|sequence_SO=chromosome|SO=protein_coding;TcCLB.506295.70:mRNA-p1|transcript=TcCLB.506295.70:mRNA|gene=TcCLB.506295.70|organis…	TcCLB.511469.20:mRNA-p1|transcript=TcCLB.511469.20:mRNA|gene=TcCLB.511469.20|organism=Trypanosoma_cruzi_CL_Brener_Esmeraldo-like|gene_product=hypotheticalprotein,conserved|transcript_product=hypotheticalprotein,conserved|location=TcChr38-S:56976-57338(-)|protein_length=120|sequence_SO=chromosome|SO=protein_coding;TcCLB.506295.70:mRNA-p1|transcript=TcCLB.506295.70:mRNA|gene=TcCLB.506295.70|organis…
19.6664	22.8418	19.6453	19.2603	18.8336	19.2791	19.7295	20.2623	19.3858	19.6148	19.9995	22.455	19.392	18.9645	18.7943				3	3	3	22.4	22.4	22.4	20.023	0	9.0068	25423000	22	TcCLB.511469.30:mRNA-p1|transcript=TcCLB.511469.30:mRNA|gene=TcCLB.511469.30|organism=Trypanosoma_cruzi_CL_Brener_Esmeraldo-like|gene_product=coatomersubunitzeta,putative|transcript_product=coatomersubunitzeta,putative|location=TcChr38-S:55278-55829(-)|protein_length=183|sequence_SO=chromosome|SO=protein_coding;TcCLB.506295.90:mRNA-p1|transcript=TcCLB.506295.90:mRNA|gene=TcCLB.506295.90|organism=…	TcCLB.511469.30:mRNA-p1|transcript=TcCLB.511469.30:mRNA|gene=TcCLB.511469.30|organism=Trypanosoma_cruzi_CL_Brener_Esmeraldo-like|gene_product=coatomersubunitzeta,putative|transcript_product=coatomersubunitzeta,putative|location=TcChr38-S:55278-55829(-)|protein_length=183|sequence_SO=chromosome|SO=protein_coding;TcCLB.506295.90:mRNA-p1|transcript=TcCLB.506295.90:mRNA|gene=TcCLB.506295.90|organism=…
24.2801	24.335	23.6563	22.7522	23.0893	22.4919	23.2028	24.4903	22.8621	23.8	24.1587	22.428	23.2139	22.7877	22.3092				4	4	4	35.8	35.8	35.8	21.28	0	27.398	182730000	51	TcCLB.510101.180:mRNA-p1|transcript=TcCLB.510101.180:mRNA|gene=TcCLB.510101.180|organism=Trypanosoma_cruzi_CL_Brener_Esmeraldo-like|gene_product=40SribosomalproteinS5,putative|transcript_product=40SribosomalproteinS5,putative|location=TcChr27-S:122524-123096(-)|protein_length=190|sequence_SO=chromosome|SO=protein_coding;TcCLB.510101.170:mRNA-p1|transcript=TcCLB.510101.170:mRNA|gene=TcCLB.510101.1…	TcCLB.510101.180:mRNA-p1|transcript=TcCLB.510101.180:mRNA|gene=TcCLB.510101.180|organism=Trypanosoma_cruzi_CL_Brener_Esmeraldo-like|gene_product=40SribosomalproteinS5,putative|transcript_product=40SribosomalproteinS5,putative|location=TcChr27-S:122524-123096(-)|protein_length=190|sequence_SO=chromosome|SO=protein_coding;TcCLB.510101.170:mRNA-p1|transcript=TcCLB.510101.170:mRNA|gene=TcCLB.510101.1…
20.1894	20.1993	19.7298	18.9503	18.5643	20.4724	18.317	20.9692	20.1835	23.5186	20.2924	22.458	19.3222	18.2078	18.3083				11	4	4	51.5	26.1	26.1	27.654	0	30.997	104460000	22	TcCLB.506297.220:mRNA-p1|transcript=TcCLB.506297.220:mRNA|gene=TcCLB.506297.220|organism=Trypanosoma_cruzi_CL_Brener_Non-Esmeraldo-like|gene_product=hypotheticalprotein,conserved|transcript_product=hypotheticalprotein,conserved|location=TcChr27-P:104948-105754(-)|protein_length=268|sequence_SO=chromosome|SO=protein_coding	TcCLB.506297.220:mRNA-p1|transcript=TcCLB.506297.220:mRNA|gene=TcCLB.506297.220|organism=Trypanosoma_cruzi_CL_Brener_Non-Esmeraldo-like|gene_product=hypotheticalprotein,conserved|transcript_product=hypotheticalprotein,conserved|location=TcChr27-P:104948-105754(-)|protein_length=268|sequence_SO=chromosome|SO=protein_coding
21.2971	21.556	21.6351	19.7836	19.3358	19.9932	18.6617	19.8339	18.7982	20.9589	20.1452	21.9057	19.2009	20.0187	19.1443				2	2	2	5.8	5.8	5.8	53.561	0.00054348	3.5866	22648000	10	TcCLB.506297.240:mRNA-p1|transcript=TcCLB.506297.240:mRNA|gene=TcCLB.506297.240|organism=Trypanosoma_cruzi_CL_Brener_Non-Esmeraldo-like|gene_product=proteintransportproteinSEC61subunitalpha,putative|transcript_product=proteintransportproteinSEC61subunitalpha,putative|location=TcChr27-P:99140-100585(-)|protein_length=481|sequence_SO=chromosome|SO=protein_coding;TcCLB.510101.70:mRNA-p1|transcript=T…	TcCLB.506297.240:mRNA-p1|transcript=TcCLB.506297.240:mRNA|gene=TcCLB.506297.240|organism=Trypanosoma_cruzi_CL_Brener_Non-Esmeraldo-like|gene_product=proteintransportproteinSEC61subunitalpha,putative|transcript_product=proteintransportproteinSEC61subunitalpha,putative|location=TcChr27-P:99140-100585(-)|protein_length=481|sequence_SO=chromosome|SO=protein_coding;TcCLB.510101.70:mRNA-p1|transcript=T…
23.4821	23.6559	19.1774	19.9201	18.8529	19.9963	24.1212	23.7681	23.2286	18.8299	20.5176	19.5333	20.2885	19.6379	20.5997				4	4	1	30.1	30.1	10.3	16.368	0	12.218	98800000	16	TcCLB.510101.30:mRNA-p1|transcript=TcCLB.510101.30:mRNA|gene=TcCLB.510101.30|organism=Trypanosoma_cruzi_CL_Brener_Esmeraldo-like|gene_product=60SribosomalproteinL28,putative|transcript_product=60SribosomalproteinL28,putative|location=TcChr27-S:90818-91258(-)|protein_length=146|sequence_SO=chromosome|SO=protein_coding;TcCLB.506297.270:mRNA-p1|transcript=TcCLB.506297.270:mRNA|gene=TcCLB.506297.270|…	TcCLB.510101.30:mRNA-p1|transcript=TcCLB.510101.30:mRNA|gene=TcCLB.510101.30|organism=Trypanosoma_cruzi_CL_Brener_Esmeraldo-like|gene_product=60SribosomalproteinL28,putative|transcript_product=60SribosomalproteinL28,putative|location=TcChr27-S:90818-91258(-)|protein_length=146|sequence_SO=chromosome|SO=protein_coding;TcCLB.506297.270:mRNA-p1|transcript=TcCLB.506297.270:mRNA|gene=TcCLB.506297.270|…
23.1959	22.8441	23.4055	22.8092	23.2074	23.0892	22.7769	22.3076	22.4814	22.511	22.4189	22.9053	22.6268	23.2222	23.2232				9	9	3	12.7	12.7	4.1	132.07	0	82.854	133570000	84	TcCLB.506297.290:mRNA-p1|transcript=TcCLB.506297.290:mRNA|gene=TcCLB.506297.290|organism=Trypanosoma_cruzi_CL_Brener_Non-Esmeraldo-like|gene_product=proteintransportproteinSEC31,putative|transcript_product=proteintransportproteinSEC31,putative|location=TcChr27-P:84178-87876(-)|protein_length=1232|sequence_SO=chromosome|SO=protein_coding;TcCLB.510101.10:pseudogenic_transcript-p1|transcript=TcCLB.5…	TcCLB.506297.290:mRNA-p1|transcript=TcCLB.506297.290:mRNA|gene=TcCLB.506297.290|organism=Trypanosoma_cruzi_CL_Brener_Non-Esmeraldo-like|gene_product=proteintransportproteinSEC31,putative|transcript_product=proteintransportproteinSEC31,putative|location=TcChr27-P:84178-87876(-)|protein_length=1232|sequence_SO=chromosome|SO=protein_coding
20.134	19.0275	19.4803	19.1438	20.7132	18.8845	18.8489	19.9249	20.5622	20.8192	19.8283	18.982	19.2005	20.3386	19.8662				3	3	3	8.1	8.1	8.1	75.056	0	7.3049	12094000	5	TcCLB.508041.60:mRNA-p1|transcript=TcCLB.508041.60:mRNA|gene=TcCLB.508041.60|organism=Trypanosoma_cruzi_CL_Brener_Esmeraldo-like|gene_product=eukaryoticreleasefactor3,putative|transcript_product=eukaryoticreleasefactor3,putative|location=TcChr27-S:81663-83705(-)|protein_length=680|sequence_SO=chromosome|SO=protein_coding;TcCLB.506297.300:mRNA-p1|transcript=TcCLB.506297.300:mRNA|gene=TcCLB.506297.…	TcCLB.508041.60:mRNA-p1|transcript=TcCLB.508041.60:mRNA|gene=TcCLB.508041.60|organism=Trypanosoma_cruzi_CL_Brener_Esmeraldo-like|gene_product=eukaryoticreleasefactor3,putative|transcript_product=eukaryoticreleasefactor3,putative|location=TcChr27-S:81663-83705(-)|protein_length=680|sequence_SO=chromosome|SO=protein_coding;TcCLB.506297.300:mRNA-p1|transcript=TcCLB.506297.300:mRNA|gene=TcCLB.506297.…
22.256	22.6425	22.9111	22.9065	22.0529	22.9728	19.6938	21.0301	20.5404	19.7684	22.077	22.4032	19.6177	19.808	19.2904				4	4	1	22.3	22.3	8.5	14.66	0	13.34	51893000	10	TcCLB.506297.330:mRNA-p1|transcript=TcCLB.506297.330:mRNA|gene=TcCLB.506297.330|organism=Trypanosoma_cruzi_CL_Brener_Non-Esmeraldo-like|gene_product=40SribosomalproteinS15A,putative|transcript_product=40SribosomalproteinS15A,putative|location=TcChr27-P:77795-78187(-)|protein_length=130|sequence_SO=chromosome|SO=protein_coding	TcCLB.506297.330:mRNA-p1|transcript=TcCLB.506297.330:mRNA|gene=TcCLB.506297.330|organism=Trypanosoma_cruzi_CL_Brener_Non-Esmeraldo-like|gene_product=40SribosomalproteinS15A,putative|transcript_product=40SribosomalproteinS15A,putative|location=TcChr27-P:77795-78187(-)|protein_length=130|sequence_SO=chromosome|SO=protein_coding
19.8098	20.0772	17.2544	19.6565	18.2521	20.1409	22.2714	22.1251	22.3711	21.8439	22.4982	23.0554	21.3158	20.6397	22.8448				4	4	4	30.8	30.8	30.8	21.228	0	15.413	67875000	17	TcCLB.508041.10:mRNA-p1|transcript=TcCLB.508041.10:mRNA|gene=TcCLB.508041.10|organism=Trypanosoma_cruzi_CL_Brener_Esmeraldo-like|gene_product=SKP1-likeprotein|transcript_product=SKP1-likeprotein|location=TcChr27-S:74615-75163(-)|protein_length=182|sequence_SO=chromosome|SO=protein_coding;TcCLB.506297.350:mRNA-p1|transcript=TcCLB.506297.350:mRNA|gene=TcCLB.506297.350|organism=Trypanosoma_cruzi_CL_…	TcCLB.508041.10:mRNA-p1|transcript=TcCLB.508041.10:mRNA|gene=TcCLB.508041.10|organism=Trypanosoma_cruzi_CL_Brener_Esmeraldo-like|gene_product=SKP1-likeprotein|transcript_product=SKP1-likeprotein|location=TcChr27-S:74615-75163(-)|protein_length=182|sequence_SO=chromosome|SO=protein_coding;TcCLB.506297.350:mRNA-p1|transcript=TcCLB.506297.350:mRNA|gene=TcCLB.506297.350|organism=Trypanosoma_cruzi_CL_…
20.2398	20.6276	19.0948	19.8722	20.4363	19.4456	20.2313	20.3263	19.7782	20.0912	20.0988	19.2772	20.1298	18.678	20.4471				6	3	3	22.8	9.7	9.7	56.676	0	7.9472	7777400	11	TcCLB.506301.30:mRNA-p1|transcript=TcCLB.506301.30:mRNA|gene=TcCLB.506301.30|organism=Trypanosoma_cruzi_CL_Brener_Non-Esmeraldo-like|gene_product=NucleoporinNUP59|transcript_product=NucleoporinNUP59|location=TcChr39-P:735792-737306(-)|protein_length=504|sequence_SO=chromosome|SO=protein_coding	TcCLB.506301.30:mRNA-p1|transcript=TcCLB.506301.30:mRNA|gene=TcCLB.506301.30|organism=Trypanosoma_cruzi_CL_Brener_Non-Esmeraldo-like|gene_product=NucleoporinNUP59|transcript_product=NucleoporinNUP59|location=TcChr39-P:735792-737306(-)|protein_length=504|sequence_SO=chromosome|SO=protein_coding
21.1515	20.8052	21.8238	18.9607	18.6187	21.5081	19.7555	20.9867	20.6506	20.6139	19.9011	19.8711	20.0999	19.9401	20.2969				4	4	4	19.8	19.8	19.8	31.759	0	35.565	24438000	16	TcCLB.506811.140:mRNA-p1|transcript=TcCLB.506811.140:mRNA|gene=TcCLB.506811.140|organism=Trypanosoma_cruzi_CL_Brener_Esmeraldo-like|gene_product=hypotheticalprotein,conserved|transcript_product=hypotheticalprotein,conserved|location=TcChr39-S:771404-772225(-)|protein_length=273|sequence_SO=chromosome|SO=protein_coding;TcCLB.506303.100:mRNA-p1|transcript=TcCLB.506303.100:mRNA|gene=TcCLB.506303.100…	TcCLB.506811.140:mRNA-p1|transcript=TcCLB.506811.140:mRNA|gene=TcCLB.506811.140|organism=Trypanosoma_cruzi_CL_Brener_Esmeraldo-like|gene_product=hypotheticalprotein,conserved|transcript_product=hypotheticalprotein,conserved|location=TcChr39-S:771404-772225(-)|protein_length=273|sequence_SO=chromosome|SO=protein_coding;TcCLB.506303.100:mRNA-p1|transcript=TcCLB.506303.100:mRNA|gene=TcCLB.506303.100…
22.2641	22.054	22.8201	22.0361	22.9312	22.0899	22.589	22.2579	22.6455	22.5632	22.4906	22.8917	21.9544	21.4028	21.9573				4	4	4	8	8	8	78.755	0	15.96	77689000	33	TcCLB.506811.100:mRNA-p1|transcript=TcCLB.506811.100:mRNA|gene=TcCLB.506811.100|organism=Trypanosoma_cruzi_CL_Brener_Esmeraldo-like|gene_product=hypotheticalprotein,conserved|transcript_product=hypotheticalprotein,conserved|location=TcChr39-S:777197-779272(-)|protein_length=691|sequence_SO=chromosome|SO=protein_coding;TcCLB.506303.130:mRNA-p1|transcript=TcCLB.506303.130:mRNA|gene=TcCLB.506303.130…	TcCLB.506811.100:mRNA-p1|transcript=TcCLB.506811.100:mRNA|gene=TcCLB.506811.100|organism=Trypanosoma_cruzi_CL_Brener_Esmeraldo-like|gene_product=hypotheticalprotein,conserved|transcript_product=hypotheticalprotein,conserved|location=TcChr39-S:777197-779272(-)|protein_length=691|sequence_SO=chromosome|SO=protein_coding;TcCLB.506303.130:mRNA-p1|transcript=TcCLB.506303.130:mRNA|gene=TcCLB.506303.130…
19.4812	19.1556	20.7572	19.9761	18.9244	19.0367	19.923	19.5717	20.2979	19.786	19.1758	19.5194	20.1417	19.434	19.0654				4	4	4	12.1	12.1	12.1	45.694	0	26.808	5785700	16	TcCLB.506315.100:mRNA-p1|transcript=TcCLB.506315.100:mRNA|gene=TcCLB.506315.100|organism=Trypanosoma_cruzi_CL_Brener_Non-Esmeraldo-like|gene_product=proteinphosphatase2C,putative|transcript_product=proteinphosphatase2C,putative|location=TcChr3-P:68124-69362(+)|protein_length=412|sequence_SO=chromosome|SO=protein_coding;TcCLB.506739.200:mRNA-p1|transcript=TcCLB.506739.200:mRNA|gene=TcCLB.506739.20…	TcCLB.506315.100:mRNA-p1|transcript=TcCLB.506315.100:mRNA|gene=TcCLB.506315.100|organism=Trypanosoma_cruzi_CL_Brener_Non-Esmeraldo-like|gene_product=proteinphosphatase2C,putative|transcript_product=proteinphosphatase2C,putative|location=TcChr3-P:68124-69362(+)|protein_length=412|sequence_SO=chromosome|SO=protein_coding;TcCLB.506739.200:mRNA-p1|transcript=TcCLB.506739.200:mRNA|gene=TcCLB.506739.20…
22.14	22.4347	20.2136	19.5453	23.0857	19.6538	20.2869	20.2573	18.8024	22.2622	22.6526	21.7877	20.0834	19.2776	20.1553				5	5	5	23	23	23	25.599	0	17.718	46657000	16	TcCLB.506739.150:mRNA-p1|transcript=TcCLB.506739.150:mRNA|gene=TcCLB.506739.150|organism=Trypanosoma_cruzi_CL_Brener_Esmeraldo-like|gene_product=60SribosomalproteinL13a,putative|transcript_product=60SribosomalproteinL13a,putative|location=TcChr3-S:58146-58814(+)|protein_length=222|sequence_SO=chromosome|SO=protein_coding;TcCLB.506315.50:mRNA-p1|transcript=TcCLB.506315.50:mRNA|gene=TcCLB.506315.50…	TcCLB.506739.150:mRNA-p1|transcript=TcCLB.506739.150:mRNA|gene=TcCLB.506739.150|organism=Trypanosoma_cruzi_CL_Brener_Esmeraldo-like|gene_product=60SribosomalproteinL13a,putative|transcript_product=60SribosomalproteinL13a,putative|location=TcChr3-S:58146-58814(+)|protein_length=222|sequence_SO=chromosome|SO=protein_coding;TcCLB.506315.50:mRNA-p1|transcript=TcCLB.506315.50:mRNA|gene=TcCLB.506315.50…
23.7318	23.3902	23.7923	23.7645	25.0586	23.7397	24.151	23.8418	23.8809	23.7086	23.7409	23.8506	24.6867	23.9459	24.1896				14	14	14	29	29	29	72.155	0	53.961	255390000	106	TcCLB.506317.10:mRNA-p1|transcript=TcCLB.506317.10:mRNA|gene=TcCLB.506317.10|organism=Trypanosoma_cruzi_CL_Brener_Non-Esmeraldo-like|gene_product=hypotheticalprotein,conserved|transcript_product=hypotheticalprotein,conserved|location=TcChr3-P:142162-144069(+)|protein_length=635|sequence_SO=chromosome|SO=protein_coding	TcCLB.506317.10:mRNA-p1|transcript=TcCLB.506317.10:mRNA|gene=TcCLB.506317.10|organism=Trypanosoma_cruzi_CL_Brener_Non-Esmeraldo-like|gene_product=hypotheticalprotein,conserved|transcript_product=hypotheticalprotein,conserved|location=TcChr3-P:142162-144069(+)|protein_length=635|sequence_SO=chromosome|SO=protein_coding
25.6514	25.7717	25.8995	25.5221	24.6955	25.3657	25.4485	25.7436	25.8093	25.6773	25.7781	24.9604	25.6786	25.3948	25.3363				21	21	21	50	50	50	42.967	0	86.158	754570000	171	TcCLB.506321.280:mRNA-p1|transcript=TcCLB.506321.280:mRNA|gene=TcCLB.506321.280|organism=Trypanosoma_cruzi_CL_Brener_Non-Esmeraldo-like|gene_product=hypotheticalprotein,conserved|transcript_product=hypotheticalprotein,conserved|location=TcChr21-P:598553-599665(+)|protein_length=370|sequence_SO=chromosome|SO=protein_coding	TcCLB.506321.280:mRNA-p1|transcript=TcCLB.506321.280:mRNA|gene=TcCLB.506321.280|organism=Trypanosoma_cruzi_CL_Brener_Non-Esmeraldo-like|gene_product=hypotheticalprotein,conserved|transcript_product=hypotheticalprotein,conserved|location=TcChr21-P:598553-599665(+)|protein_length=370|sequence_SO=chromosome|SO=protein_coding
23.1797	22.6726	22.8591	23.6855	23.5475	23.4345	23.833	23.3932	23.4292	23.1807	22.865	23.4737	23.0788	23.0773	23.0526				13	13	13	31.5	31.5	31.5	63.11	0	41.881	154060000	76	TcCLB.506321.290:mRNA-p1|transcript=TcCLB.506321.290:mRNA|gene=TcCLB.506321.290|organism=Trypanosoma_cruzi_CL_Brener_Non-Esmeraldo-like|gene_product=stress-inducedproteinsti1,putative|transcript_product=stress-inducedproteinsti1,putative|location=TcChr21-P:600087-601757(+)|protein_length=556|sequence_SO=chromosome|SO=protein_coding	TcCLB.506321.290:mRNA-p1|transcript=TcCLB.506321.290:mRNA|gene=TcCLB.506321.290|organism=Trypanosoma_cruzi_CL_Brener_Non-Esmeraldo-like|gene_product=stress-inducedproteinsti1,putative|transcript_product=stress-inducedproteinsti1,putative|location=TcChr21-P:600087-601757(+)|protein_length=556|sequence_SO=chromosome|SO=protein_coding
21.596	22.1172	22.7984	22.9217	20.2411	22.441	19.4804	21.1658	21.9301	19.8755	21.4802	22.2325	22.2904	22.5091	22.2182				5	5	5	7.1	7.1	7.1	91.045	0	10.706	59580000	20	TcCLB.506321.300:mRNA-p1|transcript=TcCLB.506321.300:mRNA|gene=TcCLB.506321.300|organism=Trypanosoma_cruzi_CL_Brener_Non-Esmeraldo-like|gene_product=hypotheticalprotein,conserved|transcript_product=hypotheticalprotein,conserved|location=TcChr21-P:602298-604697(+)|protein_length=799|sequence_SO=chromosome|SO=protein_coding;TcCLB.506607.10:mRNA-p1|transcript=TcCLB.506607.10:mRNA|gene=TcCLB.506607.1…	TcCLB.506321.300:mRNA-p1|transcript=TcCLB.506321.300:mRNA|gene=TcCLB.506321.300|organism=Trypanosoma_cruzi_CL_Brener_Non-Esmeraldo-like|gene_product=hypotheticalprotein,conserved|transcript_product=hypotheticalprotein,conserved|location=TcChr21-P:602298-604697(+)|protein_length=799|sequence_SO=chromosome|SO=protein_coding
20.7912	20.1062	19.8093	19.6152	17.7764	19.7815	19.4472	20.4484	20.3484	20.0113	19.3301	19.2843	19.7759	20.9377	20.8789				3	3	3	14.8	14.8	14.8	43.37	0.00054083	3.5389	5447000	2	TcCLB.506321.310:mRNA-p1|transcript=TcCLB.506321.310:mRNA|gene=TcCLB.506321.310|organism=Trypanosoma_cruzi_CL_Brener_Non-Esmeraldo-like|gene_product=phosphoribosylpyrophosphatesynthetase,putative|transcript_product=phosphoribosylpyrophosphatesynthetase,putative|location=TcChr21-P:605280-606482(+)|protein_length=400|sequence_SO=chromosome|SO=protein_coding;TcCLB.503777.19:mRNA-p1|transcript=TcCLB.…	TcCLB.506321.310:mRNA-p1|transcript=TcCLB.506321.310:mRNA|gene=TcCLB.506321.310|organism=Trypanosoma_cruzi_CL_Brener_Non-Esmeraldo-like|gene_product=phosphoribosylpyrophosphatesynthetase,putative|transcript_product=phosphoribosylpyrophosphatesynthetase,putative|location=TcChr21-P:605280-606482(+)|protein_length=400|sequence_SO=chromosome|SO=protein_coding
23.3033	23.0929	23.8415	23.2507	21.6897	22.9123	23.4047	23.1354	23.0629	23.3013	23.5497	22.8292	23.0729	22.7886	23.0345				12	12	12	40.5	40.5	40.5	48.826	0	31.695	142640000	81	TcCLB.506327.50:mRNA-p1|transcript=TcCLB.506327.50:mRNA|gene=TcCLB.506327.50|organism=Trypanosoma_cruzi_CL_Brener_Non-Esmeraldo-like|gene_product=hypotheticalprotein,conserved|transcript_product=hypotheticalprotein,conserved|location=TcChr37-P:1090634-1091932(-)|protein_length=432|sequence_SO=chromosome|SO=protein_coding;TcCLB.509599.180:mRNA-p1|transcript=TcCLB.509599.180:mRNA|gene=TcCLB.509599.…	TcCLB.506327.50:mRNA-p1|transcript=TcCLB.506327.50:mRNA|gene=TcCLB.506327.50|organism=Trypanosoma_cruzi_CL_Brener_Non-Esmeraldo-like|gene_product=hypotheticalprotein,conserved|transcript_product=hypotheticalprotein,conserved|location=TcChr37-P:1090634-1091932(-)|protein_length=432|sequence_SO=chromosome|SO=protein_coding;TcCLB.509599.180:mRNA-p1|transcript=TcCLB.509599.180:mRNA|gene=TcCLB.509599.…
24.951	25.5457	24.9849	25.2057	24.5241	25.0127	20.6738	22.8685	25.266	24.3865	23.3923	25.843	24.6209	25.1831	25.1247				15	15	6	43.2	43.2	18.2	53.47	0	97.341	454890000	175	TcCLB.506333.10:mRNA-p1|transcript=TcCLB.506333.10:mRNA|gene=TcCLB.506333.10|organism=Trypanosoma_cruzi_CL_Brener_Non-Esmeraldo-like|gene_product=plasma-membraneproton-effluxP-typeATPase,putative|transcript_product=plasma-membraneproton-effluxP-typeATPase,putative|location=TcChr40-P:1088554-1090008(+)|protein_length=484|sequence_SO=chromosome|SO=protein_coding;TcCLB.507627.20:mRNA-p1|transcript=T…	TcCLB.506333.10:mRNA-p1|transcript=TcCLB.506333.10:mRNA|gene=TcCLB.506333.10|organism=Trypanosoma_cruzi_CL_Brener_Non-Esmeraldo-like|gene_product=plasma-membraneproton-effluxP-typeATPase,putative|transcript_product=plasma-membraneproton-effluxP-typeATPase,putative|location=TcChr40-P:1088554-1090008(+)|protein_length=484|sequence_SO=chromosome|SO=protein_coding
19.3304	20.3346	19.7102	19.638	18.9815	18.7908	21.1565	20.7516	21.5181	21.3809	21.2431	20.1601	21.2886	21.1724	20.9633				4	4	4	12.4	12.4	12.4	62.749	0	19.582	28838000	14	TcCLB.506337.210:mRNA-p1|transcript=TcCLB.506337.210:mRNA|gene=TcCLB.506337.210|organism=Trypanosoma_cruzi_CL_Brener_Non-Esmeraldo-like|gene_product=signalrecognitionparticlereceptorlikeprotein,putative|transcript_product=signalrecognitionparticlereceptorlikeprotein,putative|location=TcChr16-P:139054-140778(+)|protein_length=574|sequence_SO=chromosome|SO=protein_coding	TcCLB.506337.210:mRNA-p1|transcript=TcCLB.506337.210:mRNA|gene=TcCLB.506337.210|organism=Trypanosoma_cruzi_CL_Brener_Non-Esmeraldo-like|gene_product=signalrecognitionparticlereceptorlikeprotein,putative|transcript_product=signalrecognitionparticlereceptorlikeprotein,putative|location=TcChr16-P:139054-140778(+)|protein_length=574|sequence_SO=chromosome|SO=protein_coding
20.1042	20.2477	21.1349	21.1721	20.053	22.0521	19.8358	19.0568	19.1849	19.7884	20.3602	20.3638	19.4748	20.6993	22.0146				2	2	2	14.1	14.1	14.1	23.295	0	7.4351	38613000	30	TcCLB.510717.40:mRNA-p1|transcript=TcCLB.510717.40:mRNA|gene=TcCLB.510717.40|organism=Trypanosoma_cruzi_CL_Brener_Esmeraldo-like|gene_product=hypotheticalprotein,conserved|transcript_product=hypotheticalprotein,conserved|location=TcChr16-S:167220-167816(+)|protein_length=198|sequence_SO=chromosome|SO=protein_coding;TcCLB.506337.50:mRNA-p1|transcript=TcCLB.506337.50:mRNA|gene=TcCLB.506337.50|organ…	TcCLB.510717.40:mRNA-p1|transcript=TcCLB.510717.40:mRNA|gene=TcCLB.510717.40|organism=Trypanosoma_cruzi_CL_Brener_Esmeraldo-like|gene_product=hypotheticalprotein,conserved|transcript_product=hypotheticalprotein,conserved|location=TcChr16-S:167220-167816(+)|protein_length=198|sequence_SO=chromosome|SO=protein_coding;TcCLB.506337.50:mRNA-p1|transcript=TcCLB.506337.50:mRNA|gene=TcCLB.506337.50|organ…
24.9485	25.0562	25.1978	24.7803	24.6623	24.734	24.6205	24.4334	24.3982	24.8798	24.3232	25.0816	24.4199	25.02	24.6296				25	25	4	33.9	33.9	6	112.37	0	93.146	426970000	178	TcCLB.506337.70:mRNA-p1|transcript=TcCLB.506337.70:mRNA|gene=TcCLB.506337.70|organism=Trypanosoma_cruzi_CL_Brener_Non-Esmeraldo-like|gene_product=2-oxoglutaratedehydrogenaseE1component,putative|transcript_product=2-oxoglutaratedehydrogenaseE1component,putative|location=TcChr16-P:162904-165924(+)|protein_length=1006|sequence_SO=chromosome|SO=protein_coding	TcCLB.506337.70:mRNA-p1|transcript=TcCLB.506337.70:mRNA|gene=TcCLB.506337.70|organism=Trypanosoma_cruzi_CL_Brener_Non-Esmeraldo-like|gene_product=2-oxoglutaratedehydrogenaseE1component,putative|transcript_product=2-oxoglutaratedehydrogenaseE1component,putative|location=TcChr16-P:162904-165924(+)|protein_length=1006|sequence_SO=chromosome|SO=protein_coding
19.8595	19.5718	19.306	18.9361	19.4605	20.3509	19.4206	20.0209	20.9805	20.413	20.6878	20.7801	19.6237	20.2613	20.6693				4	4	4	24.6	24.6	24.6	30.329	0	7.3105	14911000	9	TcCLB.506341.10:mRNA-p1|transcript=TcCLB.506341.10:mRNA|gene=TcCLB.506341.10|organism=Trypanosoma_cruzi_CL_Brener_Esmeraldo-like|gene_product=N-acetylglucosamine-6-phosphatedeacetylase-likeprotein,putative|transcript_product=N-acetylglucosamine-6-phosphatedeacetylase-likeprotein,putative|location=TcChr20-S:12723-13553(-)|protein_length=276|sequence_SO=chromosome|SO=protein_coding;TcCLB.506507.10:…	TcCLB.506341.10:mRNA-p1|transcript=TcCLB.506341.10:mRNA|gene=TcCLB.506341.10|organism=Trypanosoma_cruzi_CL_Brener_Esmeraldo-like|gene_product=N-acetylglucosamine-6-phosphatedeacetylase-likeprotein,putative|transcript_product=N-acetylglucosamine-6-phosphatedeacetylase-likeprotein,putative|location=TcChr20-S:12723-13553(-)|protein_length=276|sequence_SO=chromosome|SO=protein_coding;TcCLB.506507.10:…
20.2636	20.3182	20.9329	20.6268	21.7608	20.7267	20.5734	20.1639	20.5999	20.4837	20.0917	20.6141	19.7219	20.8209	20.7862				2	2	2	13.5	13.5	13.5	16.209	0	6.7121	24737000	52	TcCLB.506507.20:mRNA-p1|transcript=TcCLB.506507.20:mRNA|gene=TcCLB.506507.20|organism=Trypanosoma_cruzi_CL_Brener_Non-Esmeraldo-like|gene_product=hypotheticalprotein,conserved|transcript_product=hypotheticalprotein,conserved|location=TcChr20-P:11735-12181(-)|protein_length=148|sequence_SO=chromosome|SO=protein_coding;TcCLB.506341.20:mRNA-p1|transcript=TcCLB.506341.20:mRNA|gene=TcCLB.506341.20|org…	TcCLB.506507.20:mRNA-p1|transcript=TcCLB.506507.20:mRNA|gene=TcCLB.506507.20|organism=Trypanosoma_cruzi_CL_Brener_Non-Esmeraldo-like|gene_product=hypotheticalprotein,conserved|transcript_product=hypotheticalprotein,conserved|location=TcChr20-P:11735-12181(-)|protein_length=148|sequence_SO=chromosome|SO=protein_coding;TcCLB.506341.20:mRNA-p1|transcript=TcCLB.506341.20:mRNA|gene=TcCLB.506341.20|org…
23.2365	22.7862	23.4357	22.857	23.2269	23.8609	21.9797	21.7331	23.0048	22.3415	22.3852	23.1388	20.5128	19.8431	19.9515				3	2	0	2.6	1.6	0	89.038	0	12.737	145410000	50	TcCLB.507479.20:mRNA-p1|transcript=TcCLB.507479.20:mRNA|gene=TcCLB.507479.20|organism=Trypanosoma_cruzi_CL_Brener_Esmeraldo-like|gene_product=trans-sialidase,GroupII,putative|transcript_product=trans-sialidase,GroupII,putative|location=TcChr21-S:42840-45278(+)|protein_length=812|sequence_SO=chromosome|SO=protein_coding;TcCLB.506345.90:mRNA-p1|transcript=TcCLB.506345.90:mRNA|gene=TcCLB.506345.90|o…	TcCLB.507479.20:mRNA-p1|transcript=TcCLB.507479.20:mRNA|gene=TcCLB.507479.20|organism=Trypanosoma_cruzi_CL_Brener_Esmeraldo-like|gene_product=trans-sialidase,GroupII,putative|transcript_product=trans-sialidase,GroupII,putative|location=TcChr21-S:42840-45278(+)|protein_length=812|sequence_SO=chromosome|SO=protein_coding;TcCLB.506345.90:mRNA-p1|transcript=TcCLB.506345.90:mRNA|gene=TcCLB.506345.90|o…
24.5216	24.4133	24.5702	24.6356	25.5571	24.0926	24.5315	24.0976	24.3743	24.5015	24.4196	24.3217	24.205	24.2182	23.9671				13	13	6	41.4	41.4	22.9	38.472	0	61.624	350650000	87	TcCLB.506351.20:mRNA-p1|transcript=TcCLB.506351.20:mRNA|gene=TcCLB.506351.20|organism=Trypanosoma_cruzi_CL_Brener_Esmeraldo-like|gene_product=hypotheticalprotein,conserved|transcript_product=hypotheticalprotein,conserved|location=TcChr30-S:89834-90871(-)|protein_length=345|sequence_SO=chromosome|SO=protein_coding	TcCLB.506351.20:mRNA-p1|transcript=TcCLB.506351.20:mRNA|gene=TcCLB.506351.20|organism=Trypanosoma_cruzi_CL_Brener_Esmeraldo-like|gene_product=hypotheticalprotein,conserved|transcript_product=hypotheticalprotein,conserved|location=TcChr30-S:89834-90871(-)|protein_length=345|sequence_SO=chromosome|SO=protein_coding
20.0398	20.1063	19.3406	21.7046	18.6056	19.1984	19.3032	19.9164	19.1116	19.7726	20.1106	19.4065	20.7341	18.824	19.5494				4	4	4	15.8	15.8	15.8	39.338	0	8.0253	15025000	11	TcCLB.508729.9:mRNA-p1|transcript=TcCLB.508729.9:mRNA|gene=TcCLB.508729.9|organism=Trypanosoma_cruzi_CL_Brener_Esmeraldo-like|gene_product=hypotheticalprotein,conserved|transcript_product=hypotheticalprotein,conserved|location=TcChr37-S:303785-304870(+)|protein_length=361|sequence_SO=chromosome|SO=protein_coding;TcCLB.506355.150:mRNA-p1|transcript=TcCLB.506355.150:mRNA|gene=TcCLB.506355.150|organ…	TcCLB.508729.9:mRNA-p1|transcript=TcCLB.508729.9:mRNA|gene=TcCLB.508729.9|organism=Trypanosoma_cruzi_CL_Brener_Esmeraldo-like|gene_product=hypotheticalprotein,conserved|transcript_product=hypotheticalprotein,conserved|location=TcChr37-S:303785-304870(+)|protein_length=361|sequence_SO=chromosome|SO=protein_coding;TcCLB.506355.150:mRNA-p1|transcript=TcCLB.506355.150:mRNA|gene=TcCLB.506355.150|organ…
21.2322	21.3266	21.2997	21.1808	18.3497	21.4983	19.2823	19.8376	19.9748	20.7703	20.5507	18.5206	20.3424	19.5271	19.5111				3	3	3	13	13	13	34.387	0	14.125	16089000	11	TcCLB.506355.160:mRNA-p1|transcript=TcCLB.506355.160:mRNA|gene=TcCLB.506355.160|organism=Trypanosoma_cruzi_CL_Brener_Non-Esmeraldo-like|gene_product=hypotheticalprotein,conserved|transcript_product=hypotheticalprotein,conserved|location=TcChr37-P:305324-306295(+)|protein_length=323|sequence_SO=chromosome|SO=protein_coding;TcCLB.508727.60:mRNA-p1|transcript=TcCLB.508727.60:mRNA|gene=TcCLB.508727.6…	TcCLB.506355.160:mRNA-p1|transcript=TcCLB.506355.160:mRNA|gene=TcCLB.506355.160|organism=Trypanosoma_cruzi_CL_Brener_Non-Esmeraldo-like|gene_product=hypotheticalprotein,conserved|transcript_product=hypotheticalprotein,conserved|location=TcChr37-P:305324-306295(+)|protein_length=323|sequence_SO=chromosome|SO=protein_coding;TcCLB.508727.60:mRNA-p1|transcript=TcCLB.508727.60:mRNA|gene=TcCLB.508727.6…
21.6222	21.4162	22.1526	22.4299	19.6273	22.3897	20.7762	20.016	21.9296	21.8668	21.2944	20.9781	21.6444	22.1475	22.4352				8	8	4	10.1	10.1	5.9	140.87	0	26.605	43831000	27	TcCLB.506355.20:mRNA-p1|transcript=TcCLB.506355.20:mRNA|gene=TcCLB.506355.20|organism=Trypanosoma_cruzi_CL_Brener_Non-Esmeraldo-like|gene_product=receptor-typeadenylatecyclase,putative|transcript_product=receptor-typeadenylatecyclase,putative|location=TcChr37-P:275159-279004(+)|protein_length=1281|sequence_SO=chromosome|SO=protein_coding;TcCLB.511043.60:mRNA-p1|transcript=TcCLB.511043.60:mRNA|gen…	TcCLB.506355.20:mRNA-p1|transcript=TcCLB.506355.20:mRNA|gene=TcCLB.506355.20|organism=Trypanosoma_cruzi_CL_Brener_Non-Esmeraldo-like|gene_product=receptor-typeadenylatecyclase,putative|transcript_product=receptor-typeadenylatecyclase,putative|location=TcChr37-P:275159-279004(+)|protein_length=1281|sequence_SO=chromosome|SO=protein_coding;TcCLB.511043.60:mRNA-p1|transcript=TcCLB.511043.60:mRNA|gen…
25.219	24.9371	25.2258	24.7473	24.4608	25.1402	25.0913	25.1393	25.7201	25.0729	25.1206	24.4409	24.979	24.8814	24.8943				11	11	11	47.3	47.3	47.3	38.442	0	81.458	538820000	128	TcCLB.506355.50:mRNA-p1|transcript=TcCLB.506355.50:mRNA|gene=TcCLB.506355.50|organism=Trypanosoma_cruzi_CL_Brener_Non-Esmeraldo-like|gene_product=chaperoneDNAJprotein,putative|transcript_product=chaperoneDNAJprotein,putative|location=TcChr37-P:282644-283705(+)|protein_length=353|sequence_SO=chromosome|SO=protein_coding;TcCLB.511043.30:mRNA-p1|transcript=TcCLB.511043.30:mRNA|gene=TcCLB.511043.30|o…	TcCLB.506355.50:mRNA-p1|transcript=TcCLB.506355.50:mRNA|gene=TcCLB.506355.50|organism=Trypanosoma_cruzi_CL_Brener_Non-Esmeraldo-like|gene_product=chaperoneDNAJprotein,putative|transcript_product=chaperoneDNAJprotein,putative|location=TcChr37-P:282644-283705(+)|protein_length=353|sequence_SO=chromosome|SO=protein_coding;TcCLB.511043.30:mRNA-p1|transcript=TcCLB.511043.30:mRNA|gene=TcCLB.511043.30|o…
20.5581	19.0785	20.5315	18.1544	19.6393	19.1949	19.1618	20.3644	19.959	18.6866	19.0261	18.8558	20.4531	19.8207	20.6034				15	2	2	41.2	7	7	51.777	0	5.3691	12678000	6	TcCLB.506357.40:mRNA-p1|transcript=TcCLB.506357.40:mRNA|gene=TcCLB.506357.40|organism=Trypanosoma_cruzi_CL_Brener_Esmeraldo-like|gene_product=ElongationfactorTu,mitochondrial,putative|transcript_product=ElongationfactorTu,mitochondrial,putative|location=TcChr40-S:814903-816312(+)|protein_length=469|sequence_SO=chromosome|SO=protein_coding	TcCLB.506357.40:mRNA-p1|transcript=TcCLB.506357.40:mRNA|gene=TcCLB.506357.40|organism=Trypanosoma_cruzi_CL_Brener_Esmeraldo-like|gene_product=ElongationfactorTu,mitochondrial,putative|transcript_product=ElongationfactorTu,mitochondrial,putative|location=TcChr40-S:814903-816312(+)|protein_length=469|sequence_SO=chromosome|SO=protein_coding
23.8944	23.9088	23.3896	24.0328	22.5705	23.5262	23.9447	24.0346	23.7966	24.0211	23.9333	23.8211	23.9073	23.6913	23.6057				14	14	2	43.2	43.2	11.8	53.476	0	58.576	228960000	122	TcCLB.506359.60:mRNA-p1|transcript=TcCLB.506359.60:mRNA|gene=TcCLB.506359.60|organism=Trypanosoma_cruzi_CL_Brener_Esmeraldo-like|gene_product=UTP-glucose-1-phosphateuridylyltransferase2,putative|transcript_product=UTP-glucose-1-phosphateuridylyltransferase2,putative|location=TcChr40-S:898339-899787(+)|protein_length=482|sequence_SO=chromosome|SO=protein_coding	TcCLB.506359.60:mRNA-p1|transcript=TcCLB.506359.60:mRNA|gene=TcCLB.506359.60|organism=Trypanosoma_cruzi_CL_Brener_Esmeraldo-like|gene_product=UTP-glucose-1-phosphateuridylyltransferase2,putative|transcript_product=UTP-glucose-1-phosphateuridylyltransferase2,putative|location=TcChr40-S:898339-899787(+)|protein_length=482|sequence_SO=chromosome|SO=protein_coding
20.3165	19.7736	20.8587	20.7923	21.3887	21.0466	20.0889	20.6103	21.1478	19.8063	20.2773	19.3178	20.4488	19.6417	20.1566				5	5	5	29.2	29.2	29.2	32.083	0	15.185	20540000	17	TcCLB.506363.150:mRNA-p1|transcript=TcCLB.506363.150:mRNA|gene=TcCLB.506363.150|organism=Trypanosoma_cruzi_CL_Brener_Esmeraldo-like|gene_product=solubleN-ethylmaleimidesensitivefactor(NSF)attachmentprotein,putative|transcript_product=solubleN-ethylmaleimidesensitivefactor(NSF)attachmentprotein,putative|location=TcChr16-S:527427-528272(-)|protein_length=281|sequence_SO=chromosome|SO=protein_coding…	TcCLB.506363.150:mRNA-p1|transcript=TcCLB.506363.150:mRNA|gene=TcCLB.506363.150|organism=Trypanosoma_cruzi_CL_Brener_Esmeraldo-like|gene_product=solubleN-ethylmaleimidesensitivefactor(NSF)attachmentprotein,putative|transcript_product=solubleN-ethylmaleimidesensitivefactor(NSF)attachmentprotein,putative|location=TcChr16-S:527427-528272(-)|protein_length=281|sequence_SO=chromosome|SO=protein_coding…
23.9351	24.2905	22.7814	22.9385	23.8898	23.377	24.119	24.6359	23.7962	24.5432	24.6613	23.5608	24.3847	22.8136	23.9094				13	13	6	46.8	46.8	30.5	37.619	0	43.542	275690000	102	TcCLB.506367.30:mRNA-p1|transcript=TcCLB.506367.30:mRNA|gene=TcCLB.506367.30|organism=Trypanosoma_cruzi_CL_Brener_Esmeraldo-like|gene_product=1,2-Dihydroxy-3-keto-5-methylthiopentenedioxygenase,putative|transcript_product=1,2-Dihydroxy-3-keto-5-methylthiopentenedioxygenase,putative|location=TcChr39-S:397585-398580(-)|protein_length=331|sequence_SO=chromosome|SO=protein_coding	TcCLB.506367.30:mRNA-p1|transcript=TcCLB.506367.30:mRNA|gene=TcCLB.506367.30|organism=Trypanosoma_cruzi_CL_Brener_Esmeraldo-like|gene_product=1,2-Dihydroxy-3-keto-5-methylthiopentenedioxygenase,putative|transcript_product=1,2-Dihydroxy-3-keto-5-methylthiopentenedioxygenase,putative|location=TcChr39-S:397585-398580(-)|protein_length=331|sequence_SO=chromosome|SO=protein_coding
19.4634	21.8857	23.397	20.3437	18.8597	19.1319	21.5202	22.6457	22.5034	19.1983	19.8083	20.0658	23.4219	20.8092	21.5289				3	3	3	41.4	41.4	41.4	12.756	0	20.983	62992000	21	TcCLB.510993.10:mRNA-p1|transcript=TcCLB.510993.10:mRNA|gene=TcCLB.510993.10|organism=Trypanosoma_cruzi_CL_Brener_Non-Esmeraldo-like|gene_product=(H+)-ATPaseGsubunit|transcript_product=(H+)-ATPaseGsubunit|location=TcChr22-P:202298-202633(+)|protein_length=111|sequence_SO=chromosome|SO=protein_coding;TcCLB.506375.110:mRNA-p1|transcript=TcCLB.506375.110:mRNA|gene=TcCLB.506375.110|organism=Trypanoso…	TcCLB.510993.10:mRNA-p1|transcript=TcCLB.510993.10:mRNA|gene=TcCLB.510993.10|organism=Trypanosoma_cruzi_CL_Brener_Non-Esmeraldo-like|gene_product=(H+)-ATPaseGsubunit|transcript_product=(H+)-ATPaseGsubunit|location=TcChr22-P:202298-202633(+)|protein_length=111|sequence_SO=chromosome|SO=protein_coding;TcCLB.506375.110:mRNA-p1|transcript=TcCLB.506375.110:mRNA|gene=TcCLB.506375.110|organism=Trypanoso…
27.6124	27.3163	26.9617	26.6248	27.6374	26.4858	28.1839	28.2642	26.3616	27.6459	28.2993	27.7526	26.3798	26.5831	25.8815				16	16	16	96	96	96	16.824	0	155.1	3137000000	294	TcCLB.507483.39:mRNA-p1|transcript=TcCLB.507483.39:mRNA|gene=TcCLB.507483.39|organism=Trypanosoma_cruzi_CL_Brener_Esmeraldo-like|gene_product=calmodulin|transcript_product=calmodulin|location=TcChr41-S:549733-550182(-)|protein_length=149|sequence_SO=chromosome|SO=protein_coding;TcCLB.506391.20:mRNA-p1|transcript=TcCLB.506391.20:mRNA|gene=TcCLB.506391.20|organism=Trypanosoma_cruzi_CL_Brener_Non-Es…	TcCLB.507483.39:mRNA-p1|transcript=TcCLB.507483.39:mRNA|gene=TcCLB.507483.39|organism=Trypanosoma_cruzi_CL_Brener_Esmeraldo-like|gene_product=calmodulin|transcript_product=calmodulin|location=TcChr41-S:549733-550182(-)|protein_length=149|sequence_SO=chromosome|SO=protein_coding;TcCLB.506391.20:mRNA-p1|transcript=TcCLB.506391.20:mRNA|gene=TcCLB.506391.20|organism=Trypanosoma_cruzi_CL_Brener_Non-Es…
23.9963	23.9034	23.6178	24.2053	23.6479	24.1106	24.1626	22.671	24.014	23.7257	23.6825	23.7618	23.8363	24.0109	23.9312				8	8	8	18.3	18.3	18.3	62.312	0	26.823	218650000	61	TcCLB.508543.140:mRNA-p1|transcript=TcCLB.508543.140:mRNA|gene=TcCLB.508543.140|organism=Trypanosoma_cruzi_CL_Brener_Non-Esmeraldo-like|gene_product=electrontransferflavoprotein-ubiquinoneoxidoreductase,putative|transcript_product=electrontransferflavoprotein-ubiquinoneoxidoreductase,putative|location=TcChr19-P:346877-348571(-)|protein_length=564|sequence_SO=chromosome|SO=protein_coding;TcCLB.506…	TcCLB.508543.140:mRNA-p1|transcript=TcCLB.508543.140:mRNA|gene=TcCLB.508543.140|organism=Trypanosoma_cruzi_CL_Brener_Non-Esmeraldo-like|gene_product=electrontransferflavoprotein-ubiquinoneoxidoreductase,putative|transcript_product=electrontransferflavoprotein-ubiquinoneoxidoreductase,putative|location=TcChr19-P:346877-348571(-)|protein_length=564|sequence_SO=chromosome|SO=protein_coding;TcCLB.506…
19.9547	20.665	19.7183	23.6722	24.8851	21.9785	20.2698	20.0245	18.9378	19.5735	19.472	19.8319	23.0178	23.3819	19.1785				4	4	4	18.4	18.4	18.4	34.549	0	15.268	75703000	19	TcCLB.510835.40:mRNA-p1|transcript=TcCLB.510835.40:mRNA|gene=TcCLB.510835.40|organism=Trypanosoma_cruzi_CL_Brener_Non-Esmeraldo-like|gene_product=60SribosomalproteinL7a,putative|transcript_product=60SribosomalproteinL7a,putative|location=TcChr19-P:378512-379459(-)|protein_length=315|sequence_SO=chromosome|SO=protein_coding;TcCLB.506401.320:mRNA-p1|transcript=TcCLB.506401.320:mRNA|gene=TcCLB.50640…	TcCLB.510835.40:mRNA-p1|transcript=TcCLB.510835.40:mRNA|gene=TcCLB.510835.40|organism=Trypanosoma_cruzi_CL_Brener_Non-Esmeraldo-like|gene_product=60SribosomalproteinL7a,putative|transcript_product=60SribosomalproteinL7a,putative|location=TcChr19-P:378512-379459(-)|protein_length=315|sequence_SO=chromosome|SO=protein_coding;TcCLB.506401.320:mRNA-p1|transcript=TcCLB.506401.320:mRNA|gene=TcCLB.50640…
23.9805	24.2546	24.8734	24.5094	24.9179	24.6763	23.5929	23.8374	24.4561	24.2632	23.7843	24.9371	23.2437	24.3396	24.7269				14	14	2	36.3	36.3	5.5	59.353	0	46.858	296820000	94	TcCLB.506401.380:mRNA-p1|transcript=TcCLB.506401.380:mRNA|gene=TcCLB.506401.380|organism=Trypanosoma_cruzi_CL_Brener_Esmeraldo-like|gene_product=surfaceproteaseGP63,putative|transcript_product=surfaceproteaseGP63,putative|location=TcChr19-S:397734-399365(+)|protein_length=543|sequence_SO=chromosome|SO=protein_coding;TcCLB.508999.170:mRNA-p1|transcript=TcCLB.508999.170:mRNA|gene=TcCLB.508999.170|o…	TcCLB.506401.380:mRNA-p1|transcript=TcCLB.506401.380:mRNA|gene=TcCLB.506401.380|organism=Trypanosoma_cruzi_CL_Brener_Esmeraldo-like|gene_product=surfaceproteaseGP63,putative|transcript_product=surfaceproteaseGP63,putative|location=TcChr19-S:397734-399365(+)|protein_length=543|sequence_SO=chromosome|SO=protein_coding
22.9785	22.9283	21.9775	21.3446	22.0231	20.6966	22.1665	23.6686	21.796	22.8192	23.5114	22.3175	22.4841	21.8105	20.9528				6	6	1	62.4	62.4	14.8	21.13	0	42.276	93388000	40	TcCLB.506401.90:mRNA-p1|transcript=TcCLB.506401.90:mRNA|gene=TcCLB.506401.90|organism=Trypanosoma_cruzi_CL_Brener_Esmeraldo-like|gene_product=centrin,putative|transcript_product=centrin,putative|location=TcChr19-S:314746-315315(-)|protein_length=189|sequence_SO=chromosome|SO=protein_coding	TcCLB.506401.90:mRNA-p1|transcript=TcCLB.506401.90:mRNA|gene=TcCLB.506401.90|organism=Trypanosoma_cruzi_CL_Brener_Esmeraldo-like|gene_product=centrin,putative|transcript_product=centrin,putative|location=TcChr19-S:314746-315315(-)|protein_length=189|sequence_SO=chromosome|SO=protein_coding
22.7713	22.7546	23.0369	22.8883	23.5665	22.4765	22.9682	22.9426	23.0616	23.0336	22.6431	23.4046	22.6456	22.6607	22.6191				4	4	4	29.6	29.6	29.6	18.083	0	13.068	117440000	22	TcCLB.507251.20:mRNA-p1|transcript=TcCLB.507251.20:mRNA|gene=TcCLB.507251.20|organism=Trypanosoma_cruzi_CL_Brener_Non-Esmeraldo-like|gene_product=ribosomalproteinL21E(60S),putative|transcript_product=ribosomalproteinL21E(60S),putative|location=TcChr34-P:275830-276309(+)|protein_length=159|sequence_SO=chromosome|SO=protein_coding;TcCLB.506405.149:mRNA-p1|transcript=TcCLB.506405.149:mRNA|gene=TcCLB…	TcCLB.507251.20:mRNA-p1|transcript=TcCLB.507251.20:mRNA|gene=TcCLB.507251.20|organism=Trypanosoma_cruzi_CL_Brener_Non-Esmeraldo-like|gene_product=ribosomalproteinL21E(60S),putative|transcript_product=ribosomalproteinL21E(60S),putative|location=TcChr34-P:275830-276309(+)|protein_length=159|sequence_SO=chromosome|SO=protein_coding;TcCLB.506405.149:mRNA-p1|transcript=TcCLB.506405.149:mRNA|gene=TcCLB…
22.4259	23.0739	21.6422	21.2955	20.9464	21.2519	22.3355	23.3503	21.7056	22.6026	22.6047	22.655	19.7343	19.0034	19.1014				5	5	1	11.3	11.3	2.7	55.328	0	23.919	67419000	33	TcCLB.506407.50:mRNA-p1|transcript=TcCLB.506407.50:mRNA|gene=TcCLB.506407.50|organism=Trypanosoma_cruzi_CL_Brener_Esmeraldo-like|gene_product=hypotheticalprotein,conserved|transcript_product=hypotheticalprotein,conserved|location=TcChr36-S:1109680-1111146(-)|protein_length=488|sequence_SO=chromosome|SO=protein_coding	TcCLB.506407.50:mRNA-p1|transcript=TcCLB.506407.50:mRNA|gene=TcCLB.506407.50|organism=Trypanosoma_cruzi_CL_Brener_Esmeraldo-like|gene_product=hypotheticalprotein,conserved|transcript_product=hypotheticalprotein,conserved|location=TcChr36-S:1109680-1111146(-)|protein_length=488|sequence_SO=chromosome|SO=protein_coding
22.2003	22.4766	23.0518	22.4225	20.5705	20.2786	22.9346	22.744	22.9904	22.0237	22.4947	22.5844	20.8856	20.6904	18.5986				8	8	8	14.2	14.2	14.2	89.141	0	19.056	79198000	26	TcCLB.506407.80:mRNA-p1|transcript=TcCLB.506407.80:mRNA|gene=TcCLB.506407.80|organism=Trypanosoma_cruzi_CL_Brener_Esmeraldo-like|gene_product=intraflagellartransportprotein81,putative|transcript_product=intraflagellartransportprotein81,putative|location=TcChr36-S:1102557-1104908(-)|protein_length=783|sequence_SO=chromosome|SO=protein_coding;TcCLB.506195.190:mRNA-p1|transcript=TcCLB.506195.190:mRN…	TcCLB.506407.80:mRNA-p1|transcript=TcCLB.506407.80:mRNA|gene=TcCLB.506407.80|organism=Trypanosoma_cruzi_CL_Brener_Esmeraldo-like|gene_product=intraflagellartransportprotein81,putative|transcript_product=intraflagellartransportprotein81,putative|location=TcChr36-S:1102557-1104908(-)|protein_length=783|sequence_SO=chromosome|SO=protein_coding;TcCLB.506195.190:mRNA-p1|transcript=TcCLB.506195.190:mRN…
24.0604	24.1215	24.4752	24.6316	23.6325	24.7386	23.9081	23.3457	23.7537	24.1542	23.296	24.0561	23.4695	24.4388	24.8906				19	19	8	33.7	33.7	13.8	77.529	0	87.889	281810000	108	TcCLB.506411.10:mRNA-p1|transcript=TcCLB.506411.10:mRNA|gene=TcCLB.506411.10|organism=Trypanosoma_cruzi_CL_Brener_Esmeraldo-like|gene_product=thimetoligopeptidase,putative|transcript_product=thimetoligopeptidase,putative|location=TcChr24-S:682840-684900(+)|protein_length=686|sequence_SO=chromosome|SO=protein_coding	TcCLB.506411.10:mRNA-p1|transcript=TcCLB.506411.10:mRNA|gene=TcCLB.506411.10|organism=Trypanosoma_cruzi_CL_Brener_Esmeraldo-like|gene_product=thimetoligopeptidase,putative|transcript_product=thimetoligopeptidase,putative|location=TcChr24-S:682840-684900(+)|protein_length=686|sequence_SO=chromosome|SO=protein_coding
18.8807	20.3259	20.3013	22.5826	23.1684	23.0906	18.5957	19.5064	22.5408	19.8259	20.4249	19.5873	22.6736	22.7481	22.9111				7	7	7	18.4	18.4	18.4	64.796	0	23.335	48006000	18	TcCLB.506411.30:mRNA-p1|transcript=TcCLB.506411.30:mRNA|gene=TcCLB.506411.30|organism=Trypanosoma_cruzi_CL_Brener_Esmeraldo-like|gene_product=Prolinedehydrogenase,mitochondrial|transcript_product=Prolinedehydrogenase,mitochondrial|location=TcChr24-S:688959-690659(+)|protein_length=566|sequence_SO=chromosome|SO=protein_coding;TcCLB.511237.30:pseudogenic_transcript-p1|transcript=TcCLB.511237.30:pse…	TcCLB.506411.30:mRNA-p1|transcript=TcCLB.506411.30:mRNA|gene=TcCLB.506411.30|organism=Trypanosoma_cruzi_CL_Brener_Esmeraldo-like|gene_product=Prolinedehydrogenase,mitochondrial|transcript_product=Prolinedehydrogenase,mitochondrial|location=TcChr24-S:688959-690659(+)|protein_length=566|sequence_SO=chromosome|SO=protein_coding
19.2273	19.9484	19.4132	19.9808	18.5574	20.2313	19.9369	19.2004	19.4367	20.8853	19.64	19.6679	19.5945	19.2143	18.4573				3	3	3	23.2	23.2	23.2	12.41	0	11.844	10018000	21	TcCLB.511237.60:mRNA-p1|transcript=TcCLB.511237.60:mRNA|gene=TcCLB.511237.60|organism=Trypanosoma_cruzi_CL_Brener_Non-Esmeraldo-like|gene_product=40SribosomalproteinS33,putative|transcript_product=40SribosomalproteinS33,putative|location=TcChr24-P:693302-693640(+)|protein_length=112|sequence_SO=chromosome|SO=protein_coding;TcCLB.506413.30:mRNA-p1|transcript=TcCLB.506413.30:mRNA|gene=TcCLB.506413.…	TcCLB.511237.60:mRNA-p1|transcript=TcCLB.511237.60:mRNA|gene=TcCLB.511237.60|organism=Trypanosoma_cruzi_CL_Brener_Non-Esmeraldo-like|gene_product=40SribosomalproteinS33,putative|transcript_product=40SribosomalproteinS33,putative|location=TcChr24-P:693302-693640(+)|protein_length=112|sequence_SO=chromosome|SO=protein_coding;TcCLB.506413.30:mRNA-p1|transcript=TcCLB.506413.30:mRNA|gene=TcCLB.506413.…
18.8927	19.1021	20.8173	23.3955	22.7158	23.2917	23.2445	23.3185	23.7258	22.8365	22.8587	19.6768	22.6832	22.8556	23.2242				7	7	7	53.1	53.1	53.1	24.188	0	11.825	127830000	28	TcCLB.506413.80:mRNA-p1|transcript=TcCLB.506413.80:mRNA|gene=TcCLB.506413.80|organism=Trypanosoma_cruzi_CL_Brener_Esmeraldo-like|gene_product=cyclophilin,putative|transcript_product=cyclophilin,putative|location=TcChr24-S:699806-700480(+)|protein_length=224|sequence_SO=chromosome|SO=protein_coding;TcCLB.511237.110:mRNA-p1|transcript=TcCLB.511237.110:mRNA|gene=TcCLB.511237.110|organism=Trypanosoma…	TcCLB.506413.80:mRNA-p1|transcript=TcCLB.506413.80:mRNA|gene=TcCLB.506413.80|organism=Trypanosoma_cruzi_CL_Brener_Esmeraldo-like|gene_product=cyclophilin,putative|transcript_product=cyclophilin,putative|location=TcChr24-S:699806-700480(+)|protein_length=224|sequence_SO=chromosome|SO=protein_coding;TcCLB.511237.110:mRNA-p1|transcript=TcCLB.511237.110:mRNA|gene=TcCLB.511237.110|organism=Trypanosoma…
21.6601	22.4924	19.338	19.6238	18.3023	20.4806	21.5751	23.1186	21.6191	22.086	23.1125	21.4133	19.5742	20.0777	19.9444				5	5	5	16	16	16	54.606	0	24.762	49562000	23	TcCLB.506419.60:mRNA-p1|transcript=TcCLB.506419.60:mRNA|gene=TcCLB.506419.60|organism=Trypanosoma_cruzi_CL_Brener_Non-Esmeraldo-like|gene_product=NucleoporinNUP62|transcript_product=NucleoporinNUP62|location=TcChr31-P:167298-168872(+)|protein_length=524|sequence_SO=chromosome|SO=protein_coding;TcCLB.510597.40:mRNA-p1|transcript=TcCLB.510597.40:mRNA|gene=TcCLB.510597.40|organism=Trypanosoma_cruzi_…	TcCLB.506419.60:mRNA-p1|transcript=TcCLB.506419.60:mRNA|gene=TcCLB.506419.60|organism=Trypanosoma_cruzi_CL_Brener_Non-Esmeraldo-like|gene_product=NucleoporinNUP62|transcript_product=NucleoporinNUP62|location=TcChr31-P:167298-168872(+)|protein_length=524|sequence_SO=chromosome|SO=protein_coding
22.3229	22.9629	23.4435	23.8978	24.0101	23.8758	19.8509	19.4283	22.9723	21.9719	21.3147	20.1955	22.8991	23.5058	24.3553				9	9	5	31.9	31.9	20.3	39.844	0	62.037	126920000	37	TcCLB.506421.10:mRNA-p1|transcript=TcCLB.506421.10:mRNA|gene=TcCLB.506421.10|organism=Trypanosoma_cruzi_CL_Brener_Non-Esmeraldo-like|gene_product=retrotransposonhotspot(RHS)protein,putative|transcript_product=retrotransposonhotspot(RHS)protein,putative|location=TcChr31-P:53479-54516(-)|protein_length=345|sequence_SO=chromosome|SO=protein_coding;TcCLB.509873.10:mRNA-p1|transcript=TcCLB.509873.10:m…	TcCLB.506421.10:mRNA-p1|transcript=TcCLB.506421.10:mRNA|gene=TcCLB.506421.10|organism=Trypanosoma_cruzi_CL_Brener_Non-Esmeraldo-like|gene_product=retrotransposonhotspot(RHS)protein,putative|transcript_product=retrotransposonhotspot(RHS)protein,putative|location=TcChr31-P:53479-54516(-)|protein_length=345|sequence_SO=chromosome|SO=protein_coding
19.6686	19.324	19.3331	23.2428	22.5116	23.2169	23.081	23.3889	22.9218	23.3761	23.5971	22.436	23.2538	23.6219	23.388				2	2	1	14.5	14.5	5.9	17.782	0	6.921	203890000	33	TcCLB.506435.150:mRNA-p1|transcript=TcCLB.506435.150:mRNA|gene=TcCLB.506435.150|organism=Trypanosoma_cruzi_CL_Brener_Non-Esmeraldo-like|gene_product=hypotheticalprotein,conserved|transcript_product=hypotheticalprotein,conserved|location=TcChr34-P:867091-867549(+)|protein_length=152|sequence_SO=chromosome|SO=protein_coding	TcCLB.506435.150:mRNA-p1|transcript=TcCLB.506435.150:mRNA|gene=TcCLB.506435.150|organism=Trypanosoma_cruzi_CL_Brener_Non-Esmeraldo-like|gene_product=hypotheticalprotein,conserved|transcript_product=hypotheticalprotein,conserved|location=TcChr34-P:867091-867549(+)|protein_length=152|sequence_SO=chromosome|SO=protein_coding
27.7762	27.7201	28.1111	27.7884	28.3851	27.9045	28.0197	27.7559	28.0144	27.9309	27.7814	28.315	27.7969	28.1451	28.1883				46	46	12	55	55	15.2	123.46	0	297.62	4349500000	740	TcCLB.506441.20:mRNA-p1|transcript=TcCLB.506441.20:mRNA|gene=TcCLB.506441.20|organism=Trypanosoma_cruzi_CL_Brener_Non-Esmeraldo-like|gene_product=cytoskeletonassociatedprotein,putative|transcript_product=cytoskeletonassociatedprotein,putative|location=TcChr11-P:473722-476970(+)|protein_length=1082|sequence_SO=chromosome|SO=protein_coding	TcCLB.506441.20:mRNA-p1|transcript=TcCLB.506441.20:mRNA|gene=TcCLB.506441.20|organism=Trypanosoma_cruzi_CL_Brener_Non-Esmeraldo-like|gene_product=cytoskeletonassociatedprotein,putative|transcript_product=cytoskeletonassociatedprotein,putative|location=TcChr11-P:473722-476970(+)|protein_length=1082|sequence_SO=chromosome|SO=protein_coding
21.5619	22.2164	22.6953	22.1944	22.3587	22.2334	21.9205	19.9814	22.2637	19.9791	20.5092	19.844	21.8512	21.9926	22.5213				13	11	9	20.2	17.8	14.5	91.98	0	21.981	59187000	17	TcCLB.506443.150:mRNA-p1|transcript=TcCLB.506443.150:mRNA|gene=TcCLB.506443.150|organism=Trypanosoma_cruzi_CL_Brener_Non-Esmeraldo-like|gene_product=retrotransposonhotspot(RHS)protein,putative|transcript_product=retrotransposonhotspot(RHS)protein,putative|location=TcChr11-P:510464-512863(+)|protein_length=799|sequence_SO=chromosome|SO=protein_coding	TcCLB.506443.150:mRNA-p1|transcript=TcCLB.506443.150:mRNA|gene=TcCLB.506443.150|organism=Trypanosoma_cruzi_CL_Brener_Non-Esmeraldo-like|gene_product=retrotransposonhotspot(RHS)protein,putative|transcript_product=retrotransposonhotspot(RHS)protein,putative|location=TcChr11-P:510464-512863(+)|protein_length=799|sequence_SO=chromosome|SO=protein_coding
18.7074	20.4366	19.5282	24.1233	23.1318	23.3947	22.8805	19.6603	23.2193	20.0892	20.8535	20.5199	22.9148	22.7393	23.6136				8	8	2	51.3	51.3	17	35.168	0	21.484	103090000	27	TcCLB.506443.70:mRNA-p1|transcript=TcCLB.506443.70:mRNA|gene=TcCLB.506443.70|organism=Trypanosoma_cruzi_CL_Brener_Non-Esmeraldo-like|gene_product=glutathione-S-transferase/glutaredoxin,putative|transcript_product=glutathione-S-transferase/glutaredoxin,putative|location=TcChr11-P:488966-489904(+)|protein_length=312|sequence_SO=chromosome|SO=protein_coding	TcCLB.506443.70:mRNA-p1|transcript=TcCLB.506443.70:mRNA|gene=TcCLB.506443.70|organism=Trypanosoma_cruzi_CL_Brener_Non-Esmeraldo-like|gene_product=glutathione-S-transferase/glutaredoxin,putative|transcript_product=glutathione-S-transferase/glutaredoxin,putative|location=TcChr11-P:488966-489904(+)|protein_length=312|sequence_SO=chromosome|SO=protein_coding
19.2594	20.4084	19.1385	18.8305	18.6844	19.2811	19.0446	19.8187	19.8574	20.6587	19.6109	19.5924	20.992	21.4721	21.434				3	3	3	17.2	17.2	17.2	25.529	0	6.9575	19876000	6	TcCLB.506457.30:mRNA-p1|transcript=TcCLB.506457.30:mRNA|gene=TcCLB.506457.30|organism=Trypanosoma_cruzi_CL_Brener_Esmeraldo-like|gene_product=hypoxanthine-guaninephosphoribosyltransferase,putative|transcript_product=hypoxanthine-guaninephosphoribosyltransferase,putative|location=TcChr10-S:146970-147635(+)|protein_length=221|sequence_SO=chromosome|SO=protein_coding;TcCLB.509693.70:mRNA-p1|transcri…	TcCLB.506457.30:mRNA-p1|transcript=TcCLB.506457.30:mRNA|gene=TcCLB.506457.30|organism=Trypanosoma_cruzi_CL_Brener_Esmeraldo-like|gene_product=hypoxanthine-guaninephosphoribosyltransferase,putative|transcript_product=hypoxanthine-guaninephosphoribosyltransferase,putative|location=TcChr10-S:146970-147635(+)|protein_length=221|sequence_SO=chromosome|SO=protein_coding;TcCLB.509693.70:mRNA-p1|transcri…
23.7147	23.6465	24.3106	23.2588	23.7188	23.4986	23.4591	23.4825	23.6502	23.8211	23.5898	24.6013	22.9818	23.3823	23.9321				13	12	5	25.4	23.7	15.2	83.287	0	34.737	212840000	51	TcCLB.506471.30:mRNA-p1|transcript=TcCLB.506471.30:mRNA|gene=TcCLB.506471.30|organism=Trypanosoma_cruzi_CL_Brener_Non-Esmeraldo-like|gene_product=trans-sialidase,GroupII,putative|transcript_product=trans-sialidase,GroupII,putative|location=TcChr33-P:1006986-1009265(+)|protein_length=759|sequence_SO=chromosome|SO=protein_coding;TcCLB.506471.120:mRNA-p1|transcript=TcCLB.506471.120:mRNA|gene=TcCLB.5…	TcCLB.506471.30:mRNA-p1|transcript=TcCLB.506471.30:mRNA|gene=TcCLB.506471.30|organism=Trypanosoma_cruzi_CL_Brener_Non-Esmeraldo-like|gene_product=trans-sialidase,GroupII,putative|transcript_product=trans-sialidase,GroupII,putative|location=TcChr33-P:1006986-1009265(+)|protein_length=759|sequence_SO=chromosome|SO=protein_coding;TcCLB.506471.120:mRNA-p1|transcript=TcCLB.506471.120:mRNA|gene=TcCLB.5…
20.3216	20.4087	19.0318	19.6101	18.7501	19.7153	20.1479	20.3615	19.0393	18.9702	21.0112	19.2997	20.5953	20.4203	20.5831				3	3	3	10.3	10.3	10.3	33.049	0	4.841	7054200	2	TcCLB.508995.60:mRNA-p1|transcript=TcCLB.508995.60:mRNA|gene=TcCLB.508995.60|organism=Trypanosoma_cruzi_CL_Brener_Esmeraldo-like|gene_product=electrontransportproteinSCO1/2,putative|transcript_product=electrontransportproteinSCO1/2,putative|location=TcChr9-S:287976-288854(+)|protein_length=292|sequence_SO=chromosome|SO=protein_coding;TcCLB.506477.10:mRNA-p1|transcript=TcCLB.506477.10:mRNA|gene=Tc…	TcCLB.508995.60:mRNA-p1|transcript=TcCLB.508995.60:mRNA|gene=TcCLB.508995.60|organism=Trypanosoma_cruzi_CL_Brener_Esmeraldo-like|gene_product=electrontransportproteinSCO1/2,putative|transcript_product=electrontransportproteinSCO1/2,putative|location=TcChr9-S:287976-288854(+)|protein_length=292|sequence_SO=chromosome|SO=protein_coding;TcCLB.506477.10:mRNA-p1|transcript=TcCLB.506477.10:mRNA|gene=Tc…
19.7464	19.9803	22.5511	21.644	21.6684	21.7711	19.7312	20.8761	22.3384	19.6522	18.4869	21.922	19.1849	21.0431	21.5035				6	5	5	12.1	10.5	10.5	79.494	0	21.464	30439000	24	TcCLB.508995.40:mRNA-p1|transcript=TcCLB.508995.40:mRNA|gene=TcCLB.508995.40|organism=Trypanosoma_cruzi_CL_Brener_Esmeraldo-like|gene_product=vesicular-fusionproteinnsf,putative|transcript_product=vesicular-fusionproteinnsf,putative|location=TcChr9-S:283829-286009(+)|protein_length=726|sequence_SO=chromosome|SO=protein_coding;TcCLB.506477.20:mRNA-p1|transcript=TcCLB.506477.20:mRNA|gene=TcCLB.5064…	TcCLB.508995.40:mRNA-p1|transcript=TcCLB.508995.40:mRNA|gene=TcCLB.508995.40|organism=Trypanosoma_cruzi_CL_Brener_Esmeraldo-like|gene_product=vesicular-fusionproteinnsf,putative|transcript_product=vesicular-fusionproteinnsf,putative|location=TcChr9-S:283829-286009(+)|protein_length=726|sequence_SO=chromosome|SO=protein_coding;TcCLB.506477.20:mRNA-p1|transcript=TcCLB.506477.20:mRNA|gene=TcCLB.5064…
19.3048	20.0864	20.9942	19.5305	18.4186	19.5763	19.4225	20.1118	19.4697	20.103	21.2555	20.9814	19.4781	19.0436	19.9923				5	5	5	10.6	10.6	10.6	62.921	0	10.272	6619500	6	TcCLB.506479.39:mRNA-p1|transcript=TcCLB.506479.39:mRNA|gene=TcCLB.506479.39|organism=Trypanosoma_cruzi_CL_Brener_Non-Esmeraldo-like|gene_product=serine/threonineproteinphosphatase2Aregulatorysubunit,putative|transcript_product=serine/threonineproteinphosphatase2Aregulatorysubunit,putative|location=TcChr9-P:244057-245778(+)|protein_length=573|sequence_SO=chromosome|SO=protein_coding;TcCLB.503803.…	TcCLB.506479.39:mRNA-p1|transcript=TcCLB.506479.39:mRNA|gene=TcCLB.506479.39|organism=Trypanosoma_cruzi_CL_Brener_Non-Esmeraldo-like|gene_product=serine/threonineproteinphosphatase2Aregulatorysubunit,putative|transcript_product=serine/threonineproteinphosphatase2Aregulatorysubunit,putative|location=TcChr9-P:244057-245778(+)|protein_length=573|sequence_SO=chromosome|SO=protein_coding;TcCLB.503803.…
24.11	23.684	24.2167	24.6886	25.916	24.5335	25.0879	24.7799	24.6695	23.9379	24.3061	24.1653	24.2732	24.2964	24.6678				7	7	1	35.1	35.1	5.7	23.313	0	23.552	364090000	68	TcCLB.506485.100:mRNA-p1|transcript=TcCLB.506485.100:mRNA|gene=TcCLB.506485.100|organism=Trypanosoma_cruzi_CL_Brener_Non-Esmeraldo-like|gene_product=hypotheticalprotein,conserved|transcript_product=hypotheticalprotein,conserved|location=TcChr36-P:284253-284837(+)|protein_length=194|sequence_SO=chromosome|SO=protein_coding	TcCLB.506485.100:mRNA-p1|transcript=TcCLB.506485.100:mRNA|gene=TcCLB.506485.100|organism=Trypanosoma_cruzi_CL_Brener_Non-Esmeraldo-like|gene_product=hypotheticalprotein,conserved|transcript_product=hypotheticalprotein,conserved|location=TcChr36-P:284253-284837(+)|protein_length=194|sequence_SO=chromosome|SO=protein_coding
23.6177	23.204	23.9018	22.9408	22.8981	23.0162	23.2714	23.1448	23.1344	23.6063	23.4671	23.4205	23.0821	22.9549	22.9567				13	13	13	15.7	15.7	15.7	124.66	0	75.746	142230000	62	TcCLB.506485.60:mRNA-p1|transcript=TcCLB.506485.60:mRNA|gene=TcCLB.506485.60|organism=Trypanosoma_cruzi_CL_Brener_Non-Esmeraldo-like|gene_product=hypotheticalprotein,conserved|transcript_product=hypotheticalprotein,conserved|location=TcChr36-P:273549-276923(+)|protein_length=1124|sequence_SO=chromosome|SO=protein_coding	TcCLB.506485.60:mRNA-p1|transcript=TcCLB.506485.60:mRNA|gene=TcCLB.506485.60|organism=Trypanosoma_cruzi_CL_Brener_Non-Esmeraldo-like|gene_product=hypotheticalprotein,conserved|transcript_product=hypotheticalprotein,conserved|location=TcChr36-P:273549-276923(+)|protein_length=1124|sequence_SO=chromosome|SO=protein_coding
24.9309	24.8168	24.31	23.8462	23.9784	23.5922	24.6126	24.8283	23.971	24.7177	24.7006	24.8275	24.8349	24.3441	23.3266				17	17	17	44.1	44.1	44.1	65.261	0	101.23	363170000	125	TcCLB.506485.70:mRNA-p1|transcript=TcCLB.506485.70:mRNA|gene=TcCLB.506485.70|organism=Trypanosoma_cruzi_CL_Brener_Non-Esmeraldo-like|gene_product=hypotheticalprotein,conserved|transcript_product=hypotheticalprotein,conserved|location=TcChr36-P:277464-279248(+)|protein_length=594|sequence_SO=chromosome|SO=protein_coding	TcCLB.506485.70:mRNA-p1|transcript=TcCLB.506485.70:mRNA|gene=TcCLB.506485.70|organism=Trypanosoma_cruzi_CL_Brener_Non-Esmeraldo-like|gene_product=hypotheticalprotein,conserved|transcript_product=hypotheticalprotein,conserved|location=TcChr36-P:277464-279248(+)|protein_length=594|sequence_SO=chromosome|SO=protein_coding
23.8642	23.5572	24.0838	24.6076	22.4464	24.3425	24.2758	24.2202	24.1762	24.5713	24.03	23.2418	24.3416	24.0975	24.2804				8	8	8	35	35	35	36.529	0	30.273	285900000	91	TcCLB.506485.80:mRNA-p1|transcript=TcCLB.506485.80:mRNA|gene=TcCLB.506485.80|organism=Trypanosoma_cruzi_CL_Brener_Non-Esmeraldo-like|gene_product=oxidoreductase,putative|transcript_product=oxidoreductase,putative|location=TcChr36-P:280500-281513(+)|protein_length=337|sequence_SO=chromosome|SO=protein_coding	TcCLB.506485.80:mRNA-p1|transcript=TcCLB.506485.80:mRNA|gene=TcCLB.506485.80|organism=Trypanosoma_cruzi_CL_Brener_Non-Esmeraldo-like|gene_product=oxidoreductase,putative|transcript_product=oxidoreductase,putative|location=TcChr36-P:280500-281513(+)|protein_length=337|sequence_SO=chromosome|SO=protein_coding
24.0845	24.1053	19.319	20.7913	21.3809	21.2835	22.3418	24.258	19.9276	23.8157	23.9254	21.5024	22.6658	24.2083	19.2204				4	4	4	39.1	39.1	39.1	17.004	0	28.902	157380000	65	TcCLB.506503.150:mRNA-p1|transcript=TcCLB.506503.150:mRNA|gene=TcCLB.506503.150|organism=Trypanosoma_cruzi_CL_Brener_Esmeraldo-like|gene_product=histoneH3variantV|transcript_product=histoneH3variantV|location=TcChr40-S:310845-311300(-)|protein_length=151|sequence_SO=chromosome|SO=protein_coding;TcCLB.507033.20:mRNA-p1|transcript=TcCLB.507033.20:mRNA|gene=TcCLB.507033.20|organism=Trypanosoma_cruzi…	TcCLB.506503.150:mRNA-p1|transcript=TcCLB.506503.150:mRNA|gene=TcCLB.506503.150|organism=Trypanosoma_cruzi_CL_Brener_Esmeraldo-like|gene_product=histoneH3variantV|transcript_product=histoneH3variantV|location=TcChr40-S:310845-311300(-)|protein_length=151|sequence_SO=chromosome|SO=protein_coding;TcCLB.507033.20:mRNA-p1|transcript=TcCLB.507033.20:mRNA|gene=TcCLB.507033.20|organism=Trypanosoma_cruzi…
23.1565	22.9862	23.3498	22.5807	21.993	22.4287	22.1071	23.0304	22.4235	22.9933	23.3745	23.4857	22.4224	22.3493	22.1342				6	6	6	23.4	23.4	23.4	46.474	0	31.386	128420000	79	TcCLB.506513.110:mRNA-p1|transcript=TcCLB.506513.110:mRNA|gene=TcCLB.506513.110|organism=Trypanosoma_cruzi_CL_Brener_Esmeraldo-like|gene_product=peptidaset,putative|transcript_product=peptidaset,putative|location=TcChr17-S:589550-590809(+)|protein_length=419|sequence_SO=chromosome|SO=protein_coding;TcCLB.508917.49:mRNA-p1|transcript=TcCLB.508917.49:mRNA|gene=TcCLB.508917.49|organism=Trypanosoma_c…	TcCLB.506513.110:mRNA-p1|transcript=TcCLB.506513.110:mRNA|gene=TcCLB.506513.110|organism=Trypanosoma_cruzi_CL_Brener_Esmeraldo-like|gene_product=peptidaset,putative|transcript_product=peptidaset,putative|location=TcChr17-S:589550-590809(+)|protein_length=419|sequence_SO=chromosome|SO=protein_coding;TcCLB.508917.49:mRNA-p1|transcript=TcCLB.508917.49:mRNA|gene=TcCLB.508917.49|organism=Trypanosoma_c…
19.2606	19.8108	21.1181	19.9582	18.5977	19.5791	22.4871	22.2931	22.3175	20.2144	20.872	19.0102	18.9704	20.9371	18.6802				12	3	3	29.2	8.1	8.1	62.842	0	4.6818	19525000	8	TcCLB.506513.180:mRNA-p1|transcript=TcCLB.506513.180:mRNA|gene=TcCLB.506513.180|organism=Trypanosoma_cruzi_CL_Brener_Esmeraldo-like|gene_product=hypotheticalprotein,conserved|transcript_product=hypotheticalprotein,conserved|location=TcChr17-S:569846-571582(+)|protein_length=578|sequence_SO=chromosome|SO=protein_coding	TcCLB.506513.180:mRNA-p1|transcript=TcCLB.506513.180:mRNA|gene=TcCLB.506513.180|organism=Trypanosoma_cruzi_CL_Brener_Esmeraldo-like|gene_product=hypotheticalprotein,conserved|transcript_product=hypotheticalprotein,conserved|location=TcChr17-S:569846-571582(+)|protein_length=578|sequence_SO=chromosome|SO=protein_coding
21.3448	19.7789	21.7844	22.4595	22.6648	22.8435	21.4934	21.2399	22.8954	21.9331	19.7465	18.7964	22.9485	18.9938	22.4603				4	4	4	58.8	58.8	58.8	10.952	0	32.135	58583000	33	TcCLB.508909.214:mRNA-p1|transcript=TcCLB.508909.214:mRNA|gene=TcCLB.508909.214|organism=Trypanosoma_cruzi_CL_Brener_Non-Esmeraldo-like|gene_product=hypotheticalprotein,conserved|transcript_product=hypotheticalprotein,conserved|location=TcChr17-P:459641-459934(+)|protein_length=97|sequence_SO=chromosome|SO=protein_coding;TcCLB.506517.149:mRNA-p1|transcript=TcCLB.506517.149:mRNA|gene=TcCLB.506517.…	TcCLB.508909.214:mRNA-p1|transcript=TcCLB.508909.214:mRNA|gene=TcCLB.508909.214|organism=Trypanosoma_cruzi_CL_Brener_Non-Esmeraldo-like|gene_product=hypotheticalprotein,conserved|transcript_product=hypotheticalprotein,conserved|location=TcChr17-P:459641-459934(+)|protein_length=97|sequence_SO=chromosome|SO=protein_coding;TcCLB.506517.149:mRNA-p1|transcript=TcCLB.506517.149:mRNA|gene=TcCLB.506517.…
20.8385	19.9374	20.5828	20.5595	21.3778	20.701	21.2337	21.8265	21.1318	20.7111	21.4132	21.2219	22.0451	21.703	20.1115				9	2	2	21.9	7.8	7.8	57.914	0	7.579	36068000	23	TcCLB.506525.10:mRNA-p1|transcript=TcCLB.506525.10:mRNA|gene=TcCLB.506525.10|organism=Trypanosoma_cruzi_CL_Brener_Esmeraldo-like|gene_product=nuclearsegregationprotein,putative|transcript_product=nuclearsegregationprotein,putative|location=TcChr40-S:627765-629276(+)|protein_length=503|sequence_SO=chromosome|SO=protein_coding	TcCLB.506525.10:mRNA-p1|transcript=TcCLB.506525.10:mRNA|gene=TcCLB.506525.10|organism=Trypanosoma_cruzi_CL_Brener_Esmeraldo-like|gene_product=nuclearsegregationprotein,putative|transcript_product=nuclearsegregationprotein,putative|location=TcChr40-S:627765-629276(+)|protein_length=503|sequence_SO=chromosome|SO=protein_coding
24.2772	24.0332	24.5751	23.8269	24.5473	23.7206	24.5136	24.183	23.7655	24.1645	24.1982	24.3378	23.513	23.5778	23.2723				7	7	1	25.8	25.8	2.9	41.429	0	29.373	259950000	68	TcCLB.506525.20:mRNA-p1|transcript=TcCLB.506525.20:mRNA|gene=TcCLB.506525.20|organism=Trypanosoma_cruzi_CL_Brener_Esmeraldo-like|gene_product=proteintransportproteinSEC13|transcript_product=proteintransportproteinSEC13|location=TcChr40-S:626123-627253(+)|protein_length=376|sequence_SO=chromosome|SO=protein_coding	TcCLB.506525.20:mRNA-p1|transcript=TcCLB.506525.20:mRNA|gene=TcCLB.506525.20|organism=Trypanosoma_cruzi_CL_Brener_Esmeraldo-like|gene_product=proteintransportproteinSEC13|transcript_product=proteintransportproteinSEC13|location=TcChr40-S:626123-627253(+)|protein_length=376|sequence_SO=chromosome|SO=protein_coding
18.8582	20.4455	20.2276	19.2987	22.0099	21.4546	18.7964	19.7506	18.9088	19.0617	20.6273	19.6313	19.5843	19.8462	18.8754				6	6	6	17.5	17.5	17.5	51.097	0	12.993	20787000	7	TcCLB.506525.80:mRNA-p1|transcript=TcCLB.506525.80:mRNA|gene=TcCLB.506525.80|organism=Trypanosoma_cruzi_CL_Brener_Esmeraldo-like|gene_product=N-myristoyltransferase,putative|transcript_product=N-myristoyltransferase,putative|location=TcChr40-S:610570-611928(+)|protein_length=452|sequence_SO=chromosome|SO=protein_coding;TcCLB.511283.90:mRNA-p1|transcript=TcCLB.511283.90:mRNA|gene=TcCLB.511283.90|o…	TcCLB.506525.80:mRNA-p1|transcript=TcCLB.506525.80:mRNA|gene=TcCLB.506525.80|organism=Trypanosoma_cruzi_CL_Brener_Esmeraldo-like|gene_product=N-myristoyltransferase,putative|transcript_product=N-myristoyltransferase,putative|location=TcChr40-S:610570-611928(+)|protein_length=452|sequence_SO=chromosome|SO=protein_coding;TcCLB.511283.90:mRNA-p1|transcript=TcCLB.511283.90:mRNA|gene=TcCLB.511283.90|o…
19.3294	20.7528	19.4587	19.8287	17.2957	19.2343	20.2142	20.4344	19.6739	19.296	19.5283	23.1124	22.9981	23.0168	22.7759				38	8	8	31.9	6.2	6.2	161.5	0	17.465	79033000	20	TcCLB.506529.250:mRNA-p1|transcript=TcCLB.506529.250:mRNA|gene=TcCLB.506529.250|organism=Trypanosoma_cruzi_CL_Brener_Esmeraldo-like|gene_product=Flagellumattachmentzoneprotein2|transcript_product=Flagellumattachmentzoneprotein2|location=TcChr6-S:81981-86255(-)|protein_length=1424|sequence_SO=chromosome|SO=protein_coding	TcCLB.506529.250:mRNA-p1|transcript=TcCLB.506529.250:mRNA|gene=TcCLB.506529.250|organism=Trypanosoma_cruzi_CL_Brener_Esmeraldo-like|gene_product=Flagellumattachmentzoneprotein2|transcript_product=Flagellumattachmentzoneprotein2|location=TcChr6-S:81981-86255(-)|protein_length=1424|sequence_SO=chromosome|SO=protein_coding
21.4501	21.0618	21.2125	22.0463	18.994	21.6064	21.3167	20.4579	20.8875	20.9546	20.7485	20.4096	21.8077	22.0179	21.334				7	7	3	15.5	15.5	6	80.311	0	21.364	36695000	27	TcCLB.506529.320:mRNA-p1|transcript=TcCLB.506529.320:mRNA|gene=TcCLB.506529.320|organism=Trypanosoma_cruzi_CL_Brener_Esmeraldo-like|gene_product=hypotheticalprotein,conserved|transcript_product=hypotheticalprotein,conserved|location=TcChr6-S:101026-103218(-)|protein_length=730|sequence_SO=chromosome|SO=protein_coding	TcCLB.506529.320:mRNA-p1|transcript=TcCLB.506529.320:mRNA|gene=TcCLB.506529.320|organism=Trypanosoma_cruzi_CL_Brener_Esmeraldo-like|gene_product=hypotheticalprotein,conserved|transcript_product=hypotheticalprotein,conserved|location=TcChr6-S:101026-103218(-)|protein_length=730|sequence_SO=chromosome|SO=protein_coding
19.7959	19.8902	18.9392	22.5718	22.1165	22.9097	21.2797	19.4702	21.5569	20.1649	20.7134	19.7469	22.003	22.1623	22.6497				6	6	6	10.3	10.3	10.3	104.84	0	17.8	33414000	14	TcCLB.510889.80:mRNA-p1|transcript=TcCLB.510889.80:mRNA|gene=TcCLB.510889.80|organism=Trypanosoma_cruzi_CL_Brener_Non-Esmeraldo-like|gene_product=ser/thrproteinphosphatase,putative|transcript_product=ser/thrproteinphosphatase,putative|location=TcChr6-P:115801-118572(-)|protein_length=923|sequence_SO=chromosome|SO=protein_coding;TcCLB.506529.380:mRNA-p1|transcript=TcCLB.506529.380:mRNA|gene=TcCLB.…	TcCLB.510889.80:mRNA-p1|transcript=TcCLB.510889.80:mRNA|gene=TcCLB.510889.80|organism=Trypanosoma_cruzi_CL_Brener_Non-Esmeraldo-like|gene_product=ser/thrproteinphosphatase,putative|transcript_product=ser/thrproteinphosphatase,putative|location=TcChr6-P:115801-118572(-)|protein_length=923|sequence_SO=chromosome|SO=protein_coding;TcCLB.506529.380:mRNA-p1|transcript=TcCLB.506529.380:mRNA|gene=TcCLB.…
24.6201	24.5931	24.7979	24.9462	23.9972	24.5004	25.3345	24.4787	24.1631	24.8704	24.6662	24.4418	24.4118	24.7177	24.4589				16	16	0	44.2	44.2	0	54.421	0	57.772	421740000	150	TcCLB.506529.420:mRNA-p1|transcript=TcCLB.506529.420:mRNA|gene=TcCLB.506529.420|organism=Trypanosoma_cruzi_CL_Brener_Esmeraldo-like|gene_product=glutamic--pyruvictransaminase,putative|transcript_product=glutamic--pyruvictransaminase,putative|location=TcChr6-S:124405-125886(-)|protein_length=493|sequence_SO=chromosome|SO=protein_coding	TcCLB.506529.420:mRNA-p1|transcript=TcCLB.506529.420:mRNA|gene=TcCLB.506529.420|organism=Trypanosoma_cruzi_CL_Brener_Esmeraldo-like|gene_product=glutamic--pyruvictransaminase,putative|transcript_product=glutamic--pyruvictransaminase,putative|location=TcChr6-S:124405-125886(-)|protein_length=493|sequence_SO=chromosome|SO=protein_coding
25.7207	26.1765	26.8201	26.6528	27.4511	26.8162	25.0398	24.9838	26.1573	25.7519	25.0341	27.2646	26.1083	26.4268	26.8421				24	24	6	56.2	56.2	17.1	68.365	0	130.77	1267700000	209	TcCLB.506529.508:mRNA-p1|transcript=TcCLB.506529.508:mRNA|gene=TcCLB.506529.508|organism=Trypanosoma_cruzi_CL_Brener_Esmeraldo-like|gene_product=glucose-6-phosphateisomerase,glycosomal,putative|transcript_product=glucose-6-phosphateisomerase,glycosomal,putative|location=TcChr6-S:153749-155575(-)|protein_length=608|sequence_SO=chromosome|SO=protein_coding	TcCLB.506529.508:mRNA-p1|transcript=TcCLB.506529.508:mRNA|gene=TcCLB.506529.508|organism=Trypanosoma_cruzi_CL_Brener_Esmeraldo-like|gene_product=glucose-6-phosphateisomerase,glycosomal,putative|transcript_product=glucose-6-phosphateisomerase,glycosomal,putative|location=TcChr6-S:153749-155575(-)|protein_length=608|sequence_SO=chromosome|SO=protein_coding
20.0168	21.4823	22.4752	21.9096	20.4283	19.635	18.8019	19.9398	21.245	21.3267	19.9761	21.6874	19.7395	21.5934	21.5517				4	4	1	10.1	10.1	2	39.15	0	26.49	33719000	20	TcCLB.506531.50:mRNA-p1|transcript=TcCLB.506531.50:mRNA|gene=TcCLB.506531.50|organism=Trypanosoma_cruzi_CL_Brener_Esmeraldo-like|gene_product=metacaspase,putative|transcript_product=metacaspase,putative|location=TcChr6-S:270849-271925(-)|protein_length=358|sequence_SO=chromosome|SO=protein_coding;TcCLB.507537.40:mRNA-p1|transcript=TcCLB.507537.40:mRNA|gene=TcCLB.507537.40|organism=Trypanosoma_cru…	TcCLB.506531.50:mRNA-p1|transcript=TcCLB.506531.50:mRNA|gene=TcCLB.506531.50|organism=Trypanosoma_cruzi_CL_Brener_Esmeraldo-like|gene_product=metacaspase,putative|transcript_product=metacaspase,putative|location=TcChr6-S:270849-271925(-)|protein_length=358|sequence_SO=chromosome|SO=protein_coding;TcCLB.507537.40:mRNA-p1|transcript=TcCLB.507537.40:mRNA|gene=TcCLB.507537.40|organism=Trypanosoma_cru…
22.8243	22.5324	22.8661	23.5671	24.3964	23.3826	23.449	23.3503	23.3084	22.9437	23.3259	22.963	23.8306	23.0594	23.6557				12	12	6	31.1	31.1	12	89.755	0	97.222	160200000	54	TcCLB.506543.100:mRNA-p1|transcript=TcCLB.506543.100:mRNA|gene=TcCLB.506543.100|organism=Trypanosoma_cruzi_CL_Brener_Esmeraldo-like|gene_product=hypotheticalprotein,conserved|transcript_product=hypotheticalprotein,conserved|location=TcChr40-S:1825570-1827987(-)|protein_length=805|sequence_SO=chromosome|SO=protein_coding	TcCLB.506543.100:mRNA-p1|transcript=TcCLB.506543.100:mRNA|gene=TcCLB.506543.100|organism=Trypanosoma_cruzi_CL_Brener_Esmeraldo-like|gene_product=hypotheticalprotein,conserved|transcript_product=hypotheticalprotein,conserved|location=TcChr40-S:1825570-1827987(-)|protein_length=805|sequence_SO=chromosome|SO=protein_coding
19.98	19.9776	20.0175	22.4995	23.5364	21.5339	19.1008	19.7876	20.4194	19.6699	19.8155	18.7676	20.1372	20.8402	19.6347				2	2	2	5.3	5.3	5.3	68.595	0	10.631	29038000	7	TcCLB.506551.10:mRNA-p1|transcript=TcCLB.506551.10:mRNA|gene=TcCLB.506551.10|organism=Trypanosoma_cruzi_CL_Brener_Esmeraldo-like|gene_product=proteinassociatedwithdifferentiation8,putative|transcript_product=proteinassociatedwithdifferentiation8,putative|location=TcChr27-S:202017-203870(-)|protein_length=617|sequence_SO=chromosome|SO=protein_coding;TcCLB.508799.290:mRNA-p1|transcript=TcCLB.508799…	TcCLB.506551.10:mRNA-p1|transcript=TcCLB.506551.10:mRNA|gene=TcCLB.506551.10|organism=Trypanosoma_cruzi_CL_Brener_Esmeraldo-like|gene_product=proteinassociatedwithdifferentiation8,putative|transcript_product=proteinassociatedwithdifferentiation8,putative|location=TcChr27-S:202017-203870(-)|protein_length=617|sequence_SO=chromosome|SO=protein_coding;TcCLB.508799.290:mRNA-p1|transcript=TcCLB.508799…
19.6371	20.007	19.0848	22.7432	20.2459	22.764	18.7709	19.7342	19.3606	19.9881	19.9207	18.5985	23.2122	22.2711	22.932				10	4	4	53.7	35.9	35.9	25.88	0	8.3586	65433000	17	TcCLB.506553.20:mRNA-p1|transcript=TcCLB.506553.20:mRNA|gene=TcCLB.506553.20|organism=Trypanosoma_cruzi_CL_Brener_Esmeraldo-like|gene_product=bromodomainfactor2protein|transcript_product=bromodomainfactor2protein|location=TcChr4-S:77502-78197(-)|protein_length=231|sequence_SO=chromosome|SO=protein_coding	TcCLB.506553.20:mRNA-p1|transcript=TcCLB.506553.20:mRNA|gene=TcCLB.506553.20|organism=Trypanosoma_cruzi_CL_Brener_Esmeraldo-like|gene_product=bromodomainfactor2protein|transcript_product=bromodomainfactor2protein|location=TcChr4-S:77502-78197(-)|protein_length=231|sequence_SO=chromosome|SO=protein_coding
23.9022	23.8214	24.1638	24.0412	24.6715	23.7755	23.9644	23.7624	23.7843	24.0326	24.0164	24.7632	24.032	24.0597	23.508				14	14	2	47.8	47.8	9.3	48.579	0	69.395	266890000	99	TcCLB.506559.200:mRNA-p1|transcript=TcCLB.506559.200:mRNA|gene=TcCLB.506559.200|organism=Trypanosoma_cruzi_CL_Brener_Non-Esmeraldo-like|gene_product=thioredoxin,putative|transcript_product=thioredoxin,putative|location=TcChr34-P:640146-641471(+)|protein_length=441|sequence_SO=chromosome|SO=protein_coding	TcCLB.506559.200:mRNA-p1|transcript=TcCLB.506559.200:mRNA|gene=TcCLB.506559.200|organism=Trypanosoma_cruzi_CL_Brener_Non-Esmeraldo-like|gene_product=thioredoxin,putative|transcript_product=thioredoxin,putative|location=TcChr34-P:640146-641471(+)|protein_length=441|sequence_SO=chromosome|SO=protein_coding
20.0571	20.0947	20.1355	20.7479	18.4704	19.2347	19.1797	20.2303	18.5768	20.0154	19.969	21.285	20.4109	20.9252	19.8675				3	3	3	9.2	9.2	9.2	62.5	0	6.2426	8739400	19	TcCLB.506559.270:mRNA-p1|transcript=TcCLB.506559.270:mRNA|gene=TcCLB.506559.270|organism=Trypanosoma_cruzi_CL_Brener_Non-Esmeraldo-like|gene_product=sarcoplasmicreticulumglycoprotein,putative|transcript_product=sarcoplasmicreticulumglycoprotein,putative|location=TcChr34-P:618849-620486(+)|protein_length=545|sequence_SO=chromosome|SO=protein_coding	TcCLB.506559.270:mRNA-p1|transcript=TcCLB.506559.270:mRNA|gene=TcCLB.506559.270|organism=Trypanosoma_cruzi_CL_Brener_Non-Esmeraldo-like|gene_product=sarcoplasmicreticulumglycoprotein,putative|transcript_product=sarcoplasmicreticulumglycoprotein,putative|location=TcChr34-P:618849-620486(+)|protein_length=545|sequence_SO=chromosome|SO=protein_coding
20.5317	19.5822	19.2361	18.8036	18.2648	19.6348	20.4835	20.1079	19.6325	19.4005	20.6292	20.2392	19.7425	20.3328	20.0484				2	2	2	6.1	6.1	6.1	34.834	0	5.9388	13255000	8	TcCLB.506559.300:mRNA-p1|transcript=TcCLB.506559.300:mRNA|gene=TcCLB.506559.300|organism=Trypanosoma_cruzi_CL_Brener_Non-Esmeraldo-like|gene_product=twinfilin|transcript_product=twinfilin|location=TcChr34-P:613795-614736(+)|protein_length=313|sequence_SO=chromosome|SO=protein_coding	TcCLB.506559.300:mRNA-p1|transcript=TcCLB.506559.300:mRNA|gene=TcCLB.506559.300|organism=Trypanosoma_cruzi_CL_Brener_Non-Esmeraldo-like|gene_product=twinfilin|transcript_product=twinfilin|location=TcChr34-P:613795-614736(+)|protein_length=313|sequence_SO=chromosome|SO=protein_coding
21.2156	21.4826	22.0403	21.804	21.2099	22.6208	19.4555	20.481	19.6194	21.3798	19.8718	22.673	21.8859	22.4676	22.8201				10	10	10	17.2	17.2	17.2	84.542	0	27.253	49116000	27	TcCLB.506559.350:mRNA-p1|transcript=TcCLB.506559.350:mRNA|gene=TcCLB.506559.350|organism=Trypanosoma_cruzi_CL_Brener_Non-Esmeraldo-like|gene_product=asparaginyl-tRNAsynthetase,putative|transcript_product=asparaginyl-tRNAsynthetase,putative|location=TcChr34-P:605855-608092(+)|protein_length=745|sequence_SO=chromosome|SO=protein_coding	TcCLB.506559.350:mRNA-p1|transcript=TcCLB.506559.350:mRNA|gene=TcCLB.506559.350|organism=Trypanosoma_cruzi_CL_Brener_Non-Esmeraldo-like|gene_product=asparaginyl-tRNAsynthetase,putative|transcript_product=asparaginyl-tRNAsynthetase,putative|location=TcChr34-P:605855-608092(+)|protein_length=745|sequence_SO=chromosome|SO=protein_coding
21.6595	20.0276	22.0369	22.6801	21.5092	22.3836	19.9697	21.4805	19.3028	21.9142	21.3673	22.4058	20.8683	20.2913	22.4096				8	8	8	30.8	30.8	30.8	42.107	0	18.717	52422000	20	TcCLB.506559.410:mRNA-p1|transcript=TcCLB.506559.410:mRNA|gene=TcCLB.506559.410|organism=Trypanosoma_cruzi_CL_Brener_Non-Esmeraldo-like|gene_product=hypotheticalprotein,conserved|transcript_product=hypotheticalprotein,conserved|location=TcChr34-P:593597-594718(+)|protein_length=373|sequence_SO=chromosome|SO=protein_coding	TcCLB.506559.410:mRNA-p1|transcript=TcCLB.506559.410:mRNA|gene=TcCLB.506559.410|organism=Trypanosoma_cruzi_CL_Brener_Non-Esmeraldo-like|gene_product=hypotheticalprotein,conserved|transcript_product=hypotheticalprotein,conserved|location=TcChr34-P:593597-594718(+)|protein_length=373|sequence_SO=chromosome|SO=protein_coding
19.7235	19.5761	19.6009	19.2727	19.0558	20.7877	19.8	19.8627	20.033	19.4176	20.5117	20.3881	20.3805	20.5892	20.0382				4	4	4	25.5	25.5	25.5	16.892	0	5.7731	13298000	12	TcCLB.506559.470:mRNA-p1|transcript=TcCLB.506559.470:mRNA|gene=TcCLB.506559.470|organism=Trypanosoma_cruzi_CL_Brener_Non-Esmeraldo-like|gene_product=ribosomalproteinl35a,putative|transcript_product=ribosomalproteinl35a,putative|location=TcChr34-P:572157-572606(+)|protein_length=149|sequence_SO=chromosome|SO=protein_coding	TcCLB.506559.470:mRNA-p1|transcript=TcCLB.506559.470:mRNA|gene=TcCLB.506559.470|organism=Trypanosoma_cruzi_CL_Brener_Non-Esmeraldo-like|gene_product=ribosomalproteinl35a,putative|transcript_product=ribosomalproteinl35a,putative|location=TcChr34-P:572157-572606(+)|protein_length=149|sequence_SO=chromosome|SO=protein_coding
24.5262	24.051	24.8565	24.0449	25.6703	23.9906	23.356	23.716	24.0621	23.9737	24.4026	24.5611	23.8502	23.6117	23.949				7	7	2	35.3	35.3	12.2	30.975	0	29.054	296460000	58	TcCLB.506559.530:mRNA-p1|transcript=TcCLB.506559.530:mRNA|gene=TcCLB.506559.530|organism=Trypanosoma_cruzi_CL_Brener_Non-Esmeraldo-like|gene_product=proteinphosphatase2C,putative|transcript_product=proteinphosphatase2C,putative|location=TcChr34-P:556368-557228(+)|protein_length=286|sequence_SO=chromosome|SO=protein_coding	TcCLB.506559.530:mRNA-p1|transcript=TcCLB.506559.530:mRNA|gene=TcCLB.506559.530|organism=Trypanosoma_cruzi_CL_Brener_Non-Esmeraldo-like|gene_product=proteinphosphatase2C,putative|transcript_product=proteinphosphatase2C,putative|location=TcChr34-P:556368-557228(+)|protein_length=286|sequence_SO=chromosome|SO=protein_coding
26.1955	26.1447	26.691	26.1749	26.7693	26.0801	26.2767	25.7403	26.1375	26.1466	25.893	26.5054	25.5592	25.9503	26.216				40	40	40	46.7	46.7	46.7	108.75	0	323.31	1169900000	314	TcCLB.506559.550:mRNA-p1|transcript=TcCLB.506559.550:mRNA|gene=TcCLB.506559.550|organism=Trypanosoma_cruzi_CL_Brener_Non-Esmeraldo-like|gene_product=Coiled-coilandC2domain-containingprotein|transcript_product=Coiled-coilandC2domain-containingprotein|location=TcChr34-P:546541-549345(-)|protein_length=934|sequence_SO=chromosome|SO=protein_coding	TcCLB.506559.550:mRNA-p1|transcript=TcCLB.506559.550:mRNA|gene=TcCLB.506559.550|organism=Trypanosoma_cruzi_CL_Brener_Non-Esmeraldo-like|gene_product=Coiled-coilandC2domain-containingprotein|transcript_product=Coiled-coilandC2domain-containingprotein|location=TcChr34-P:546541-549345(-)|protein_length=934|sequence_SO=chromosome|SO=protein_coding
23.4237	23.1942	23.8378	24.0845	24.6565	23.8285	23.7671	23.3949	24.1933	23.18	23.3668	23.8921	24.1615	22.966	24.0504				11	11	11	14.3	14.3	14.3	292.76	0	46.575	193590000	45	TcCLB.506559.559:mRNA-p1|transcript=TcCLB.506559.559:mRNA|gene=TcCLB.506559.559|organism=Trypanosoma_cruzi_CL_Brener_Non-Esmeraldo-like|gene_product=antigenicprotein,putative|transcript_product=antigenicprotein,putative|location=TcChr34-P:538075-545625(-)|protein_length=2517|sequence_SO=chromosome|SO=protein_coding;TcCLB.510877.10:mRNA-p1|transcript=TcCLB.510877.10:mRNA|gene=TcCLB.510877.10|organ…	TcCLB.506559.559:mRNA-p1|transcript=TcCLB.506559.559:mRNA|gene=TcCLB.506559.559|organism=Trypanosoma_cruzi_CL_Brener_Non-Esmeraldo-like|gene_product=antigenicprotein,putative|transcript_product=antigenicprotein,putative|location=TcChr34-P:538075-545625(-)|protein_length=2517|sequence_SO=chromosome|SO=protein_coding;TcCLB.510877.10:mRNA-p1|transcript=TcCLB.510877.10:mRNA|gene=TcCLB.510877.10|organ…
19.8527	21.6099	20.9263	20.7058	21.8464	21.2395	20.0211	20.2596	19.741	18.9583	19.2829	19.5996	21.5306	21.5329	20.7156				2	2	2	19.7	19.7	19.7	17.129	0	6.5742	21513000	11	TcCLB.506559.70:mRNA-p1|transcript=TcCLB.506559.70:mRNA|gene=TcCLB.506559.70|organism=Trypanosoma_cruzi_CL_Brener_Non-Esmeraldo-like|gene_product=hypotheticalprotein,conserved|transcript_product=hypotheticalprotein,conserved|location=TcChr34-P:669299-669772(+)|protein_length=157|sequence_SO=chromosome|SO=protein_coding	TcCLB.506559.70:mRNA-p1|transcript=TcCLB.506559.70:mRNA|gene=TcCLB.506559.70|organism=Trypanosoma_cruzi_CL_Brener_Non-Esmeraldo-like|gene_product=hypotheticalprotein,conserved|transcript_product=hypotheticalprotein,conserved|location=TcChr34-P:669299-669772(+)|protein_length=157|sequence_SO=chromosome|SO=protein_coding
21.5132	19.7186	21.9362	21.9986	20.3635	19.0123	20.0898	20.2683	19.926	19.9398	19.7697	19.2898	19.6525	20.1257	18.7821				2	2	2	16.3	16.3	16.3	16.678	0.00056402	3.8712	32844000	8	TcCLB.509001.40:mRNA-p1|transcript=TcCLB.509001.40:mRNA|gene=TcCLB.509001.40|organism=Trypanosoma_cruzi_CL_Brener_Non-Esmeraldo-like|gene_product=calpain-likecysteinepeptidase,putative|transcript_product=calpain-likecysteinepeptidase,putative|location=TcChr9-P:468876-469319(+)|protein_length=147|sequence_SO=chromosome|SO=protein_coding;TcCLB.506563.110:pseudogenic_transcript-p1|transcript=TcCLB.5…	TcCLB.509001.40:mRNA-p1|transcript=TcCLB.509001.40:mRNA|gene=TcCLB.509001.40|organism=Trypanosoma_cruzi_CL_Brener_Non-Esmeraldo-like|gene_product=calpain-likecysteinepeptidase,putative|transcript_product=calpain-likecysteinepeptidase,putative|location=TcChr9-P:468876-469319(+)|protein_length=147|sequence_SO=chromosome|SO=protein_coding;TcCLB.506563.110:pseudogenic_transcript-p1|transcript=TcCLB.5…
25.675	26.017	25.2098	25.5385	24.8759	25.8687	25.3173	25.1148	25.9303	25.5176	25.039	25.9063	25.5495	26.2266	26.0092				24	24	10	53.5	53.5	20.2	82.629	0	150.68	775670000	299	TcCLB.506563.200:mRNA-p1|transcript=TcCLB.506563.200:mRNA|gene=TcCLB.506563.200|organism=Trypanosoma_cruzi_CL_Brener_Esmeraldo-like|gene_product=cysteinepeptidase,ClanCA,familyC2,putative|transcript_product=cysteinepeptidase,ClanCA,familyC2,putative|location=TcChr9-S:446843-449032(+)|protein_length=729|sequence_SO=chromosome|SO=protein_coding	TcCLB.506563.200:mRNA-p1|transcript=TcCLB.506563.200:mRNA|gene=TcCLB.506563.200|organism=Trypanosoma_cruzi_CL_Brener_Esmeraldo-like|gene_product=cysteinepeptidase,ClanCA,familyC2,putative|transcript_product=cysteinepeptidase,ClanCA,familyC2,putative|location=TcChr9-S:446843-449032(+)|protein_length=729|sequence_SO=chromosome|SO=protein_coding
20.8913	21.1987	19.7406	20.6116	19.7628	21.5781	20.3517	19.8171	18.1975	19.8773	19.5267	20.9761	20.1034	20.6217	21.3809				4	4	4	7.6	7.6	7.6	107.83	0	14.489	18122000	17	TcCLB.506563.30:mRNA-p1|transcript=TcCLB.506563.30:mRNA|gene=TcCLB.506563.30|organism=Trypanosoma_cruzi_CL_Brener_Esmeraldo-like|gene_product=coatomerbetasubunit,putative|transcript_product=coatomerbetasubunit,putative|location=TcChr9-S:479061-482003(+)|protein_length=980|sequence_SO=chromosome|SO=protein_coding;TcCLB.503869.60:pseudogenic_transcript-p1|transcript=TcCLB.503869.60:pseudogenic_tran…	TcCLB.506563.30:mRNA-p1|transcript=TcCLB.506563.30:mRNA|gene=TcCLB.506563.30|organism=Trypanosoma_cruzi_CL_Brener_Esmeraldo-like|gene_product=coatomerbetasubunit,putative|transcript_product=coatomerbetasubunit,putative|location=TcChr9-S:479061-482003(+)|protein_length=980|sequence_SO=chromosome|SO=protein_coding;TcCLB.503869.60:pseudogenic_transcript-p1|transcript=TcCLB.503869.60:pseudogenic_tran…
31.8769	31.9997	32.5325	32.3305	32.7485	32.0726	32.0425	31.5995	32.0934	31.975	31.7549	32.2065	31.6081	31.9326	32.0147				40	40	40	77.4	77.4	77.4	49.699	0	323.31	94276000000	4482	TcCLB.506563.40:mRNA-p1|transcript=TcCLB.506563.40:mRNA|gene=TcCLB.506563.40|organism=Trypanosoma_cruzi_CL_Brener_Esmeraldo-like|gene_product=betatubulin,putative|transcript_product=betatubulin,putative|location=TcChr9-S:477293-478621(+)|protein_length=442|sequence_SO=chromosome|SO=protein_coding;TcCLB.509003.70:pseudogenic_transcript-p1|transcript=TcCLB.509003.70:pseudogenic_transcript|gene=TcCL…	TcCLB.506563.40:mRNA-p1|transcript=TcCLB.506563.40:mRNA|gene=TcCLB.506563.40|organism=Trypanosoma_cruzi_CL_Brener_Esmeraldo-like|gene_product=betatubulin,putative|transcript_product=betatubulin,putative|location=TcChr9-S:477293-478621(+)|protein_length=442|sequence_SO=chromosome|SO=protein_coding;TcCLB.509003.70:pseudogenic_transcript-p1|transcript=TcCLB.509003.70:pseudogenic_transcript|gene=TcCL…
27.8167	27.8926	28.4081	28.4896	29.1803	28.2344	27.8677	27.5572	28.0647	28.3825	27.7397	28.449	27.7627	27.9049	28.0443				10	10	4	67.2	67.2	29.8	14.901	0	38.559	4812200000	170	TcCLB.506563.79:pseudogenic_transcript-p1|transcript=TcCLB.506563.79:pseudogenic_transcript|gene=TcCLB.506563.79|organism=Trypanosoma_cruzi_CL_Brener_Esmeraldo-like|gene_product=unspecifiedproduct|transcript_product=unspecifiedproduct|location=TcChr9-S:471568-471963(+)|protein_length=131|sequence_SO=chromosome|SO=protein_coding;TcCLB.509003.40:mRNA-p1|transcript=TcCLB.509003.40:mRNA|gene=TcCLB.50…	TcCLB.506563.79:pseudogenic_transcript-p1|transcript=TcCLB.506563.79:pseudogenic_transcript|gene=TcCLB.506563.79|organism=Trypanosoma_cruzi_CL_Brener_Esmeraldo-like|gene_product=unspecifiedproduct|transcript_product=unspecifiedproduct|location=TcChr9-S:471568-471963(+)|protein_length=131|sequence_SO=chromosome|SO=protein_coding
20.0048	19.7252	19.5205	22.7951	23.27	22.9445	19.6652	19.0787	20.7275	18.8222	19.8431	20.3241	20.0643	20.3836	19.5564				3	3	3	5.1	5.1	5.1	57.772	0	7.3371	42149000	11	TcCLB.506577.120:mRNA-p1|transcript=TcCLB.506577.120:mRNA|gene=TcCLB.506577.120|organism=Trypanosoma_cruzi_CL_Brener_Non-Esmeraldo-like|gene_product=sterolC-24reductase,putative|transcript_product=sterolC-24reductase,putative|location=TcChr37-P:890286-891752(+)|protein_length=488|sequence_SO=chromosome|SO=protein_coding;TcCLB.507709.90:mRNA-p1|transcript=TcCLB.507709.90:mRNA|gene=TcCLB.507709.90|…	TcCLB.506577.120:mRNA-p1|transcript=TcCLB.506577.120:mRNA|gene=TcCLB.506577.120|organism=Trypanosoma_cruzi_CL_Brener_Non-Esmeraldo-like|gene_product=sterolC-24reductase,putative|transcript_product=sterolC-24reductase,putative|location=TcChr37-P:890286-891752(+)|protein_length=488|sequence_SO=chromosome|SO=protein_coding
22.1443	22.5403	22.5493	23.6313	24.9208	23.5364	22.041	22.6254	22.8105	22.6644	22.4188	22.6768	22.914	23.304	23.7757				12	12	2	24.3	24.3	4	78.194	0	42.966	124330000	45	TcCLB.506579.10:mRNA-p1|transcript=TcCLB.506579.10:mRNA|gene=TcCLB.506579.10|organism=Trypanosoma_cruzi_CL_Brener_Esmeraldo-like|gene_product=ABCtransporter,putative|transcript_product=ABCtransporter,putative|location=TcChr7-S:290946-293048(+)|protein_length=700|sequence_SO=chromosome|SO=protein_coding	TcCLB.506579.10:mRNA-p1|transcript=TcCLB.506579.10:mRNA|gene=TcCLB.506579.10|organism=Trypanosoma_cruzi_CL_Brener_Esmeraldo-like|gene_product=ABCtransporter,putative|transcript_product=ABCtransporter,putative|location=TcChr7-S:290946-293048(+)|protein_length=700|sequence_SO=chromosome|SO=protein_coding
20.2164	20.6429	19.0552	19.4039	19.3477	19.1525	20.7642	20.1448	19.1215	19.3256	19.6301	18.7795	19.6887	19.2728	19.645				5	5	5	22.3	22.3	22.3	39.406	0	14.648	10145000	14	TcCLB.506579.30:mRNA-p1|transcript=TcCLB.506579.30:mRNA|gene=TcCLB.506579.30|organism=Trypanosoma_cruzi_CL_Brener_Esmeraldo-like|gene_product=myo-inositol-1phosphatase,putative|transcript_product=myo-inositol-1phosphatase,putative|location=TcChr7-S:294905-295996(+)|protein_length=363|sequence_SO=chromosome|SO=protein_coding	TcCLB.506579.30:mRNA-p1|transcript=TcCLB.506579.30:mRNA|gene=TcCLB.506579.30|organism=Trypanosoma_cruzi_CL_Brener_Esmeraldo-like|gene_product=myo-inositol-1phosphatase,putative|transcript_product=myo-inositol-1phosphatase,putative|location=TcChr7-S:294905-295996(+)|protein_length=363|sequence_SO=chromosome|SO=protein_coding
20.1012	20.3593	19.4371	22.3741	19.9542	20.252	20.2184	19.3274	19.0921	18.7697	20.7143	19.5373	20.1201	19.6899	20.6776				4	4	4	23.5	23.5	23.5	29.179	0	12.618	20808000	7	TcCLB.506581.10:mRNA-p1|transcript=TcCLB.506581.10:mRNA|gene=TcCLB.506581.10|organism=Trypanosoma_cruzi_CL_Brener_Non-Esmeraldo-like|gene_product=dolicholphosphate-mannosesynthase,putative|transcript_product=dolicholphosphate-mannosesynthase,putative|location=TcChr20-P:52227-53009(-)|protein_length=260|sequence_SO=chromosome|SO=protein_coding;TcCLB.508169.60:mRNA-p1|transcript=TcCLB.508169.60:mRN…	TcCLB.506581.10:mRNA-p1|transcript=TcCLB.506581.10:mRNA|gene=TcCLB.506581.10|organism=Trypanosoma_cruzi_CL_Brener_Non-Esmeraldo-like|gene_product=dolicholphosphate-mannosesynthase,putative|transcript_product=dolicholphosphate-mannosesynthase,putative|location=TcChr20-P:52227-53009(-)|protein_length=260|sequence_SO=chromosome|SO=protein_coding;TcCLB.508169.60:mRNA-p1|transcript=TcCLB.508169.60:mRN…
23.8626	23.7338	24.2788	23.5142	25.0725	23.8929	24.3364	24.4189	23.728	24.0127	24.0195	24.4343	23.6712	23.1319	23.5746				8	8	8	31.2	31.2	31.2	32.669	0	39.69	254460000	67	TcCLB.506583.30:mRNA-p1|transcript=TcCLB.506583.30:mRNA|gene=TcCLB.506583.30|organism=Trypanosoma_cruzi_CL_Brener_Non-Esmeraldo-like|gene_product=ubiquitin-likeprotein,putative|transcript_product=ubiquitin-likeprotein,putative|location=TcChr20-P:119028-119924(+)|protein_length=298|sequence_SO=chromosome|SO=protein_coding;TcCLB.506677.10:mRNA-p1|transcript=TcCLB.506677.10:mRNA|gene=TcCLB.506677.10…	TcCLB.506583.30:mRNA-p1|transcript=TcCLB.506583.30:mRNA|gene=TcCLB.506583.30|organism=Trypanosoma_cruzi_CL_Brener_Non-Esmeraldo-like|gene_product=ubiquitin-likeprotein,putative|transcript_product=ubiquitin-likeprotein,putative|location=TcChr20-P:119028-119924(+)|protein_length=298|sequence_SO=chromosome|SO=protein_coding;TcCLB.506677.10:mRNA-p1|transcript=TcCLB.506677.10:mRNA|gene=TcCLB.506677.10…
23.1701	23.0075	23.1899	23.0055	22.9751	22.7688	23.744	23.5568	22.5551	23.2222	23.3623	22.8985	22.7355	22.2945	22.9373				8	8	8	37.5	37.5	37.5	28.706	0	107.99	135420000	48	TcCLB.506677.30:mRNA-p1|transcript=TcCLB.506677.30:mRNA|gene=TcCLB.506677.30|organism=Trypanosoma_cruzi_CL_Brener_Esmeraldo-like|gene_product=hypotheticalprotein,conserved|transcript_product=hypotheticalprotein,conserved|location=TcChr20-S:121373-122128(+)|protein_length=251|sequence_SO=chromosome|SO=protein_coding;TcCLB.506583.50:mRNA-p1|transcript=TcCLB.506583.50:mRNA|gene=TcCLB.506583.50|organ…	TcCLB.506677.30:mRNA-p1|transcript=TcCLB.506677.30:mRNA|gene=TcCLB.506677.30|organism=Trypanosoma_cruzi_CL_Brener_Esmeraldo-like|gene_product=hypotheticalprotein,conserved|transcript_product=hypotheticalprotein,conserved|location=TcChr20-S:121373-122128(+)|protein_length=251|sequence_SO=chromosome|SO=protein_coding;TcCLB.506583.50:mRNA-p1|transcript=TcCLB.506583.50:mRNA|gene=TcCLB.506583.50|organ…
28.7258	28.4954	29.0098	28.4999	29.4906	28.5707	28.8081	28.7511	28.867	28.5361	28.7733	29.1177	28.5078	28.4937	28.6916				48	48	48	71	71	71	71.315	0	282.62	7613200000	956	TcCLB.506585.40:mRNA-p1|transcript=TcCLB.506585.40:mRNA|gene=TcCLB.506585.40|organism=Trypanosoma_cruzi_CL_Brener_Non-Esmeraldo-like|gene_product=glucose-regulatedprotein78,putative|transcript_product=glucose-regulatedprotein78,putative|location=TcChr30-P:307526-309481(+)|protein_length=651|sequence_SO=chromosome|SO=protein_coding;TcCLB.418069.10:mRNA-p1|transcript=TcCLB.418069.10:mRNA|gene=TcCLB…	TcCLB.506585.40:mRNA-p1|transcript=TcCLB.506585.40:mRNA|gene=TcCLB.506585.40|organism=Trypanosoma_cruzi_CL_Brener_Non-Esmeraldo-like|gene_product=glucose-regulatedprotein78,putative|transcript_product=glucose-regulatedprotein78,putative|location=TcChr30-P:307526-309481(+)|protein_length=651|sequence_SO=chromosome|SO=protein_coding
21.7595	21.9697	21.8174	21.256	21.3712	21.4315	21.2223	22.694	20.7936	21.6222	21.7858	22.2549	21.4878	20.9628	21.0508				5	5	5	24.1	24.1	24.1	44.907	0	27.332	63422000	41	TcCLB.506587.40:mRNA-p1|transcript=TcCLB.506587.40:mRNA|gene=TcCLB.506587.40|organism=Trypanosoma_cruzi_CL_Brener_Non-Esmeraldo-like|gene_product=ATP-dependentRNAhelicaseFAL1,putative|transcript_product=ATP-dependentRNAhelicaseFAL1,putative|location=TcChr30-P:357704-358891(+)|protein_length=395|sequence_SO=chromosome|SO=protein_coding;TcCLB.511199.9:mRNA-p1|transcript=TcCLB.511199.9:mRNA|gene=TcC…	TcCLB.506587.40:mRNA-p1|transcript=TcCLB.506587.40:mRNA|gene=TcCLB.506587.40|organism=Trypanosoma_cruzi_CL_Brener_Non-Esmeraldo-like|gene_product=ATP-dependentRNAhelicaseFAL1,putative|transcript_product=ATP-dependentRNAhelicaseFAL1,putative|location=TcChr30-P:357704-358891(+)|protein_length=395|sequence_SO=chromosome|SO=protein_coding;TcCLB.511199.9:mRNA-p1|transcript=TcCLB.511199.9:mRNA|gene=TcC…
21.2239	21.7164	22.6746	22.5967	22.3679	22.4237	20.0344	20.507	21.7911	21.0471	19.9814	21.9197	20.8945	21.7592	22.8015				5	5	1	22.4	22.4	6	36.156	0	54.842	51028000	34	TcCLB.506591.130:mRNA-p1|transcript=TcCLB.506591.130:mRNA|gene=TcCLB.506591.130|organism=Trypanosoma_cruzi_CL_Brener_Esmeraldo-like|gene_product=hypotheticalprotein,conserved|transcript_product=hypotheticalprotein,conserved|location=TcChr36-S:203955-204962(-)|protein_length=335|sequence_SO=chromosome|SO=protein_coding	TcCLB.506591.130:mRNA-p1|transcript=TcCLB.506591.130:mRNA|gene=TcCLB.506591.130|organism=Trypanosoma_cruzi_CL_Brener_Esmeraldo-like|gene_product=hypotheticalprotein,conserved|transcript_product=hypotheticalprotein,conserved|location=TcChr36-S:203955-204962(-)|protein_length=335|sequence_SO=chromosome|SO=protein_coding
19.7919	19.0096	19.0984	18.9969	17.7846	19.5208	21.7655	21.755	20.0667	21.6156	21.6264	21.7486	20.9691	20.4436	19.0171				5	5	3	17.8	17.8	11.2	53.423	0	15.491	26572000	15	TcCLB.506591.69:mRNA-p1|transcript=TcCLB.506591.69:mRNA|gene=TcCLB.506591.69|organism=Trypanosoma_cruzi_CL_Brener_Esmeraldo-like|gene_product=NucleoporinNUP53b|transcript_product=NucleoporinNUP53b|location=TcChr36-S:194055-195578(-)|protein_length=507|sequence_SO=chromosome|SO=protein_coding	TcCLB.506591.69:mRNA-p1|transcript=TcCLB.506591.69:mRNA|gene=TcCLB.506591.69|organism=Trypanosoma_cruzi_CL_Brener_Esmeraldo-like|gene_product=NucleoporinNUP53b|transcript_product=NucleoporinNUP53b|location=TcChr36-S:194055-195578(-)|protein_length=507|sequence_SO=chromosome|SO=protein_coding
20.0178	21.4625	19.4002	19.8719	19.6803	21.2134	19.6672	19.9213	19.0736	20.4119	20.9981	19.9593	21.2691	21.0039	22.3393				2	2	2	9.4	9.4	9.4	23.914	0.0010428	3.2794	18260000	4	TcCLB.506829.39:mRNA-p1|transcript=TcCLB.506829.39:mRNA|gene=TcCLB.506829.39|organism=Trypanosoma_cruzi_CL_Brener_Esmeraldo-like|gene_product=ribosomalproteinS7,putative|transcript_product=ribosomalproteinS7,putative|location=TcChr33-S:153803-154411(-)|protein_length=202|sequence_SO=chromosome|SO=protein_coding;TcCLB.506593.19:mRNA-p1|transcript=TcCLB.506593.19:mRNA|gene=TcCLB.506593.19|organism=…	TcCLB.506829.39:mRNA-p1|transcript=TcCLB.506829.39:mRNA|gene=TcCLB.506829.39|organism=Trypanosoma_cruzi_CL_Brener_Esmeraldo-like|gene_product=ribosomalproteinS7,putative|transcript_product=ribosomalproteinS7,putative|location=TcChr33-S:153803-154411(-)|protein_length=202|sequence_SO=chromosome|SO=protein_coding;TcCLB.506593.19:mRNA-p1|transcript=TcCLB.506593.19:mRNA|gene=TcCLB.506593.19|organism=…
20.4144	20.5164	20.675	19.8023	18.3546	20.3838	20.3367	19.4158	18.9652	19.7712	20.0536	20.1776	19.7921	20.5253	20.4998				2	2	2	17.8	17.8	17.8	10.512	0	5.6691	7019100	6	TcCLB.510643.140:mRNA-p1|transcript=TcCLB.510643.140:mRNA|gene=TcCLB.510643.140|organism=Trypanosoma_cruzi_CL_Brener_Non-Esmeraldo-like|gene_product=60SacidicribosomalproteinP2,putative|transcript_product=60SacidicribosomalproteinP2,putative|location=TcChr16-P:634225-634548(+)|protein_length=107|sequence_SO=chromosome|SO=protein_coding;TcCLB.506595.100:mRNA-p1|transcript=TcCLB.506595.100:mRNA|gen…	TcCLB.510643.140:mRNA-p1|transcript=TcCLB.510643.140:mRNA|gene=TcCLB.510643.140|organism=Trypanosoma_cruzi_CL_Brener_Non-Esmeraldo-like|gene_product=60SacidicribosomalproteinP2,putative|transcript_product=60SacidicribosomalproteinP2,putative|location=TcChr16-P:634225-634548(+)|protein_length=107|sequence_SO=chromosome|SO=protein_coding;TcCLB.506595.100:mRNA-p1|transcript=TcCLB.506595.100:mRNA|gen…
24.3027	23.944	23.5953	24.3825	23.949	24.2389	24.3914	24.3762	23.4757	23.7443	23.9604	23.6165	24.3217	22.7493	23.6083				10	6	6	58.5	39	39	22.283	0	26.737	262960000	34	TcCLB.506605.120:mRNA-p1|transcript=TcCLB.506605.120:mRNA|gene=TcCLB.506605.120|organism=Trypanosoma_cruzi_CL_Brener_Esmeraldo-like|gene_product=hypotheticalprotein,conserved|transcript_product=hypotheticalprotein,conserved|location=TcChr11-S:165121-165723(+)|protein_length=200|sequence_SO=chromosome|SO=protein_coding	TcCLB.506605.120:mRNA-p1|transcript=TcCLB.506605.120:mRNA|gene=TcCLB.506605.120|organism=Trypanosoma_cruzi_CL_Brener_Esmeraldo-like|gene_product=hypotheticalprotein,conserved|transcript_product=hypotheticalprotein,conserved|location=TcChr11-S:165121-165723(+)|protein_length=200|sequence_SO=chromosome|SO=protein_coding
19.2782	19.3138	19.6848	21.1779	18.4628	20.9136	20.0129	20.7252	19.1153	19.4398	19.9774	20.1875	19.3171	20.1306	19.6521				3	3	3	8.4	8.4	8.4	39.564	0	6.8098	13482000	5	TcCLB.506605.170:mRNA-p1|transcript=TcCLB.506605.170:mRNA|gene=TcCLB.506605.170|organism=Trypanosoma_cruzi_CL_Brener_Esmeraldo-like|gene_product=inosine-guaninenucleosidehydrolase,putative|transcript_product=inosine-guaninenucleosidehydrolase,putative|location=TcChr11-S:155420-156493(+)|protein_length=357|sequence_SO=chromosome|SO=protein_coding;TcCLB.414243.29:mRNA-p1|transcript=TcCLB.414243.29:…	TcCLB.506605.170:mRNA-p1|transcript=TcCLB.506605.170:mRNA|gene=TcCLB.506605.170|organism=Trypanosoma_cruzi_CL_Brener_Esmeraldo-like|gene_product=inosine-guaninenucleosidehydrolase,putative|transcript_product=inosine-guaninenucleosidehydrolase,putative|location=TcChr11-S:155420-156493(+)|protein_length=357|sequence_SO=chromosome|SO=protein_coding
20.2247	21.9198	22.2365	18.3326	18.9647	19.1193	20.385	21.6238	20.3179	21.9208	22.1779	21.559	20.942	19.1492	19.6251				7	7	7	11.1	11.1	11.1	47.891	0	16.43	46135000	25	TcCLB.511239.80:mRNA-p1|transcript=TcCLB.511239.80:mRNA|gene=TcCLB.511239.80|organism=Trypanosoma_cruzi_CL_Brener_Non-Esmeraldo-like|gene_product=hypotheticalprotein,conserved|transcript_product=hypotheticalprotein,conserved|location=TcChr11-P:191784-193031(-)|protein_length=415|sequence_SO=chromosome|SO=protein_coding;TcCLB.506605.90:mRNA-p1|transcript=TcCLB.506605.90:mRNA|gene=TcCLB.506605.90|o…	TcCLB.511239.80:mRNA-p1|transcript=TcCLB.511239.80:mRNA|gene=TcCLB.511239.80|organism=Trypanosoma_cruzi_CL_Brener_Non-Esmeraldo-like|gene_product=hypotheticalprotein,conserved|transcript_product=hypotheticalprotein,conserved|location=TcChr11-P:191784-193031(-)|protein_length=415|sequence_SO=chromosome|SO=protein_coding;TcCLB.506605.90:mRNA-p1|transcript=TcCLB.506605.90:mRNA|gene=TcCLB.506605.90|o…
22.5031	22.4764	23.3182	22.7054	22.0555	22.694	22.2293	22.3346	22.5628	22.4811	22.3527	22.9971	21.9892	22.3534	22.9631				8	8	4	16.2	16.2	7.9	280.39	0	31.648	89520000	30	TcCLB.506619.30:mRNA-p1|transcript=TcCLB.506619.30:mRNA|gene=TcCLB.506619.30|organism=Trypanosoma_cruzi_CL_Brener_Non-Esmeraldo-like|gene_product=FlagellarMember8|transcript_product=FlagellarMember8|location=TcChr23-P:51502-59103(-)|protein_length=2533|sequence_SO=chromosome|SO=protein_coding	TcCLB.506619.30:mRNA-p1|transcript=TcCLB.506619.30:mRNA|gene=TcCLB.506619.30|organism=Trypanosoma_cruzi_CL_Brener_Non-Esmeraldo-like|gene_product=FlagellarMember8|transcript_product=FlagellarMember8|location=TcChr23-P:51502-59103(-)|protein_length=2533|sequence_SO=chromosome|SO=protein_coding
25.2397	25.1404	24.8019	25.1186	24.2654	24.6687	25.5449	25.2054	25.558	25.209	25.3212	24.1942	25.6917	25.5487	25.4599				17	4	4	47.4	15.2	15.2	46.598	0	34.699	645870000	94	TcCLB.506625.100:mRNA-p1|transcript=TcCLB.506625.100:mRNA|gene=TcCLB.506625.100|organism=Trypanosoma_cruzi_CL_Brener_Esmeraldo-like|gene_product=hypotheticalprotein,conserved|transcript_product=hypotheticalprotein,conserved|location=TcChr8-S:44961-46190(+)|protein_length=409|sequence_SO=chromosome|SO=protein_coding	TcCLB.506625.100:mRNA-p1|transcript=TcCLB.506625.100:mRNA|gene=TcCLB.506625.100|organism=Trypanosoma_cruzi_CL_Brener_Esmeraldo-like|gene_product=hypotheticalprotein,conserved|transcript_product=hypotheticalprotein,conserved|location=TcChr8-S:44961-46190(+)|protein_length=409|sequence_SO=chromosome|SO=protein_coding
25.4289	24.9537	25.8111	26.0164	27.0362	25.8509	26.033	25.6267	25.9365	25.2996	25.162	25.4082	25.871	25.4959	26.2181				19	19	6	51.7	51.7	19.5	46.682	0	63.817	1005200000	172	TcCLB.506625.120:mRNA-p1|transcript=TcCLB.506625.120:mRNA|gene=TcCLB.506625.120|organism=Trypanosoma_cruzi_CL_Brener_Esmeraldo-like|gene_product=hypotheticalprotein,conserved|transcript_product=hypotheticalprotein,conserved|location=TcChr8-S:50507-51739(+)|protein_length=410|sequence_SO=chromosome|SO=protein_coding	TcCLB.506625.120:mRNA-p1|transcript=TcCLB.506625.120:mRNA|gene=TcCLB.506625.120|organism=Trypanosoma_cruzi_CL_Brener_Esmeraldo-like|gene_product=hypotheticalprotein,conserved|transcript_product=hypotheticalprotein,conserved|location=TcChr8-S:50507-51739(+)|protein_length=410|sequence_SO=chromosome|SO=protein_coding
25.3036	24.8715	24.8334	24.9394	25.8743	24.6614	25.111	25.1061	24.6702	25.0935	25.265	25.6761	24.6874	24.9321	24.6103				13	13	13	64.1	64.1	64.1	32.603	0	62.632	540850000	147	TcCLB.506625.240:mRNA-p1|transcript=TcCLB.506625.240:mRNA|gene=TcCLB.506625.240|organism=Trypanosoma_cruzi_CL_Brener_Esmeraldo-like|gene_product=hypotheticalprotein,conserved|transcript_product=hypotheticalprotein,conserved|location=TcChr8-S:71414-72319(+)|protein_length=301|sequence_SO=chromosome|SO=protein_coding	TcCLB.506625.240:mRNA-p1|transcript=TcCLB.506625.240:mRNA|gene=TcCLB.506625.240|organism=Trypanosoma_cruzi_CL_Brener_Esmeraldo-like|gene_product=hypotheticalprotein,conserved|transcript_product=hypotheticalprotein,conserved|location=TcChr8-S:71414-72319(+)|protein_length=301|sequence_SO=chromosome|SO=protein_coding
25.5584	25.3978	25.6529	25.5332	26.7089	25.8495	26.1826	26.0187	26.1046	25.2699	25.6625	25.2948	25.7642	25.5885	25.6874				5	5	5	40.1	40.1	40.1	17.77	0	19.716	969740000	122	TcCLB.506625.70:mRNA-p1|transcript=TcCLB.506625.70:mRNA|gene=TcCLB.506625.70|organism=Trypanosoma_cruzi_CL_Brener_Esmeraldo-like|gene_product=RNA-bindingprotein,putative|transcript_product=RNA-bindingprotein,putative|location=TcChr8-S:39942-40385(+)|protein_length=147|sequence_SO=chromosome|SO=protein_coding	TcCLB.506625.70:mRNA-p1|transcript=TcCLB.506625.70:mRNA|gene=TcCLB.506625.70|organism=Trypanosoma_cruzi_CL_Brener_Esmeraldo-like|gene_product=RNA-bindingprotein,putative|transcript_product=RNA-bindingprotein,putative|location=TcChr8-S:39942-40385(+)|protein_length=147|sequence_SO=chromosome|SO=protein_coding
19.0148	19.3986	22.4117	22.5495	22.5948	22.9815	18.8743	18.8856	23.0803	19.4303	20.1562	23.0593	22.7338	22.0983	22.709				13	6	6	46.8	30.5	30.5	37.49	0	28.182	96242000	26	TcCLB.506629.200:mRNA-p1|transcript=TcCLB.506629.200:mRNA|gene=TcCLB.506629.200|organism=Trypanosoma_cruzi_CL_Brener_Non-Esmeraldo-like|gene_product=1,2-Dihydroxy-3-keto-5-methylthiopentenedioxygenase,putative|transcript_product=1,2-Dihydroxy-3-keto-5-methylthiopentenedioxygenase,putative|location=TcChr39-P:397582-398577(-)|protein_length=331|sequence_SO=chromosome|SO=protein_coding	TcCLB.506629.200:mRNA-p1|transcript=TcCLB.506629.200:mRNA|gene=TcCLB.506629.200|organism=Trypanosoma_cruzi_CL_Brener_Non-Esmeraldo-like|gene_product=1,2-Dihydroxy-3-keto-5-methylthiopentenedioxygenase,putative|transcript_product=1,2-Dihydroxy-3-keto-5-methylthiopentenedioxygenase,putative|location=TcChr39-P:397582-398577(-)|protein_length=331|sequence_SO=chromosome|SO=protein_coding
23.8869	23.6538	24.2783	24.3805	25.7095	24.1859	23.9653	24.5647	24.5783	23.5633	24.2658	23.9046	27.0822	24.9349	25.1474				9	9	9	58.9	58.9	58.9	23.117	0	31.175	490780000	96	TcCLB.506629.30:mRNA-p1|transcript=TcCLB.506629.30:mRNA|gene=TcCLB.506629.30|organism=Trypanosoma_cruzi_CL_Brener_Non-Esmeraldo-like|gene_product=guideRNA-bindingproteinof21kDa|transcript_product=guideRNA-bindingproteinof21kDa|location=TcChr39-P:431435-432058(-)|protein_length=207|sequence_SO=chromosome|SO=protein_coding;TcCLB.509831.36:mRNA-p1|transcript=TcCLB.509831.36:mRNA|gene=TcCLB.509831.36…	TcCLB.506629.30:mRNA-p1|transcript=TcCLB.506629.30:mRNA|gene=TcCLB.506629.30|organism=Trypanosoma_cruzi_CL_Brener_Non-Esmeraldo-like|gene_product=guideRNA-bindingproteinof21kDa|transcript_product=guideRNA-bindingproteinof21kDa|location=TcChr39-P:431435-432058(-)|protein_length=207|sequence_SO=chromosome|SO=protein_coding;TcCLB.509831.36:mRNA-p1|transcript=TcCLB.509831.36:mRNA|gene=TcCLB.509831.36…
24.3141	23.9859	24.1497	24.3715	21.819	23.6175	24.4618	24.8542	24.0102	24.6308	24.6856	22.6637	24.0536	23.5901	23.503				19	2	2	79.6	11.8	11.8	16.335	0	8.1018	296290000	39	TcCLB.506635.130:mRNA-p1|transcript=TcCLB.506635.130:mRNA|gene=TcCLB.506635.130|organism=Trypanosoma_cruzi_CL_Brener_Esmeraldo-like|gene_product=hypotheticalprotein,conserved|transcript_product=hypotheticalprotein,conserved|location=TcChr34-S:751668-752126(+)|protein_length=152|sequence_SO=chromosome|SO=protein_coding	TcCLB.506635.130:mRNA-p1|transcript=TcCLB.506635.130:mRNA|gene=TcCLB.506635.130|organism=Trypanosoma_cruzi_CL_Brener_Esmeraldo-like|gene_product=hypotheticalprotein,conserved|transcript_product=hypotheticalprotein,conserved|location=TcChr34-S:751668-752126(+)|protein_length=152|sequence_SO=chromosome|SO=protein_coding
19.4333	20.5555	19.3122	19.7232	19.126	20.5409	19.3986	19.8231	19.0031	20.8897	19.3753	18.7726	19.5783	19.374	19.1466				3	3	3	19.1	19.1	19.1	28.974	0	8.4007	7009200	4	TcCLB.506637.120:mRNA-p1|transcript=TcCLB.506637.120:mRNA|gene=TcCLB.506637.120|organism=Trypanosoma_cruzi_CL_Brener_Esmeraldo-like|gene_product=hypotheticalprotein,conserved|transcript_product=hypotheticalprotein,conserved|location=TcChr34-S:781333-782106(+)|protein_length=257|sequence_SO=chromosome|SO=protein_coding;TcCLB.510099.110:mRNA-p1|transcript=TcCLB.510099.110:mRNA|gene=TcCLB.510099.110…	TcCLB.506637.120:mRNA-p1|transcript=TcCLB.506637.120:mRNA|gene=TcCLB.506637.120|organism=Trypanosoma_cruzi_CL_Brener_Esmeraldo-like|gene_product=hypotheticalprotein,conserved|transcript_product=hypotheticalprotein,conserved|location=TcChr34-S:781333-782106(+)|protein_length=257|sequence_SO=chromosome|SO=protein_coding;TcCLB.510099.110:mRNA-p1|transcript=TcCLB.510099.110:mRNA|gene=TcCLB.510099.110…
21.818	21.7961	21.7965	21.4241	20.2714	21.3297	22.203	21.7712	20.7541	22.0925	21.8928	21.3379	21.0741	21.7133	21.1947				5	5	5	21.5	21.5	21.5	25.077	0	15.234	44079000	34	TcCLB.508349.10:mRNA-p1|transcript=TcCLB.508349.10:mRNA|gene=TcCLB.508349.10|organism=Trypanosoma_cruzi_CL_Brener_Non-Esmeraldo-like|gene_product=hypotheticalprotein,conserved|transcript_product=hypotheticalprotein,conserved|location=TcChr8-P:327204-327890(-)|protein_length=228|sequence_SO=chromosome|SO=protein_coding;TcCLB.506649.110:mRNA-p1|transcript=TcCLB.506649.110:mRNA|gene=TcCLB.506649.110…	TcCLB.508349.10:mRNA-p1|transcript=TcCLB.508349.10:mRNA|gene=TcCLB.508349.10|organism=Trypanosoma_cruzi_CL_Brener_Non-Esmeraldo-like|gene_product=hypotheticalprotein,conserved|transcript_product=hypotheticalprotein,conserved|location=TcChr8-P:327204-327890(-)|protein_length=228|sequence_SO=chromosome|SO=protein_coding;TcCLB.506649.110:mRNA-p1|transcript=TcCLB.506649.110:mRNA|gene=TcCLB.506649.110…
22.2229	22.448	23.1989	23.6738	23.7602	22.8116	21.3175	21.5317	23.3913	19.4431	20.2459	23.6392	20.3902	19.34	20.6856				7	7	7	11.2	11.2	11.2	99.607	0	19.441	74401000	22	TcCLB.506649.20:mRNA-p1|transcript=TcCLB.506649.20:mRNA|gene=TcCLB.506649.20|organism=Trypanosoma_cruzi_CL_Brener_Esmeraldo-like|gene_product=P-typeH+-ATPase,putative|transcript_product=P-typeH+-ATPase,putative|location=TcChr8-S:303349-306045(-)|protein_length=898|sequence_SO=chromosome|SO=protein_coding	TcCLB.506649.20:mRNA-p1|transcript=TcCLB.506649.20:mRNA|gene=TcCLB.506649.20|organism=Trypanosoma_cruzi_CL_Brener_Esmeraldo-like|gene_product=P-typeH+-ATPase,putative|transcript_product=P-typeH+-ATPase,putative|location=TcChr8-S:303349-306045(-)|protein_length=898|sequence_SO=chromosome|SO=protein_coding
19.531	20.232	19.9709	18.6477	19.3022	19.7111	19.1619	20.462	19.6806	18.9894	19.6019	19.5858	19.9043	19.2695	20.2682				2	2	2	22.1	22.1	22.1	13.184	0.0040363	3.0194	11531000	9	TcCLB.506649.4:mRNA-p1|transcript=TcCLB.506649.4:mRNA|gene=TcCLB.506649.4|organism=Trypanosoma_cruzi_CL_Brener_Esmeraldo-like|gene_product=hypotheticalprotein,conserved|transcript_product=hypotheticalprotein,conserved|location=TcChr8-S:299932-300270(-)|protein_length=113|sequence_SO=chromosome|SO=protein_coding;TcCLB.510575.20:mRNA-p1|transcript=TcCLB.510575.20:mRNA|gene=TcCLB.510575.20|organism=…	TcCLB.506649.4:mRNA-p1|transcript=TcCLB.506649.4:mRNA|gene=TcCLB.506649.4|organism=Trypanosoma_cruzi_CL_Brener_Esmeraldo-like|gene_product=hypotheticalprotein,conserved|transcript_product=hypotheticalprotein,conserved|location=TcChr8-S:299932-300270(-)|protein_length=113|sequence_SO=chromosome|SO=protein_coding;TcCLB.510575.20:mRNA-p1|transcript=TcCLB.510575.20:mRNA|gene=TcCLB.510575.20|organism=…
22.6463	22.8702	20.811	22.9382	21.4422	22.7822	22.6255	22.8326	23.118	22.8498	22.9021	22.3227	23.4519	23.8795	23.5755				8	8	1	34.6	34.6	4.9	37.935	0	21.719	120690000	81	TcCLB.506649.70:mRNA-p1|transcript=TcCLB.506649.70:mRNA|gene=TcCLB.506649.70|organism=Trypanosoma_cruzi_CL_Brener_Esmeraldo-like|gene_product=fructose-1,6-bisphosphatase,cytosolic,putative|transcript_product=fructose-1,6-bisphosphatase,cytosolic,putative|location=TcChr8-S:314206-315240(-)|protein_length=344|sequence_SO=chromosome|SO=protein_coding	TcCLB.506649.70:mRNA-p1|transcript=TcCLB.506649.70:mRNA|gene=TcCLB.506649.70|organism=Trypanosoma_cruzi_CL_Brener_Esmeraldo-like|gene_product=fructose-1,6-bisphosphatase,cytosolic,putative|transcript_product=fructose-1,6-bisphosphatase,cytosolic,putative|location=TcChr8-S:314206-315240(-)|protein_length=344|sequence_SO=chromosome|SO=protein_coding
24.0222	23.7737	23.0044	23.0394	23.9152	23.4368	24.0269	24.3684	23.7872	24.0378	24.4102	23.5912	24.299	24.1598	23.0123				6	6	6	24.3	24.3	24.3	36.369	0	25.429	241610000	99	TcCLB.506649.80:mRNA-p1|transcript=TcCLB.506649.80:mRNA|gene=TcCLB.506649.80|organism=Trypanosoma_cruzi_CL_Brener_Esmeraldo-like|gene_product=DoubleRNAbindingdomainprotein3|transcript_product=DoubleRNAbindingdomainprotein3|location=TcChr8-S:316889-317866(-)|protein_length=325|sequence_SO=chromosome|SO=protein_coding;TcCLB.508349.39:mRNA-p1|transcript=TcCLB.508349.39:mRNA|gene=TcCLB.508349.39|orga…	TcCLB.506649.80:mRNA-p1|transcript=TcCLB.506649.80:mRNA|gene=TcCLB.506649.80|organism=Trypanosoma_cruzi_CL_Brener_Esmeraldo-like|gene_product=DoubleRNAbindingdomainprotein3|transcript_product=DoubleRNAbindingdomainprotein3|location=TcChr8-S:316889-317866(-)|protein_length=325|sequence_SO=chromosome|SO=protein_coding;TcCLB.508349.39:mRNA-p1|transcript=TcCLB.508349.39:mRNA|gene=TcCLB.508349.39|orga…
22.4234	22.7975	23.4282	23.3481	23.9978	23.5206	22.6414	22.9246	23.1423	22.4754	22.2457	23.118	22.809	22.4671	23.0461				6	6	6	32.7	32.7	32.7	17.547	0	18.866	127020000	40	TcCLB.506679.94:mRNA-p1|transcript=TcCLB.506679.94:mRNA|gene=TcCLB.506679.94|organism=Trypanosoma_cruzi_CL_Brener_Non-Esmeraldo-like|gene_product=40SribosomalproteinS18,putative|transcript_product=40SribosomalproteinS18,putative|location=TcChr20-P:210201-210662(+)|protein_length=153|sequence_SO=chromosome|SO=protein_coding;TcCLB.506679.100:mRNA-p1|transcript=TcCLB.506679.100:mRNA|gene=TcCLB.50667…	TcCLB.506679.94:mRNA-p1|transcript=TcCLB.506679.94:mRNA|gene=TcCLB.506679.94|organism=Trypanosoma_cruzi_CL_Brener_Non-Esmeraldo-like|gene_product=40SribosomalproteinS18,putative|transcript_product=40SribosomalproteinS18,putative|location=TcChr20-P:210201-210662(+)|protein_length=153|sequence_SO=chromosome|SO=protein_coding;TcCLB.506679.100:mRNA-p1|transcript=TcCLB.506679.100:mRNA|gene=TcCLB.50667…
22.159	22.5592	20.9352	20.1135	18.9434	20.0616	20.3562	19.0688	19.3974	19.7465	19.6343	22.3421	19.9426	19.2891	20.8854				6	6	6	2	2	2	476.96	0	14.197	30769000	15	TcCLB.506679.110:mRNA-p1|transcript=TcCLB.506679.110:mRNA|gene=TcCLB.506679.110|organism=Trypanosoma_cruzi_CL_Brener_Non-Esmeraldo-like|gene_product=dyneinheavychain,putative|transcript_product=dyneinheavychain,putative|location=TcChr20-P:211680-224159(+)|protein_length=4159|sequence_SO=chromosome|SO=protein_coding	TcCLB.506679.110:mRNA-p1|transcript=TcCLB.506679.110:mRNA|gene=TcCLB.506679.110|organism=Trypanosoma_cruzi_CL_Brener_Non-Esmeraldo-like|gene_product=dyneinheavychain,putative|transcript_product=dyneinheavychain,putative|location=TcChr20-P:211680-224159(+)|protein_length=4159|sequence_SO=chromosome|SO=protein_coding
22.6686	22.4262	22.9302	20.8684	19.8406	19.6709	23.5327	23.2915	22.5712	22.7502	23.127	22.6868	20.133	18.8436	19.8853				4	4	4	24	24	24	23.317	0	12.22	93238000	30	TcCLB.506679.130:mRNA-p1|transcript=TcCLB.506679.130:mRNA|gene=TcCLB.506679.130|organism=Trypanosoma_cruzi_CL_Brener_Non-Esmeraldo-like|gene_product=hypotheticalprotein,conserved|transcript_product=hypotheticalprotein,conserved|location=TcChr20-P:228024-228638(+)|protein_length=204|sequence_SO=chromosome|SO=protein_coding	TcCLB.506679.130:mRNA-p1|transcript=TcCLB.506679.130:mRNA|gene=TcCLB.506679.130|organism=Trypanosoma_cruzi_CL_Brener_Non-Esmeraldo-like|gene_product=hypotheticalprotein,conserved|transcript_product=hypotheticalprotein,conserved|location=TcChr20-P:228024-228638(+)|protein_length=204|sequence_SO=chromosome|SO=protein_coding
19.3836	19.8868	18.7118	20.3077	19.1961	21.052	20.3661	20.9122	19.6108	22.0951	22.148	18.9457	20.5498	19.138	20.1631				4	4	4	34.2	34.2	34.2	18.249	0	16.088	29634000	20	TcCLB.506679.150:mRNA-p1|transcript=TcCLB.506679.150:mRNA|gene=TcCLB.506679.150|organism=Trypanosoma_cruzi_CL_Brener_Non-Esmeraldo-like|gene_product=40SribosomalproteinS10,putative|transcript_product=40SribosomalproteinS10,putative|location=TcChr20-P:229600-230085(+)|protein_length=161|sequence_SO=chromosome|SO=protein_coding;TcCLB.506679.140:mRNA-p1|transcript=TcCLB.506679.140:mRNA|gene=TcCLB.50…	TcCLB.506679.150:mRNA-p1|transcript=TcCLB.506679.150:mRNA|gene=TcCLB.506679.150|organism=Trypanosoma_cruzi_CL_Brener_Non-Esmeraldo-like|gene_product=40SribosomalproteinS10,putative|transcript_product=40SribosomalproteinS10,putative|location=TcChr20-P:229600-230085(+)|protein_length=161|sequence_SO=chromosome|SO=protein_coding;TcCLB.506679.140:mRNA-p1|transcript=TcCLB.506679.140:mRNA|gene=TcCLB.50…
23.9242	23.432	22.4668	21.8903	20.2177	19.8251	23.4133	23.8633	22.5548	23.6811	23.8274	22.8383	23.1417	23.4331	21.2512				3	3	3	21.5	21.5	21.5	33.17	0	13.517	154020000	40	TcCLB.506679.70:mRNA-p1|transcript=TcCLB.506679.70:mRNA|gene=TcCLB.506679.70|organism=Trypanosoma_cruzi_CL_Brener_Non-Esmeraldo-like|gene_product=eukaryotictranslationinitiationfactor6(eIF-6),putative|transcript_product=eukaryotictranslationinitiationfactor6(eIF-6),putative|location=TcChr20-P:200574-201482(+)|protein_length=302|sequence_SO=chromosome|SO=protein_coding	TcCLB.506679.70:mRNA-p1|transcript=TcCLB.506679.70:mRNA|gene=TcCLB.506679.70|organism=Trypanosoma_cruzi_CL_Brener_Non-Esmeraldo-like|gene_product=eukaryotictranslationinitiationfactor6(eIF-6),putative|transcript_product=eukaryotictranslationinitiationfactor6(eIF-6),putative|location=TcChr20-P:200574-201482(+)|protein_length=302|sequence_SO=chromosome|SO=protein_coding
21.3898	21.3935	22.1957	19.8197	18.3043	19.703	20.5193	20.2117	20.6015	19.2852	19.6975	18.9322	19.7894	19.4666	19.6649				16	3	3	35.3	7.8	7.8	58.229	0	18.368	21108000	8	TcCLB.506681.40:mRNA-p1|transcript=TcCLB.506681.40:mRNA|gene=TcCLB.506681.40|organism=Trypanosoma_cruzi_CL_Brener_Non-Esmeraldo-like|gene_product=hypotheticalprotein,conserved|transcript_product=hypotheticalprotein,conserved|location=TcChr27-P:674080-675627(+)|protein_length=515|sequence_SO=chromosome|SO=protein_coding	TcCLB.506681.40:mRNA-p1|transcript=TcCLB.506681.40:mRNA|gene=TcCLB.506681.40|organism=Trypanosoma_cruzi_CL_Brener_Non-Esmeraldo-like|gene_product=hypotheticalprotein,conserved|transcript_product=hypotheticalprotein,conserved|location=TcChr27-P:674080-675627(+)|protein_length=515|sequence_SO=chromosome|SO=protein_coding
22.6295	22.9618	23.5888	22.2656	21.6431	22.5457	21.6497	23.1106	23.1202	23.1525	23.1206	22.3697	23.5023	23.0896	24.0642				5	5	2	34.4	34.4	23.3	28.432	0	19.878	165500000	61	TcCLB.506695.40:mRNA-p1|transcript=TcCLB.506695.40:mRNA|gene=TcCLB.506695.40|organism=Trypanosoma_cruzi_CL_Brener_Esmeraldo-like|gene_product=hypotheticalprotein,conserved|transcript_product=hypotheticalprotein,conserved|location=TcChr36-S:704872-705684(+)|protein_length=270|sequence_SO=chromosome|SO=protein_coding	TcCLB.506695.40:mRNA-p1|transcript=TcCLB.506695.40:mRNA|gene=TcCLB.506695.40|organism=Trypanosoma_cruzi_CL_Brener_Esmeraldo-like|gene_product=hypotheticalprotein,conserved|transcript_product=hypotheticalprotein,conserved|location=TcChr36-S:704872-705684(+)|protein_length=270|sequence_SO=chromosome|SO=protein_coding
19.5572	19.9371	20.6697	19.0518	18.802	20.3825	18.6944	20.0317	20.1055	20.9178	20.8744	21.529	19.7942	21.5549	18.5539				2	2	2	7.6	7.6	7.6	45.218	0	5.9074	14137000	7	TcCLB.506709.30:mRNA-p1|transcript=TcCLB.506709.30:mRNA|gene=TcCLB.506709.30|organism=Trypanosoma_cruzi_CL_Brener_Non-Esmeraldo-like|gene_product=hypotheticalprotein,conserved|transcript_product=hypotheticalprotein,conserved|location=TcChr15-P:335945-337126(-)|protein_length=393|sequence_SO=chromosome|SO=protein_coding;TcCLB.503813.30:mRNA-p1|transcript=TcCLB.503813.30:mRNA|gene=TcCLB.503813.30|o…	TcCLB.506709.30:mRNA-p1|transcript=TcCLB.506709.30:mRNA|gene=TcCLB.506709.30|organism=Trypanosoma_cruzi_CL_Brener_Non-Esmeraldo-like|gene_product=hypotheticalprotein,conserved|transcript_product=hypotheticalprotein,conserved|location=TcChr15-P:335945-337126(-)|protein_length=393|sequence_SO=chromosome|SO=protein_coding;TcCLB.503813.30:mRNA-p1|transcript=TcCLB.503813.30:mRNA|gene=TcCLB.503813.30|o…
23.1284	23.0242	22.566	23.1175	21.6083	22.5377	23.1284	22.9882	21.4262	22.7775	22.9949	22.199	21.9355	23.1762	22.3162				14	14	3	20.6	20.6	4.5	90.3	0	33.238	98663000	63	TcCLB.506711.10:mRNA-p1|transcript=TcCLB.506711.10:mRNA|gene=TcCLB.506711.10|organism=Trypanosoma_cruzi_CL_Brener_Non-Esmeraldo-like|gene_product=cAMPresponseprotein,putative|transcript_product=cAMPresponseprotein,putative|location=TcChr15-P:390049-392397(-)|protein_length=782|sequence_SO=chromosome|SO=protein_coding	TcCLB.506711.10:mRNA-p1|transcript=TcCLB.506711.10:mRNA|gene=TcCLB.506711.10|organism=Trypanosoma_cruzi_CL_Brener_Non-Esmeraldo-like|gene_product=cAMPresponseprotein,putative|transcript_product=cAMPresponseprotein,putative|location=TcChr15-P:390049-392397(-)|protein_length=782|sequence_SO=chromosome|SO=protein_coding
[truncated: 1,020 more rows]
