# Supplementary material for: Branched-chain amino acids modulate the proteomic profile of Trypanosoma cruzi metacyclogenesis induced by proline
Source: PLoS Negl Trop Dis. 2024 Oct 9;18(10):e0012588. doi: 10.1371/journal.pntd.0012588 (PMC11493278; doi:10.1371/journal.pntd.0012588)
Supplement: S2 Table — (XLSX) [file pntd.0012588.s007.xlsx]

## Sheet: Table S2
Table S2. Fuzzy c-mean clustering
	cluster	3AAG_AV	PRO_AV	PRO_LEU.AV	PRO_ILE.AV	PRO_VAL.AV	isClusterMember	maxMembership	membership.of.cluster.1	membership.of.cluster.2	membership.of.cluster.3	membership.of.cluster.4	membership.of.cluster.5	membership.of.cluster.6	membership.of.cluster.7
TcCLB.432677.10	1	-1.02111	-0.949355	-0.0456678	1.11196	0.904173	TRUE	0.67059	0.67059	0.0717051	0.0378008	0.0258529	0.0356842	0.0937788	0.0645888
TcCLB.449247.10	1	-1.61671	1.05486	0.216243	-0.11619	0.461802	FALSE	0.167716	0.167716	0.104039	0.166694	0.122373	0.126933	0.145043	0.167202
TcCLB.503405.10	1	-0.773264	-0.856771	-0.47397	0.712929	1.39108	TRUE	0.596527	0.596527	0.110648	0.0416194	0.0308136	0.0339211	0.0725616	0.113909
TcCLB.503555.30	1	-1.33218	-0.798702	0.825342	0.488476	0.817059	FALSE	0.346797	0.346797	0.0894424	0.123328	0.0654084	0.0823332	0.143527	0.149164
TcCLB.507001.34	1	-0.091701	-1.50864	0.284874	1.2779	0.03756	FALSE	0.289833	0.289833	0.130015	0.0829181	0.057794	0.0989761	0.247614	0.0928499
TcCLB.503639.20	1	-0.369386	-1.40369	-0.141396	0.814703	1.09977	TRUE	0.512484	0.512484	0.124265	0.0567188	0.0397593	0.0468815	0.100598	0.119293
TcCLB.503643.20	1	-1.36211	0.494938	-0.723519	0.559699	1.03099	FALSE	0.299118	0.299118	0.16536	0.0816984	0.0690014	0.0773271	0.143922	0.163573
TcCLB.503679.10	1	-0.781089	-0.134804	-1.06596	0.622424	1.35943	FALSE	0.357128	0.357128	0.233155	0.0541888	0.0474151	0.0491458	0.0989962	0.159971
TcCLB.504105.220	1	-1.54352	0.120262	-0.0443399	1.24575	0.221844	FALSE	0.298762	0.298762	0.107146	0.0750065	0.0552622	0.0986789	0.277682	0.0874623
TcCLB.503713.30	1	-1.09833	-0.424019	-0.590864	0.930276	1.18294	TRUE	0.592303	0.592303	0.113371	0.0409514	0.031506	0.0383602	0.0915727	0.0919359
TcCLB.503749.5	1	-1.71915	0.372753	0.311088	0.148282	0.887027	FALSE	0.249476	0.249476	0.104185	0.137378	0.087504	0.0957605	0.141556	0.184141
TcCLB.507639.40	1	0.689231	-1.7489	0.162591	0.585464	0.311615	FALSE	0.222603	0.222603	0.169911	0.114406	0.0843854	0.101488	0.159675	0.147532
TcCLB.507639.20	1	-1.50668	-0.281809	0.219307	1.21543	0.353753	FALSE	0.36767	0.36767	0.0950075	0.0745904	0.0502472	0.0860255	0.238906	0.0875535
TcCLB.508507.40	1	-0.977901	-1.18021	0.463473	0.854585	0.840054	FALSE	0.487383	0.487383	0.0889318	0.0756111	0.0454998	0.0608064	0.131463	0.110304
TcCLB.503897.70	1	-1.75003	0.119486	0.592579	0.647986	0.389979	FALSE	0.263946	0.263946	0.0949479	0.126898	0.0769469	0.114446	0.197299	0.125516
TcCLB.506195.280	1	-0.387877	-1.01681	-0.720137	0.921697	1.20313	TRUE	0.534436	0.534436	0.172147	0.039831	0.0317533	0.0367742	0.0849698	0.100088
TcCLB.503995.10	1	-0.843437	-0.336383	-0.93952	1.2129	0.906439	FALSE	0.483109	0.483109	0.189395	0.0400366	0.0339758	0.0454007	0.126972	0.0811109
TcCLB.504001.10	1	-1.28537	-0.363647	-0.364262	1.17435	0.838927	TRUE	0.563731	0.563731	0.100106	0.0450748	0.033553	0.0477192	0.132901	0.0769151
TcCLB.504045.60	1	-0.147838	-0.856865	-1.02796	1.26265	0.770013	FALSE	0.350333	0.350333	0.32638	0.0391462	0.0344974	0.0457851	0.125171	0.0786871
TcCLB.507081.20	1	-1.0325	-0.969724	0.014213	0.901035	1.08697	TRUE	0.645052	0.645052	0.0752889	0.044083	0.0293083	0.0370889	0.0859554	0.0832234
TcCLB.507093.50	1	-0.835936	-1.16018	1.11718	0.0389548	0.839985	FALSE	0.250642	0.250642	0.0898253	0.176272	0.0814954	0.087186	0.122988	0.191592
TcCLB.504149.90	1	-1.64884	0.123021	-0.05749	0.860393	0.722917	FALSE	0.361819	0.361819	0.112062	0.0841125	0.059598	0.082916	0.179071	0.120421
TcCLB.504153.140	1	-1.06589	-0.412182	-0.375178	0.280107	1.57314	FALSE	0.395852	0.395852	0.123462	0.0690947	0.0499807	0.0482854	0.0867457	0.226579
TcCLB.504427.60	1	-1.11175	-0.238663	-0.672664	0.688932	1.33415	FALSE	0.476246	0.476246	0.142741	0.0538907	0.0423493	0.0468425	0.0987034	0.139227
TcCLB.504839.28	1	-1.60569	-0.282459	0.405818	0.939448	0.542883	FALSE	0.368588	0.368588	0.0937446	0.0910015	0.0571954	0.0872357	0.194112	0.108123
TcCLB.505163.80	1	-0.0663973	-0.949044	-0.936558	1.37136	0.580643	FALSE	0.333542	0.333542	0.303744	0.0422801	0.0370352	0.0526685	0.154439	0.0762904
TcCLB.505169.10	1	-0.707555	-0.864223	-0.607377	1.02167	1.15748	TRUE	0.667578	0.667578	0.106899	0.0306064	0.0236174	0.0289699	0.0720131	0.0703165
TcCLB.511559.20	1	-0.336933	-1.0587	-0.446215	1.58059	0.26125	FALSE	0.375632	0.375632	0.159297	0.0476429	0.0380111	0.064911	0.246655	0.0678519
TcCLB.509033.30	1	-1.40685	1.01613	-0.629028	0.319277	0.70047	FALSE	0.211224	0.211224	0.153873	0.107043	0.0964756	0.105653	0.159259	0.166472
TcCLB.506135.70	1	-0.978429	-0.897949	-0.215074	1.00685	1.0846	TRUE	0.709541	0.709541	0.0700872	0.032273	0.0227198	0.02914	0.072222	0.0640171
TcCLB.506177.20	1	-0.441223	-1.52793	0.358709	0.955748	0.654696	FALSE	0.420727	0.420727	0.11244	0.0798503	0.0509428	0.0699098	0.153197	0.112933
TcCLB.506219.40	1	-0.627301	-0.743155	-0.800677	1.25323	0.917904	TRUE	0.577322	0.577322	0.156642	0.0328945	0.0269082	0.036081	0.103207	0.0669446
TcCLB.506221.70	1	-1.19856	-0.946985	0.578351	0.55542	1.01178	FALSE	0.424889	0.424889	0.0897128	0.0958183	0.0544194	0.0659405	0.123786	0.145433
TcCLB.511573.40	1	-0.475226	-1.32323	-0.157173	1.18551	0.770122	TRUE	0.556442	0.556442	0.112719	0.0469718	0.0336564	0.0467946	0.12382	0.079596
TcCLB.506247.220	1	-1.37262	-0.254805	-0.33991	0.994308	0.973032	TRUE	0.528354	0.528354	0.105779	0.0528299	0.038879	0.0515384	0.12677	0.0958496
TcCLB.506317.10	1	-1.21087	-0.734341	-0.02584	0.825324	1.14573	TRUE	0.609707	0.609707	0.0804186	0.0492405	0.0329198	0.0407036	0.0912305	0.0957797
TcCLB.510835.40	1	-0.510599	-0.800301	-0.729948	1.51208	0.528767	FALSE	0.45623	0.45623	0.178168	0.0389675	0.032243	0.05023	0.179546	0.0646154
TcCLB.506411.30	1	-0.830298	-0.760443	-0.590185	1.14428	1.03664	TRUE	0.69002	0.69002	0.0954618	0.0283249	0.0218718	0.0285202	0.0768562	0.0589452
TcCLB.506413.80	1	-1.64242	-0.246028	0.800598	0.61204	0.475805	FALSE	0.286363	0.286363	0.0901775	0.131937	0.0733737	0.105826	0.18293	0.129393
TcCLB.506435.150	1	-1.78102	0.425392	0.421908	0.338219	0.595499	FALSE	0.240844	0.240844	0.101188	0.139284	0.088192	0.110792	0.166794	0.152906
TcCLB.506441.20	1	-1.4453	0.455959	-0.618511	0.685524	0.922333	FALSE	0.315244	0.315244	0.154175	0.0807069	0.0663367	0.0798767	0.157143	0.146518
TcCLB.506443.150	1	0.606624	-1.65263	-0.242439	0.721733	0.566709	FALSE	0.255449	0.255449	0.211881	0.0884725	0.0699334	0.0821523	0.147339	0.144774
TcCLB.506443.70	1	-1.27818	-0.728648	0.117694	1.08066	0.808475	TRUE	0.5726	0.5726	0.0803418	0.0528573	0.0349403	0.0500196	0.128596	0.0806452
TcCLB.508909.214	1	-0.485475	-1.34824	0.479629	1.3094	0.044683	FALSE	0.31152	0.31152	0.107385	0.0823517	0.0539005	0.0971503	0.260903	0.0867898
TcCLB.510889.80	1	-1.17219	-0.659084	-0.227642	1.12991	0.929013	TRUE	0.663484	0.663484	0.0767292	0.0364842	0.0260285	0.035903	0.0967651	0.0646056
TcCLB.506543.100	1	-1.38424	-0.546318	0.179832	1.20744	0.543281	FALSE	0.466038	0.466038	0.0892644	0.0633205	0.0421962	0.067402	0.188939	0.0828394
TcCLB.506553.20	1	-0.640842	-0.686283	-0.817848	0.799533	1.34544	TRUE	0.524107	0.524107	0.169272	0.0409364	0.0331064	0.0365713	0.0808981	0.115109
TcCLB.506559.70	1	0.318572	-1.43882	-0.596116	0.860615	0.855747	FALSE	0.315008	0.315008	0.253099	0.0635838	0.0521329	0.0606288	0.124907	0.130641
TcCLB.506579.10	1	-0.802468	-0.550677	-0.686168	1.52094	0.518371	FALSE	0.472126	0.472126	0.148841	0.0392173	0.0320864	0.0514153	0.19334	0.0629738
TcCLB.506625.120	1	-0.846916	-1.11171	0.299675	1.36844	0.290519	FALSE	0.416866	0.416866	0.096263	0.064419	0.0427592	0.0739547	0.228582	0.0771557
TcCLB.506629.200	1	-0.883943	-0.376327	-0.879733	1.15151	0.988494	TRUE	0.52331	0.52331	0.167803	0.0389286	0.0324	0.0421556	0.113554	0.0818479
TcCLB.506629.30	1	-0.804406	-0.842499	-0.228637	0.292783	1.58276	FALSE	0.425655	0.425655	0.115937	0.0660123	0.0457244	0.0442467	0.0799307	0.222494
TcCLB.511529.210	1	-0.956242	0.175343	-1.06348	1.25611	0.588269	FALSE	0.3133	0.3133	0.226561	0.0531362	0.0483373	0.0700874	0.197134	0.0914435
TcCLB.506737.70	1	-0.391001	-0.514776	-1.14827	0.7495	1.30455	FALSE	0.344898	0.344898	0.310825	0.0442843	0.0393617	0.0416819	0.0881081	0.130841
TcCLB.511927.30	1	-0.0227949	-1.54901	-0.11634	1.12832	0.559828	FALSE	0.383741	0.383741	0.159333	0.067755	0.0497322	0.0692798	0.165369	0.104791
TcCLB.510355.269	1	-1.49563	1.0198	-0.49847	0.486207	0.488098	FALSE	0.210898	0.210898	0.143693	0.107326	0.094196	0.116895	0.182411	0.14458
TcCLB.506773.44	1	0.101987	-1.41823	-0.525703	0.973394	0.868548	FALSE	0.380747	0.380747	0.216461	0.0581348	0.0461481	0.0562664	0.125485	0.116758
TcCLB.511153.64	1	0.505819	-1.78273	0.511505	0.458375	0.307032	FALSE	0.22092	0.22092	0.140783	0.134125	0.0884957	0.105777	0.156513	0.153386
TcCLB.508389.10	1	-1.22118	0.587721	-0.946109	0.891417	0.688153	FALSE	0.274515	0.274515	0.194966	0.0723559	0.0658789	0.0856353	0.182285	0.124363
TcCLB.508263.5	1	0.251332	-1.25802	-0.805147	1.08559	0.726248	FALSE	0.305958	0.305958	0.305259	0.052461	0.0450887	0.0567487	0.132037	0.102448
TcCLB.506821.210	1	-0.906834	-1.23854	0.506485	0.670814	0.968071	FALSE	0.455072	0.455072	0.0929031	0.0852052	0.0500152	0.0618478	0.121986	0.132971
TcCLB.506829.110	1	-0.656142	-0.742305	-0.758273	1.32102	0.835703	TRUE	0.578498	0.578498	0.148236	0.0329406	0.0267989	0.0373356	0.112822	0.0633682
TcCLB.508717.20	1	-0.726638	-0.403539	-1.00973	1.07274	1.06716	FALSE	0.470409	0.470409	0.215159	0.0398533	0.0341395	0.0421665	0.106938	0.0913346
TcCLB.506853.50	1	-1.6897	0.232216	0.987208	0.181087	0.289186	FALSE	0.194541	0.194541	0.0852561	0.188059	0.0982318	0.130017	0.163828	0.140068
TcCLB.509207.160	1	-0.780031	-0.626472	-0.779988	1.10615	1.08034	TRUE	0.608788	0.608788	0.136875	0.0329653	0.0265926	0.0336113	0.0880088	0.0731591
TcCLB.510729.80	1	-0.772412	-0.443936	-0.897703	1.34497	0.769081	FALSE	0.485922	0.485922	0.184684	0.0380919	0.0321981	0.0457768	0.141844	0.0714831
TcCLB.506925.150	1	-0.402017	-0.895002	-0.848418	0.983035	1.1624	TRUE	0.510486	0.510486	0.199687	0.0382575	0.0314616	0.0370353	0.0883399	0.0947328
TcCLB.506925.300	1	-0.595531	-1.25256	0.320378	1.39901	0.128701	FALSE	0.351074	0.351074	0.105913	0.0702316	0.0473358	0.0851518	0.260701	0.0795931
TcCLB.506925.319	1	-0.629359	-0.328258	-1.02903	1.47491	0.51174	FALSE	0.350574	0.350574	0.244773	0.0417693	0.037205	0.0572368	0.197326	0.0711151
TcCLB.506927.20	1	0.192131	-1.58165	-0.27515	0.822075	0.842591	FALSE	0.349158	0.349158	0.190531	0.0723544	0.0547153	0.0647516	0.131101	0.137389
TcCLB.506941.150	1	-1.21186	0.277022	-0.883773	0.809529	1.00908	FALSE	0.347028	0.347028	0.185189	0.0653714	0.0562164	0.0671993	0.144027	0.134969
TcCLB.506941.280	1	-0.895248	-1.03427	-0.0305513	0.658371	1.3017	TRUE	0.579531	0.579531	0.0897303	0.0528388	0.0350897	0.0397571	0.0820748	0.120978
TcCLB.509065.160	1	-1.34034	-0.70233	1.13556	0.521721	0.385398	FALSE	0.265407	0.265407	0.0860846	0.155342	0.0766971	0.109778	0.174894	0.131798
TcCLB.510445.50	1	-1.23501	-0.812852	0.235549	1.14731	0.665004	TRUE	0.529082	0.529082	0.0829562	0.058501	0.037981	0.0574065	0.152905	0.0811686
TcCLB.511277.175	1	-0.566114	-0.538804	-1.03924	1.14443	0.999728	FALSE	0.452428	0.452428	0.244059	0.0376828	0.032591	0.0411015	0.107997	0.0841409
TcCLB.506983.48	1	-1.20138	-0.774045	0.59007	1.26266	0.122698	FALSE	0.328366	0.328366	0.0887114	0.083517	0.0520107	0.0966893	0.266767	0.0839392
TcCLB.510149.60	1	-0.411887	-0.742529	-0.953694	1.32554	0.782572	FALSE	0.442392	0.442392	0.242649	0.0371396	0.0318647	0.0437974	0.129308	0.0728494
TcCLB.506989.210	1	-0.507251	-0.914779	-0.744749	1.04004	1.12674	TRUE	0.583218	0.583218	0.154868	0.0347607	0.0278466	0.0338687	0.083972	0.081466
TcCLB.507007.99	1	0.450092	-1.36052	-0.599039	0.281276	1.22819	FALSE	0.247985	0.247985	0.237596	0.076237	0.0629642	0.0578002	0.0958815	0.221535
TcCLB.507053.10	1	-0.89306	-1.14679	0.530004	0.271915	1.23793	FALSE	0.375112	0.375112	0.0967127	0.104287	0.0589266	0.0621346	0.10543	0.197397
TcCLB.507091.50	1	-1.01969	-0.903294	-0.137933	1.00245	1.05847	TRUE	0.694763	0.694763	0.0701395	0.035017	0.0242285	0.0313856	0.0774804	0.0669859
TcCLB.507099.30	1	-0.694519	-1.22547	0.509601	0.088107	1.32228	FALSE	0.323543	0.323543	0.100837	0.112344	0.0635064	0.0618416	0.0984579	0.239469
TcCLB.507213.10	1	-0.246821	-1.00481	-0.618676	0.303637	1.56668	FALSE	0.34487	0.34487	0.18032	0.06151	0.0480553	0.0444393	0.079534	0.241271
TcCLB.507213.40	1	-1.06419	0.0155242	-0.65329	0.146653	1.5553	FALSE	0.299495	0.299495	0.151316	0.076324	0.0609063	0.0552707	0.0931692	0.263519
TcCLB.507241.30	1	-1.31337	-0.713779	0.236315	1.12583	0.665012	TRUE	0.511853	0.511853	0.084444	0.0613465	0.0398173	0.0601645	0.157988	0.0843869
TcCLB.507547.90	1	-0.216633	-0.937848	-0.887672	1.33758	0.704569	FALSE	0.405629	0.405629	0.257483	0.0401531	0.0342858	0.0476301	0.138944	0.0758747
TcCLB.507559.80	1	0.0328392	-1.47684	-0.376591	1.0072	0.813385	FALSE	0.401747	0.401747	0.187323	0.0604118	0.0463439	0.0583236	0.132371	0.11348
TcCLB.507787.140	1	-1.00784	-0.961338	0.638965	0.0457947	1.28441	FALSE	0.313094	0.313094	0.0936426	0.124475	0.0668162	0.0659806	0.102727	0.233264
TcCLB.507629.30	1	-1.03841	-0.327288	-0.739776	0.89338	1.2121	TRUE	0.533599	0.533599	0.141327	0.0444117	0.0354682	0.0420376	0.0979535	0.105203
TcCLB.507669.139	1	-0.983778	-0.869625	-0.231339	1.19944	0.885303	TRUE	0.701454	0.701454	0.0714055	0.0311329	0.0222934	0.0312328	0.0876992	0.0547824
TcCLB.507671.30	1	-1.6044	-0.303829	0.90942	0.437146	0.561658	FALSE	0.273278	0.273278	0.0887477	0.147817	0.0777379	0.104079	0.165563	0.142777
TcCLB.507809.110	1	-0.878573	-0.387047	-0.630025	1.61289	0.282751	FALSE	0.365064	0.365064	0.144628	0.0439081	0.0362488	0.0642612	0.283061	0.0628289
TcCLB.507897.30	1	-1.31101	0.384578	-0.799767	0.906999	0.819197	FALSE	0.328333	0.328333	0.173312	0.0690884	0.0591472	0.0763512	0.169769	0.124
TcCLB.510351.31	1	-1.54164	-0.341655	0.236751	1.04121	0.605334	FALSE	0.420105	0.420105	0.0936528	0.0761727	0.0498401	0.075913	0.185566	0.0987508
TcCLB.507951.299	1	-1.55425	0.0179273	-0.205219	0.983472	0.758066	FALSE	0.408763	0.408763	0.114013	0.0708415	0.051695	0.0728719	0.173381	0.108435
TcCLB.507993.330	1	-0.281967	-1.47238	-0.0899181	1.0702	0.774061	FALSE	0.47839	0.47839	0.131802	0.0587997	0.0417502	0.0557659	0.133717	0.0997745
TcCLB.508045.70	1	-0.61717	-0.549667	-0.909737	0.630082	1.44649	FALSE	0.430447	0.430447	0.202409	0.0480682	0.0398924	0.0411414	0.0842165	0.153826
TcCLB.508083.10	1	-1.04394	-0.810161	-0.235504	1.13186	0.957736	TRUE	0.705632	0.705632	0.0701314	0.0315018	0.0224631	0.030575	0.0821722	0.0575249
TcCLB.510323.30	1	-0.519412	-1.2995	0.264798	1.39502	0.159085	FALSE	0.357737	0.357737	0.110511	0.0690755	0.0471433	0.0831098	0.251826	0.0805967
TcCLB.508173.20	1	-0.313998	-0.798271	-0.987303	1.2563	0.843268	FALSE	0.417706	0.417706	0.271833	0.037697	0.0325734	0.0430798	0.119594	0.0775169
TcCLB.508175.370	1	-0.422367	-0.710886	-0.90134	0.551439	1.48315	FALSE	0.392634	0.392634	0.219889	0.0500494	0.0416187	0.0414089	0.0816615	0.172739
TcCLB.508207.240	1	-1.6174	-0.0235643	1.09824	0.14875	0.393966	FALSE	0.20524	0.20524	0.083718	0.193814	0.0944275	0.120476	0.155579	0.146745
TcCLB.508231.180	1	-1.43219	-0.15023	-0.190358	0.487235	1.28554	FALSE	0.415219	0.415219	0.113359	0.0771032	0.0539781	0.0592667	0.112502	0.168572
TcCLB.508265.100	1	-1.23835	-0.537876	-0.243416	0.811789	1.20786	TRUE	0.596059	0.596059	0.0905358	0.047634	0.0335784	0.0404956	0.0907471	0.10095
TcCLB.508277.160	1	-0.192617	-1.048	-0.500692	0.129761	1.61154	FALSE	0.297198	0.297198	0.16304	0.0684097	0.0521715	0.0457265	0.0769487	0.296506
TcCLB.508297.50	1	-0.693575	-0.514021	-0.780403	0.415365	1.57263	FALSE	0.393772	0.393772	0.174886	0.0558162	0.0449044	0.0433251	0.0818609	0.205435
TcCLB.508307.70	1	0.664126	-1.60887	-0.343317	0.751387	0.536676	FALSE	0.24633	0.24633	0.228866	0.0851313	0.069394	0.0818874	0.147975	0.140415
TcCLB.508319.30	1	-0.494371	-1.28608	-0.0472175	0.450606	1.37707	FALSE	0.447776	0.447776	0.118807	0.0688917	0.0462148	0.0478395	0.0893441	0.181127
TcCLB.508323.100	1	-1.23944	-0.869244	0.67926	0.379169	1.05026	FALSE	0.371236	0.371236	0.0909429	0.113401	0.0617514	0.0710871	0.122812	0.168769
TcCLB.508355.150	1	-1.12563	0.228827	-0.940439	1.15148	0.685764	FALSE	0.3381	0.3381	0.195456	0.0576475	0.0507667	0.0711049	0.186262	0.100664
TcCLB.508409.180	1	-0.247652	-1.65081	0.606831	0.571304	0.720325	FALSE	0.325285	0.325285	0.116548	0.113176	0.0670398	0.0813437	0.142552	0.154056
TcCLB.508409.210	1	-1.34372	-0.548852	0.671072	1.20101	0.020493	FALSE	0.284522	0.284522	0.0870319	0.0930908	0.0572409	0.110672	0.281322	0.086121
TcCLB.508441.10	1	-1.44946	-0.6093	0.760854	0.418023	0.879879	FALSE	0.33773	0.33773	0.0901661	0.125272	0.0673169	0.082168	0.139919	0.157428
TcCLB.508461.350	1	-0.544781	-0.679339	-0.685886	0.266812	1.64319	FALSE	0.351817	0.351817	0.167367	0.0598842	0.0471862	0.0431863	0.077306	0.253253
TcCLB.508461.430	1	0.513428	-1.51626	-0.502912	0.593483	0.912258	FALSE	0.269028	0.269028	0.243337	0.0764752	0.0624493	0.066026	0.118728	0.163957
TcCLB.508479.150	1	-0.900915	-0.657242	-0.589528	1.3003	0.847382	TRUE	0.644381	0.644381	0.104007	0.0311158	0.0242932	0.0343958	0.104331	0.0574758
TcCLB.508479.340	1	-0.602197	-1.33791	0.0777543	0.69976	1.1626	TRUE	0.520061	0.520061	0.10362	0.0623426	0.0408927	0.0474121	0.0971988	0.128472
TcCLB.508489.30	1	-0.325236	-1.42813	-0.0687267	1.21922	0.602866	FALSE	0.466155	0.466155	0.129108	0.0577022	0.0412281	0.0596512	0.157264	0.0888912
TcCLB.508533.40	1	-1.20603	-0.836927	0.696753	1.14925	0.196955	FALSE	0.3347	0.3347	0.0888264	0.092091	0.0551352	0.0973476	0.240128	0.0917722
TcCLB.508719.70	1	-1.21168	-0.90262	0.474156	1.0914	0.548742	FALSE	0.451376	0.451376	0.0869678	0.0747219	0.0459948	0.0712593	0.177363	0.0923166
TcCLB.508731.60	1	-0.429958	-0.807782	-0.90472	0.914638	1.22782	FALSE	0.485723	0.485723	0.213651	0.0395566	0.0328945	0.0375569	0.0866708	0.103947
TcCLB.508741.170	1	-1.74651	0.47193	0.229404	0.775741	0.269432	FALSE	0.244504	0.244504	0.104976	0.111818	0.0778023	0.122328	0.222059	0.116512
TcCLB.508777.30	1	-0.721754	-0.44753	-0.686695	1.6645	0.191474	FALSE	0.32357	0.32357	0.157663	0.043087	0.0363348	0.0661861	0.312506	0.0606529
TcCLB.508799.240	1	-1.28944	-0.864753	0.771811	0.5527	0.829683	FALSE	0.369567	0.369567	0.0895193	0.114263	0.0618469	0.0787339	0.142559	0.143511
TcCLB.508815.50	1	0.294521	-1.77911	0.514236	0.405182	0.56517	FALSE	0.249217	0.249217	0.135885	0.129026	0.0817324	0.0928266	0.143249	0.168064
TcCLB.508837.120	1	-1.44759	-0.0980287	-0.319803	1.09505	0.770368	FALSE	0.456596	0.456596	0.113883	0.0597421	0.0445608	0.0637868	0.165843	0.0955892
TcCLB.508865.30	1	-1.71103	0.44146	0.704615	-0.0502415	0.615201	FALSE	0.197242	0.197242	0.0915466	0.182055	0.103017	0.112852	0.141222	0.172065
TcCLB.508951.20	1	-0.385627	-0.938265	-0.802928	0.88372	1.2431	TRUE	0.504451	0.504451	0.192566	0.0406308	0.0329957	0.0374089	0.0848854	0.107062
TcCLB.508971.40	1	-0.777443	-0.331469	-1.00915	1.1691	0.948968	FALSE	0.457012	0.457012	0.214217	0.0405253	0.0349217	0.0453742	0.122347	0.0856029
TcCLB.508981.39	1	-0.934957	-0.855629	-0.118722	0.426953	1.48235	FALSE	0.490341	0.490341	0.103192	0.0626377	0.0421663	0.0435077	0.0823515	0.175803
TcCLB.508993.10	1	-0.226908	-1.46965	-0.0873316	0.583815	1.20007	FALSE	0.424668	0.424668	0.138116	0.0706932	0.048915	0.0530009	0.101833	0.162773
TcCLB.509007.40	1	-0.770044	-0.581311	-0.830095	1.07214	1.10931	TRUE	0.579729	0.579729	0.151735	0.0348366	0.0284222	0.0352993	0.0903846	0.0795937
TcCLB.509023.10	1	-0.42277	-1.23055	-0.00802727	0.149908	1.51144	FALSE	0.343408	0.343408	0.121448	0.0822251	0.0543874	0.0505708	0.0848949	0.263065
TcCLB.511127.100	1	-0.524223	-0.552017	-0.767365	0.169414	1.67419	FALSE	0.30403	0.30403	0.176233	0.0618583	0.0501552	0.0440703	0.0761255	0.287528
TcCLB.509045.20	1	-0.487077	-1.39965	0.994568	0.902483	-0.0103291	FALSE	0.252424	0.252424	0.0989068	0.127963	0.0720567	0.120823	0.219188	0.108639
TcCLB.509053.70	1	-1.34944	-0.512002	1.2861	0.0671014	0.508235	FALSE	0.21234	0.21234	0.0814827	0.208201	0.0907165	0.108761	0.141152	0.157347
TcCLB.509067.70	1	0.243416	-1.71966	0.190062	0.888297	0.397888	FALSE	0.291148	0.291148	0.155062	0.0953023	0.0668825	0.0899846	0.174224	0.127397
TcCLB.509099.50	1	-1.08526	-0.092931	-0.857463	0.961233	1.07442	FALSE	0.452181	0.452181	0.171368	0.0503258	0.0419062	0.0515518	0.123197	0.109471
TcCLB.509105.70	1	-1.3474	-0.474611	0.0463944	0.451512	1.3241	FALSE	0.448783	0.448783	0.0990237	0.077048	0.0500531	0.0546776	0.102781	0.167633
TcCLB.509151.10	1	-0.221714	-1.30946	-0.296262	1.40291	0.424535	FALSE	0.41411	0.41411	0.155311	0.0533741	0.040833	0.0635367	0.193161	0.079674
TcCLB.509153.90	1	-1.04064	0.363562	-1.08848	1.02679	0.738776	FALSE	0.297702	0.297702	0.227616	0.0606238	0.0557951	0.0733153	0.173114	0.111834
TcCLB.509203.40	1	-0.828777	-0.70114	-0.638029	0.904454	1.26349	TRUE	0.633191	0.633191	0.113884	0.0346812	0.0268253	0.0314936	0.0739359	0.0859884
TcCLB.509229.90	1	0.126215	-1.66138	0.409524	1.02252	0.10312	FALSE	0.2675	0.2675	0.1357	0.100879	0.0683643	0.105334	0.210681	0.111542
TcCLB.509247.30	1	-1.25053	-0.43774	-0.176744	0.445599	1.41942	FALSE	0.458969	0.458969	0.106926	0.0686061	0.0471719	0.0498536	0.0946388	0.173834
TcCLB.509429.110	1	-1.62143	-0.111476	0.119096	0.952101	0.661709	FALSE	0.39182	0.39182	0.101118	0.080793	0.054513	0.0797387	0.183073	0.108944
TcCLB.509537.50	1	-0.779262	-0.649541	-0.750928	1.21505	0.964685	TRUE	0.615701	0.615701	0.131454	0.0318209	0.0256333	0.0341166	0.09604	0.0652341
TcCLB.509577.9	1	-1.45844	-0.609041	0.884692	0.691013	0.491776	FALSE	0.315249	0.315249	0.0883729	0.125123	0.0675798	0.0986141	0.180258	0.124804
TcCLB.509583.19	1	-0.857062	-1.11905	-0.010239	0.851293	1.13506	TRUE	0.629254	0.629254	0.0819778	0.0456592	0.0305136	0.0373762	0.0839409	0.0912782
TcCLB.509601.140	1	-1.06071	-1.06777	0.408776	0.648915	1.07078	FALSE	0.487621	0.487621	0.0886061	0.0777431	0.0464204	0.0562263	0.111944	0.131439
TcCLB.510861.140	1	-0.133651	-1.55284	-0.0602607	1.01762	0.729128	FALSE	0.423437	0.423437	0.145228	0.066901	0.0476233	0.062775	0.143005	0.111031
TcCLB.509631.140	1	-1.30614	-0.786359	0.390988	1.04463	0.656882	FALSE	0.478399	0.478399	0.0854895	0.0709953	0.044228	0.0659996	0.16146	0.0934281
TcCLB.509647.180	1	-1.07701	-1.10443	0.593155	0.734457	0.853828	FALSE	0.442819	0.442819	0.0895703	0.0891799	0.0514163	0.0671308	0.135279	0.124605
TcCLB.511051.50	1	-1.27329	0.428712	-0.860083	0.88587	0.818794	FALSE	0.314955	0.314955	0.182312	0.0695467	0.0606521	0.0773008	0.16884	0.126393
TcCLB.509683.80	1	-0.11284	-1.35662	-0.347498	0.475218	1.34174	FALSE	0.385178	0.385178	0.165261	0.0670968	0.0494861	0.0499303	0.0928612	0.190187
TcCLB.509777.130	1	-0.916548	-0.893475	-0.314704	1.11418	1.01054	TRUE	0.725897	0.725897	0.0706651	0.0284027	0.0205788	0.0272809	0.0721684	0.055007
TcCLB.509799.140	1	-1.32391	-0.292993	-0.378921	1.11232	0.883504	TRUE	0.543495	0.543495	0.104838	0.0483077	0.0360398	0.0500029	0.133009	0.0843071
TcCLB.509997.40	1	0.816751	-1.72631	0.476004	0.343704	0.089848	FALSE	0.184067	0.184067	0.144692	0.145085	0.101842	0.118865	0.155828	0.14962
TcCLB.510101.450	1	-0.120923	-1.68509	0.797514	0.478729	0.529766	FALSE	0.271511	0.271511	0.11447	0.135748	0.0772212	0.0946462	0.151141	0.155263
TcCLB.510143.5	1	-0.75811	-0.766667	-0.652355	1.23343	0.943699	TRUE	0.656098	0.656098	0.111483	0.0295102	0.0232512	0.0313489	0.0893902	0.0589189
TcCLB.510181.50	1	-0.0122841	-1.34752	-0.280196	0.203262	1.43674	FALSE	0.307224	0.307224	0.160597	0.0782824	0.0570997	0.0524013	0.0881251	0.25627
TcCLB.510187.260	1	0.172317	-1.28998	-0.599113	1.34504	0.371743	FALSE	0.309988	0.309988	0.239082	0.0560092	0.0468361	0.0695494	0.190699	0.087836
TcCLB.510187.70	1	-0.885469	-0.549017	-0.733415	0.968349	1.19955	TRUE	0.601132	0.601132	0.129369	0.0361819	0.0287348	0.0345831	0.0839639	0.0860353
TcCLB.510351.90	1	-1.49142	-0.151132	0.29444	0.0586525	1.28946	FALSE	0.298771	0.298771	0.100381	0.118296	0.0718237	0.0710731	0.111026	0.22863
TcCLB.510421.220	1	-0.475881	-0.735038	-0.691718	1.63862	0.264015	FALSE	0.354287	0.354287	0.17908	0.0426189	0.035773	0.0619325	0.263509	0.0627996
TcCLB.511817.120	1	-1.32453	-0.73641	0.250948	0.938969	0.871023	TRUE	0.532792	0.532792	0.0830056	0.0634185	0.0402544	0.0552653	0.128949	0.0963158
TcCLB.510571.30	1	-1.079	-0.598439	-0.414673	1.28813	0.803983	TRUE	0.638509	0.638509	0.0900501	0.0343976	0.0258725	0.0376165	0.11421	0.0593433
TcCLB.510749.30	1	-0.0598817	-1.70626	0.666458	0.684503	0.415182	FALSE	0.28385	0.28385	0.121081	0.120439	0.072793	0.0963265	0.167135	0.138376
TcCLB.511903.130	1	-0.509425	-1.34764	-0.0953134	1.04464	0.907743	TRUE	0.56971	0.56971	0.106424	0.0487348	0.0340551	0.0446333	0.10842	0.088023
TcCLB.510777.20	1	-1.21026	0.378411	-0.894735	1.08798	0.638608	FALSE	0.311078	0.311078	0.187047	0.063897	0.056436	0.0790908	0.195409	0.107042
TcCLB.510879.190	1	-0.604969	-0.447121	-1.01365	0.663442	1.4023	FALSE	0.399141	0.399141	0.23185	0.0480171	0.041037	0.0426516	0.0880767	0.149226
TcCLB.510879.220	1	-1.25848	-0.573783	-0.0842755	0.609473	1.30707	TRUE	0.528368	0.528368	0.0945457	0.0607455	0.0408759	0.0463209	0.093996	0.135148
TcCLB.510943.33	1	-0.0371452	-1.06601	-0.883032	1.22764	0.758547	FALSE	0.366967	0.366967	0.288055	0.0434383	0.0372323	0.0491165	0.129581	0.0856096
TcCLB.511003.60	1	-0.938471	-1.09238	1.28167	0.411169	0.338013	FALSE	0.243363	0.243363	0.0874725	0.174299	0.081394	0.111256	0.163955	0.13826
TcCLB.511015.30	1	-1.09949	-0.548309	-0.19839	0.311974	1.53421	FALSE	0.426009	0.426009	0.11073	0.0702343	0.0483137	0.0479711	0.0870334	0.209708
TcCLB.511037.20	1	-0.721167	-0.88308	-0.500691	1.39453	0.710407	TRUE	0.615597	0.615597	0.109227	0.0329107	0.0254364	0.0377677	0.122502	0.0565598
TcCLB.511859.70	1	0.602375	-1.68924	0.525367	0.69905	-0.137548	FALSE	0.195708	0.195708	0.138643	0.130068	0.0903691	0.12996	0.191885	0.123367
TcCLB.511049.40	1	0.247895	-1.24392	-0.76904	0.534652	1.23042	FALSE	0.293313	0.293313	0.271462	0.0614459	0.05159	0.0513055	0.0952042	0.17568
TcCLB.511109.40	1	-1.06058	-0.801886	1.09957	-0.223571	0.986466	FALSE	0.220977	0.220977	0.0843788	0.195085	0.0864652	0.083279	0.109369	0.220446
TcCLB.511211.160	1	-0.866481	-0.726069	-0.570285	1.25154	0.911299	TRUE	0.675036	0.675036	0.0964333	0.0290683	0.0225001	0.0310084	0.090297	0.055657
TcCLB.511217.120	1	-0.126554	-0.908472	-1.00653	1.19625	0.84531	FALSE	0.361531	0.361531	0.319422	0.0397372	0.0347341	0.0446197	0.116622	0.0833344
TcCLB.511217.170	1	-0.258426	-1.6115	0.443391	0.960437	0.466099	FALSE	0.353463	0.353463	0.120616	0.0918629	0.0586207	0.0833457	0.175498	0.116594
TcCLB.511589.200	1	-0.57751	-0.515319	-0.964822	1.44899	0.608656	FALSE	0.407388	0.407388	0.229542	0.0391373	0.0340035	0.0507105	0.169795	0.0694241
TcCLB.511277.270	1	-1.2343	0.726751	-0.939512	0.820098	0.626966	FALSE	0.250723	0.250723	0.192004	0.0778458	0.0722035	0.0930202	0.185543	0.128661
TcCLB.511277.70	1	-0.677369	-0.00293618	-1.21967	0.597424	1.30255	FALSE	0.296445	0.296445	0.284029	0.0550722	0.050755	0.0517343	0.101443	0.160521
TcCLB.511281.60	1	-0.831704	-0.592932	-0.603411	1.53176	0.496286	FALSE	0.48424	0.48424	0.135515	0.0392321	0.031541	0.0513027	0.196719	0.0614506
TcCLB.511293.69	1	-1.10356	-0.992833	0.400902	1.16267	0.532819	FALSE	0.47219	0.47219	0.0872634	0.068007	0.0428277	0.0671379	0.176489	0.0860849
TcCLB.511301.80	1	-0.647574	-0.595836	-0.929643	1.07401	1.09904	TRUE	0.52448	0.52448	0.191103	0.036402	0.0304719	0.0374634	0.0952118	0.0848677
TcCLB.511303.34	1	-0.733083	-1.02744	-0.349366	1.2268	0.883098	TRUE	0.686802	0.686802	0.0850458	0.0305458	0.022545	0.0311524	0.0878628	0.0560467
TcCLB.511367.220	1	-0.13831	-0.753655	-0.990671	0.367172	1.51546	FALSE	0.290127	0.290127	0.268028	0.0550025	0.047666	0.0438123	0.0794316	0.215933
TcCLB.511409.10	1	-0.834888	-0.397936	-0.86918	1.35094	0.751064	FALSE	0.486537	0.486537	0.175398	0.0389624	0.0327663	0.0471046	0.147481	0.0717506
TcCLB.511465.10	1	-0.852482	-1.25977	0.364242	0.760406	0.987604	TRUE	0.501994	0.501994	0.0918637	0.0722183	0.0441935	0.0552444	0.114942	0.119544
TcCLB.511499.50	1	-0.901654	-0.412932	-0.746338	1.44021	0.620717	FALSE	0.48341	0.48341	0.152293	0.0398664	0.0328594	0.0504219	0.173954	0.0671948
TcCLB.511733.100	1	0.0560307	-1.72696	0.692592	0.321502	0.656833	FALSE	0.257703	0.257703	0.121164	0.137905	0.0805859	0.0900323	0.137014	0.175596
TcCLB.511523.20	1	-0.161083	-0.939257	-0.845777	0.481721	1.4644	FALSE	0.34774	0.34774	0.236031	0.0542531	0.0449989	0.043564	0.082554	0.190859
TcCLB.511529.160	1	-0.373439	-1.15154	-0.461141	0.575027	1.41109	FALSE	0.469284	0.469284	0.150137	0.0541837	0.0404324	0.0419093	0.0829585	0.161095
TcCLB.511633.79	1	-0.974934	-1.06404	0.106417	1.10524	0.827317	TRUE	0.615022	0.615022	0.0782363	0.0465012	0.030834	0.0433807	0.112062	0.0739639
TcCLB.511635.20	1	-0.239953	-1.03607	-0.81246	1.16262	0.925862	FALSE	0.467791	0.467791	0.222445	0.0399622	0.0331023	0.0422616	0.109764	0.0846733
TcCLB.511643.30	1	-0.965594	-0.486709	-0.580226	1.47913	0.553396	TRUE	0.501858	0.501858	0.126838	0.0399516	0.0318276	0.0508496	0.185385	0.0632901
TcCLB.511715.10	1	-1.35535	-0.679404	1.02169	0.237781	0.775281	FALSE	0.278429	0.278429	0.0875157	0.15878	0.0773183	0.0917574	0.139176	0.167024
TcCLB.511807.290	1	-1.31069	-0.826901	0.709217	0.908095	0.520282	FALSE	0.380621	0.380621	0.0884579	0.0979708	0.0562794	0.0851234	0.18229	0.109257
TcCLB.511817.270	1	0.00592158	-1.65162	0.0721195	0.666693	0.906885	FALSE	0.360911	0.360911	0.148064	0.084841	0.0581385	0.0671283	0.127242	0.153675
TcCLB.511825.80	1	-0.991369	-1.04623	0.107148	0.810658	1.11979	TRUE	0.601886	0.601886	0.0809182	0.0520027	0.0336877	0.0414781	0.0911639	0.0988638
TcCLB.511903.120	1	-0.983073	-0.844089	-0.279925	1.16035	0.946733	TRUE	0.715258	0.715258	0.0704075	0.0295974	0.0213484	0.0291655	0.079774	0.0544495
TcCLB.511389.110	2	0.373658	-0.638178	-1.39764	0.58786	1.0743	TRUE	0.596271	0.135309	0.596271	0.0353919	0.0356505	0.0348723	0.0639124	0.0985928
TcCLB.457251.10	2	0.556671	0.223066	-1.60904	1.00941	-0.180107	FALSE	0.483144	0.10252	0.483144	0.0487916	0.061142	0.0857541	0.148351	0.0702971
TcCLB.474341.9	2	0.214638	-1.0985	-0.99226	0.975013	0.901109	FALSE	0.37176	0.28106	0.37176	0.0464293	0.0412097	0.0483159	0.107382	0.103843
TcCLB.479379.9	2	0.319789	-0.292413	-1.60303	0.7637	0.811958	TRUE	0.788454	0.0662771	0.788454	0.0187701	0.020243	0.0214476	0.0408971	0.0439115
TcCLB.503483.9	2	0.508237	-0.910558	-1.24614	0.846536	0.801927	TRUE	0.552049	0.157448	0.552049	0.0389535	0.0380508	0.0421306	0.0841008	0.0872667
TcCLB.503663.20	2	0.632895	1.1245	-1.48692	0.0738514	-0.344322	FALSE	0.246242	0.0984602	0.246242	0.0933425	0.164475	0.147504	0.135415	0.114562
TcCLB.503751.30	2	0.382392	0.37274	-1.48107	1.15599	-0.430057	FALSE	0.355957	0.11435	0.355957	0.0567307	0.0701919	0.117339	0.21274	0.0726902
TcCLB.510285.60	2	0.192372	-0.954843	-1.06267	0.554508	1.27064	FALSE	0.362442	0.253104	0.362442	0.0510859	0.0459051	0.0449495	0.0845704	0.157943
TcCLB.503861.10	2	-0.354766	-0.00905582	-1.44669	1.17186	0.638655	FALSE	0.462138	0.200449	0.462138	0.0394596	0.0394868	0.0517849	0.129688	0.0769931
TcCLB.509453.79	2	-0.139626	-0.593657	-1.27091	0.954738	1.04945	FALSE	0.453894	0.257241	0.453894	0.0366045	0.0339909	0.0388013	0.0880239	0.0914449
TcCLB.503893.30	2	1.04409	-0.881628	-1.24262	0.48945	0.590706	FALSE	0.484907	0.128424	0.484907	0.0565322	0.0610951	0.0595788	0.0935842	0.115878
TcCLB.503939.80	2	0.269185	-0.238063	-1.61353	0.703544	0.878866	TRUE	0.7564	0.0761617	0.7564	0.0216995	0.0234257	0.0241383	0.0451635	0.0530112
TcCLB.511479.39	2	0.325096	-0.540415	-1.47453	0.856055	0.83379	TRUE	0.72746	0.0944899	0.72746	0.0229498	0.0235266	0.0258615	0.0523145	0.0533982
TcCLB.504099.50	2	0.320027	0.654322	-1.67121	0.814105	-0.117247	FALSE	0.411061	0.111213	0.411061	0.059085	0.0780054	0.100701	0.154078	0.0858565
TcCLB.504105.150	2	0.684513	-1.10832	-1.06908	0.897735	0.595153	FALSE	0.446832	0.180602	0.446832	0.0514865	0.0494757	0.057644	0.113684	0.100276
TcCLB.504105.20	2	0.949913	0.816147	-1.50381	0.129399	-0.391652	FALSE	0.275474	0.0958221	0.275474	0.0888424	0.15548	0.141777	0.132506	0.110099
TcCLB.504147.240	2	0.368584	0.387741	-1.78392	0.555457	0.472135	TRUE	0.59112	0.0926348	0.59112	0.0421281	0.0533397	0.0538413	0.0843614	0.0825748
TcCLB.504177.20	2	0.0547106	-0.190337	-1.57843	0.87045	0.843603	TRUE	0.700586	0.103334	0.700586	0.0247591	0.0259043	0.0287907	0.0592145	0.0574114
TcCLB.504199.10	2	0.423927	0.460155	-1.71349	0.819999	0.00941024	FALSE	0.497144	0.10192	0.497144	0.0500494	0.0647325	0.0799999	0.128226	0.0779283
TcCLB.504221.20	2	0.183723	-0.27906	-1.5734	0.733251	0.935484	TRUE	0.719496	0.0933606	0.719496	0.0241059	0.0253685	0.026413	0.0508982	0.0603583
TcCLB.509331.180	2	0.257889	-0.928677	-1.16746	0.82295	1.0153	FALSE	0.464282	0.220282	0.464282	0.0419262	0.0389001	0.0422717	0.0871641	0.105174
TcCLB.505071.119	2	1.70806	-0.608323	-0.623123	0.0862096	-0.562821	FALSE	0.204417	0.105984	0.204417	0.118072	0.159138	0.154749	0.138482	0.119157
TcCLB.511395.30	2	0.946112	-0.222463	-1.62054	0.56472	0.332166	TRUE	0.636887	0.0796639	0.636887	0.0389439	0.0485594	0.0491736	0.074631	0.0721409
TcCLB.506467.29	2	0.33443	-0.575533	-1.44127	1.02074	0.661634	TRUE	0.712335	0.09977	0.712335	0.0235807	0.0240596	0.0287153	0.0624328	0.0491071
TcCLB.505683.10	2	0.840756	-0.947403	-1.2258	0.61492	0.717527	TRUE	0.509777	0.140424	0.509777	0.0496388	0.050866	0.0518026	0.0892039	0.108288
TcCLB.505843.10	2	0.443727	-0.00396465	-1.72499	0.614454	0.670776	TRUE	0.750491	0.0648653	0.750491	0.0243691	0.0286862	0.0288638	0.0490401	0.0536848
TcCLB.506151.30	2	0.913685	-0.93774	-1.22339	0.698105	0.549344	TRUE	0.509222	0.135009	0.509222	0.0504065	0.0525093	0.0561657	0.0972138	0.0994732
TcCLB.506155.30	2	0.641349	-0.621663	-1.15958	1.34709	-0.207202	FALSE	0.387917	0.141094	0.387917	0.0512256	0.053845	0.0880738	0.20768	0.0701642
TcCLB.506163.30	2	0.112598	0.0187961	-1.6038	1.1429	0.329504	TRUE	0.625853	0.106076	0.625853	0.0310805	0.0341934	0.0455759	0.10239	0.0548311
TcCLB.506163.50	2	-0.0257571	-0.0752524	-1.53846	0.443634	1.19583	TRUE	0.511584	0.153226	0.511584	0.0431585	0.0451302	0.0418149	0.073491	0.131596
TcCLB.506167.50	2	0.509861	-0.511219	-1.49902	0.980466	0.519915	TRUE	0.751655	0.0755081	0.751655	0.0218741	0.0233492	0.0277945	0.0568242	0.0429945
TcCLB.506211.160	2	0.607549	-0.207228	-1.65377	0.810308	0.443144	TRUE	0.780305	0.0568845	0.780305	0.0210715	0.0244825	0.0273406	0.0491021	0.0408133
TcCLB.506211.30	2	0.74206	0.362918	-1.68992	-0.0888082	0.673746	FALSE	0.429552	0.102697	0.429552	0.0671257	0.0946565	0.068278	0.0850215	0.152669
TcCLB.506213.120	2	1.37524	-0.194848	-1.28826	-0.396248	0.504116	FALSE	0.305575	0.104964	0.305575	0.0935517	0.135869	0.0836306	0.0905813	0.185828
TcCLB.506227.150	2	1.11046	0.0981024	-1.62175	0.0620053	0.351191	FALSE	0.450285	0.0962405	0.450285	0.0665021	0.0957904	0.0752811	0.0913049	0.124596
TcCLB.506289.40	2	1.03296	-0.776344	-1.32464	0.5854	0.482619	TRUE	0.53355	0.115154	0.53355	0.050239	0.0556754	0.0567922	0.0909915	0.0975979
TcCLB.511469.20	2	-0.331745	-0.412746	-1.19546	1.42206	0.517895	FALSE	0.358608	0.275631	0.358608	0.0390574	0.0363572	0.053403	0.167293	0.0696505
TcCLB.506297.290	2	0.996211	-0.912232	-1.23139	0.593617	0.553796	FALSE	0.495786	0.130997	0.495786	0.0538693	0.0572903	0.0586215	0.0961008	0.107335
TcCLB.506321.300	2	0.760825	-0.770906	-1.3011	0.285178	1.026	FALSE	0.484153	0.136692	0.484153	0.0526117	0.0550251	0.0479591	0.0757708	0.147789
TcCLB.506333.10	2	0.723123	0.0387207	-1.73264	0.451136	0.519657	TRUE	0.662275	0.0751622	0.662275	0.0358671	0.0454453	0.0428932	0.0645436	0.0738136
TcCLB.510717.40	2	0.191823	-0.302289	-1.53701	1.09972	0.547752	TRUE	0.725968	0.0901186	0.725968	0.0221481	0.0232608	0.0291494	0.0659244	0.0434312
TcCLB.506337.70	2	1.53504	0.0755883	-1.24808	-0.096131	-0.266419	FALSE	0.271069	0.0965075	0.271069	0.098664	0.165586	0.125677	0.116551	0.125945
TcCLB.508729.9	2	0.707832	0.300056	-1.68397	0.753163	-0.077084	TRUE	0.504149	0.0949878	0.504149	0.0511895	0.0682004	0.0819375	0.122015	0.0775208
TcCLB.506355.160	2	1.65491	-0.411066	-0.795212	0.199536	-0.648168	FALSE	0.219395	0.10294	0.219395	0.108263	0.153726	0.160899	0.144124	0.110653
TcCLB.506355.20	2	0.497304	-0.312592	-1.40418	-0.0757145	1.29519	FALSE	0.391695	0.133982	0.391695	0.0598849	0.0655784	0.0487805	0.0707705	0.229309
TcCLB.508543.140	2	0.13723	-0.631427	-1.34456	1.12443	0.714332	TRUE	0.596247	0.160577	0.596247	0.029826	0.0290366	0.0360973	0.0860468	0.0621686
TcCLB.506411.10	2	0.524205	-0.779849	-1.34508	0.91583	0.684889	TRUE	0.636289	0.121709	0.636289	0.031731	0.0320479	0.036664	0.0744629	0.0670961
TcCLB.506421.10	2	0.308465	-0.910399	-1.19625	1.01797	0.78022	TRUE	0.509351	0.195786	0.509351	0.0381892	0.0360782	0.0429064	0.0955005	0.0821887
TcCLB.506529.508	2	0.0390748	-0.34358	-1.4167	1.30338	0.417827	TRUE	0.567294	0.148443	0.567294	0.0317261	0.0320724	0.0448267	0.118762	0.0568759
TcCLB.506531.50	2	1.07143	0.417567	-1.57805	-0.258357	0.347404	FALSE	0.34043	0.098942	0.34043	0.084513	0.136845	0.089182	0.0954716	0.154617
TcCLB.506559.350	2	0.186049	-0.0980298	-1.62286	0.498854	1.03598	TRUE	0.636327	0.107598	0.636327	0.0334109	0.0364467	0.0344058	0.0599322	0.09188
TcCLB.506559.410	2	-0.149892	0.722626	-1.47025	1.1162	-0.218687	FALSE	0.308258	0.13459	0.308258	0.0611735	0.0728189	0.116895	0.224292	0.0819721
TcCLB.506559.530	2	0.770865	0.350133	-1.17859	1.00153	-0.943939	FALSE	0.23303	0.100431	0.23303	0.0721185	0.0966976	0.192924	0.230802	0.073997
TcCLB.506563.30	2	0.568181	-0.34399	-1.6104	0.64484	0.741371	TRUE	0.780755	0.0612318	0.780755	0.0209863	0.0235031	0.0237579	0.0416732	0.0480926
TcCLB.506581.10	2	-0.146433	-0.710869	-0.957822	1.58153	0.233594	FALSE	0.281006	0.269954	0.281006	0.0431291	0.0389212	0.0643478	0.236184	0.0664572
TcCLB.506591.130	2	0.416972	-0.865423	-1.16151	1.26979	0.340174	FALSE	0.471692	0.177274	0.471692	0.04185	0.040613	0.0565761	0.140535	0.0714598
TcCLB.506713.80	2	0.763407	0.690765	-1.47911	0.625645	-0.600703	FALSE	0.292363	0.100662	0.292363	0.0764887	0.115478	0.155294	0.169933	0.0897816
TcCLB.506733.80	2	0.810634	-0.140412	-1.58273	0.904465	0.00804269	TRUE	0.58764	0.088935	0.58764	0.0407854	0.0499098	0.062568	0.106006	0.064156
TcCLB.506831.40	2	0.401653	0.173844	-1.74276	0.37153	0.795737	TRUE	0.621234	0.0908433	0.621234	0.0388362	0.0472451	0.0425574	0.0660556	0.0932284
TcCLB.506839.30	2	1.54415	-0.207816	-0.988545	-0.690957	0.343166	FALSE	0.218012	0.0982969	0.218012	0.117796	0.186065	0.0948953	0.0898657	0.195069
TcCLB.506857.20	2	-0.00781415	0.171148	-1.52843	1.27534	0.0897503	FALSE	0.468717	0.134963	0.468717	0.0423765	0.0466947	0.0702742	0.170787	0.0661878
TcCLB.510729.140	2	1.20602	-0.631282	-0.929464	0.958447	-0.60372	FALSE	0.280498	0.122462	0.280498	0.0774149	0.0896471	0.141172	0.201027	0.087779
TcCLB.506925.440	2	0.815983	-0.432441	-1.56438	0.553731	0.627107	TRUE	0.696546	0.0765121	0.696546	0.0311155	0.0359097	0.035229	0.0573835	0.0673039
TcCLB.506931.10	2	0.565244	0.564346	-1.77457	0.272904	0.372075	FALSE	0.473707	0.100218	0.473707	0.0594667	0.0833849	0.0740822	0.0981183	0.111023
TcCLB.506937.40	2	0.276809	0.255263	-1.76087	0.650348	0.578449	TRUE	0.654624	0.0866742	0.654624	0.0338655	0.0407056	0.0423568	0.0718785	0.0698959
TcCLB.506977.90	2	0.0334525	-0.837869	-1.05154	0.443802	1.41215	FALSE	0.319285	0.268233	0.319285	0.0528628	0.0469254	0.0440921	0.0809906	0.187611
TcCLB.510659.100	2	1.74181	-0.451868	-0.792344	-0.17705	-0.32055	FALSE	0.216716	0.102073	0.216716	0.118436	0.175161	0.133603	0.119532	0.13448
TcCLB.507063.70	2	0.983077	-0.0175681	-1.61051	-0.0177158	0.662717	FALSE	0.472614	0.0990075	0.472614	0.0618936	0.0832904	0.0622813	0.0797845	0.141129
TcCLB.507089.270	2	1.37728	-0.214213	-1.37779	-0.153277	0.368002	FALSE	0.358302	0.104417	0.358302	0.0836719	0.119371	0.0843301	0.0954235	0.154484
TcCLB.507093.160	2	-0.0865427	1.04577	-1.56998	0.657174	-0.0464164	FALSE	0.306157	0.127668	0.306157	0.0737692	0.0972544	0.120206	0.170103	0.104841
TcCLB.507105.60	2	0.376712	0.421596	-1.70065	0.887656	0.0146809	TRUE	0.505893	0.102995	0.505893	0.0479443	0.060696	0.0774067	0.130354	0.0747113
TcCLB.507167.20	2	-0.00228606	-0.373064	-1.41207	1.26075	0.526669	TRUE	0.575998	0.155563	0.575998	0.0307239	0.0306804	0.0414387	0.107723	0.0578731
TcCLB.509391.30	2	0.0420393	-0.649278	-1.30767	1.08639	0.828512	TRUE	0.544193	0.195973	0.544193	0.0322457	0.0307275	0.0373105	0.0885584	0.0709916
TcCLB.507501.10	2	0.155136	-0.571809	-1.25717	1.41469	0.259154	FALSE	0.469125	0.175518	0.469125	0.0379381	0.0373297	0.0561597	0.161453	0.0624765
TcCLB.507515.40	2	0.255634	-0.801691	-1.27075	0.792721	1.02408	TRUE	0.530771	0.184884	0.530771	0.0373805	0.0356649	0.0380893	0.0772499	0.0959607
TcCLB.507555.80	2	-0.0566947	-0.580918	-1.16656	1.48128	0.32289	FALSE	0.387742	0.22669	0.387742	0.0397072	0.0375466	0.0578305	0.184793	0.0656912
TcCLB.507601.10	2	-0.0130388	0.392375	-1.61738	0.137574	1.10047	FALSE	0.411405	0.140699	0.411405	0.0600689	0.0696373	0.0573	0.0863017	0.174588
TcCLB.507611.10	2	-0.274197	0.610063	-1.63616	0.527231	0.773068	FALSE	0.412933	0.153526	0.412933	0.0584631	0.0670699	0.0675492	0.113246	0.127213
TcCLB.507629.20	2	-0.757733	0.374658	-1.34053	0.90069	0.82292	FALSE	0.310559	0.247197	0.310559	0.0569475	0.0560573	0.0672915	0.144787	0.117161
TcCLB.507681.210	2	0.314482	0.263999	-1.76674	0.639202	0.549056	TRUE	0.65238	0.0854196	0.65238	0.0344081	0.041786	0.0433602	0.0725663	0.0700794
TcCLB.507711.10	2	0.694859	0.0307341	-1.70943	0.257277	0.726558	TRUE	0.607145	0.0863892	0.607145	0.0423306	0.0533359	0.0454776	0.0659996	0.0993226
TcCLB.507711.100	2	0.195432	-0.648956	-1.33174	1.1872	0.598072	TRUE	0.590091	0.1553	0.590091	0.0306651	0.030054	0.0388126	0.0949739	0.060103
TcCLB.507801.60	2	0.279473	0.260584	-1.4786	-0.314093	1.25263	FALSE	0.312872	0.126731	0.312872	0.0722713	0.0868149	0.0579519	0.0765482	0.26681
TcCLB.511649.130	2	0.831129	0.0316272	-1.67923	0.129746	0.686724	TRUE	0.542923	0.0928307	0.542923	0.0513618	0.0670915	0.0538954	0.0734733	0.118425
TcCLB.507831.70	2	-0.194656	-0.554829	-1.18895	1.3946	0.543842	FALSE	0.391127	0.265025	0.391127	0.0377644	0.0351056	0.0503978	0.151805	0.0687753
TcCLB.511753.120	2	-0.510592	1.54154	-1.10419	0.302179	-0.228939	FALSE	0.17796	0.123362	0.17796	0.10342	0.13879	0.16525	0.173744	0.117475
TcCLB.508153.1050	2	0.5727	-0.162668	-1.68178	0.701009	0.570742	TRUE	0.790135	0.0547338	0.790135	0.0204009	0.0238004	0.0249999	0.0434472	0.0424833
TcCLB.508153.390	2	0.738209	0.814875	-1.60823	-0.291088	0.346238	FALSE	0.302428	0.102135	0.302428	0.0894711	0.149457	0.0963623	0.100956	0.15919
TcCLB.508153.400	2	0.127799	-0.176256	-1.59073	1.01795	0.621242	TRUE	0.732896	0.0869918	0.732896	0.022056	0.0234758	0.0282683	0.0612163	0.0450959
TcCLB.508173.10	2	0.685988	0.30626	-1.75672	0.551597	0.212871	TRUE	0.566281	0.087609	0.566281	0.0464126	0.0620954	0.0639767	0.0929042	0.0807209
TcCLB.508173.40	2	1.11544	-1.29668	-0.716982	0.729252	0.16897	FALSE	0.30281	0.169579	0.30281	0.0815562	0.0791874	0.0938572	0.151195	0.121815
TcCLB.511693.70	2	0.830631	-0.419753	-1.56778	0.520465	0.636434	TRUE	0.685938	0.0780685	0.685938	0.0324844	0.0377204	0.0364447	0.0585181	0.0708258
TcCLB.508177.90	2	0.66519	0.640535	-1.46838	0.780568	-0.617916	FALSE	0.297734	0.103237	0.297734	0.0721268	0.103393	0.153764	0.185047	0.0846987
TcCLB.508231.190	2	-0.469846	-0.336474	-1.14593	1.449	0.503248	FALSE	0.308183	0.301532	0.308183	0.040789	0.0374857	0.0563734	0.184563	0.0710741
TcCLB.508277.100	2	0.806125	0.017044	-1.56356	-0.191535	0.931922	FALSE	0.414545	0.108339	0.414545	0.0668158	0.0867579	0.0597643	0.0767553	0.187023
TcCLB.508301.20	2	0.904208	0.942329	-1.40672	-0.550701	0.110884	FALSE	0.222728	0.0922295	0.222728	0.106052	0.212105	0.111686	0.0989667	0.156233
TcCLB.508319.40	2	0.5057	-0.14992	-1.19189	1.40589	-0.569786	FALSE	0.297971	0.122565	0.297971	0.0546894	0.0613083	0.120287	0.277647	0.0655323
TcCLB.508325.160	2	0.262378	-0.451677	-1.4901	1.05942	0.619982	TRUE	0.733548	0.0910299	0.733548	0.0215933	0.0223041	0.027182	0.0603645	0.0439777
TcCLB.510755.60	2	0.79624	0.209316	-1.30578	1.0367	-0.736476	FALSE	0.292658	0.105915	0.292658	0.0669837	0.0874313	0.15451	0.216748	0.0757545
TcCLB.508461.570	2	0.235923	-0.644218	-1.35857	0.635726	1.13114	TRUE	0.554501	0.162436	0.554501	0.0369267	0.0361866	0.0360866	0.0686268	0.105236
TcCLB.508473.10	2	0.449794	-0.310366	-1.61404	0.670181	0.804428	TRUE	0.78653	0.0626001	0.78653	0.0198189	0.0218376	0.022235	0.0401252	0.0468528
TcCLB.508541.240	2	0.51429	-0.322163	-1.6135	0.615359	0.806016	TRUE	0.771141	0.0649167	0.771141	0.0217305	0.0241879	0.0240569	0.0421676	0.0517994
TcCLB.508543.90	2	0.421854	-0.169013	-1.66497	0.816263	0.595868	TRUE	0.812996	0.0527241	0.812996	0.0172358	0.0194648	0.0214671	0.0402084	0.0359035
TcCLB.508569.90	2	-0.497003	0.180736	-1.42625	1.16104	0.58148	FALSE	0.393861	0.213042	0.393861	0.0459412	0.0462381	0.0618378	0.153307	0.0857737
TcCLB.508609.10	2	0.248076	-0.90655	-1.00474	1.43327	0.229946	FALSE	0.359208	0.220893	0.359208	0.0461829	0.0429779	0.0659877	0.191879	0.0728717
TcCLB.508707.310	2	0.185832	-0.469715	-1.22365	1.49915	0.0083887	FALSE	0.400047	0.165355	0.400047	0.0424005	0.0425613	0.0705898	0.21627	0.0627762
TcCLB.508707.90	2	0.298508	-0.0632643	-1.5461	0.0821493	1.22871	FALSE	0.45902	0.130304	0.45902	0.0528365	0.0590819	0.04683	0.0709487	0.180978
TcCLB.508719.80	2	0.589578	-0.638011	-1.1931	-0.104197	1.34573	FALSE	0.32967	0.14875	0.32967	0.0656826	0.067203	0.0501395	0.0729456	0.26561
TcCLB.508815.179	2	-0.578252	0.35623	-1.25285	0.0735518	1.40132	FALSE	0.251669	0.202309	0.251669	0.071847	0.0712588	0.059404	0.0934008	0.250111
TcCLB.508823.70	2	0.348116	0.00317786	-1.71563	0.730791	0.633542	TRUE	0.764048	0.0641973	0.764048	0.0222405	0.025682	0.0273114	0.0491065	0.0474142
TcCLB.508837.80	2	1.00686	0.839852	-1.48843	-0.20435	-0.153932	FALSE	0.259682	0.0939681	0.259682	0.0963451	0.181599	0.125302	0.113503	0.129601
TcCLB.508839.80	2	0.48623	-0.322191	-1.56459	1.04016	0.360394	TRUE	0.744783	0.0714814	0.744783	0.0225509	0.0249052	0.0311059	0.0640451	0.0411289
TcCLB.508851.90	2	-0.123224	-0.527349	-1.28918	1.25572	0.684035	FALSE	0.478979	0.227117	0.478979	0.0343461	0.0325632	0.0431506	0.115381	0.0684621
TcCLB.508879.30	2	0.0841002	-0.682637	-1.30491	0.872449	1.031	TRUE	0.530988	0.198432	0.530988	0.0348318	0.0330847	0.036426	0.077741	0.088496
TcCLB.508909.210	2	0.706624	-0.459061	-1.51754	0.935495	0.33448	TRUE	0.704701	0.0781657	0.704701	0.0278181	0.0311267	0.0372503	0.0705411	0.0503966
TcCLB.508999.220	2	0.105565	-1.04123	-0.982735	0.73695	1.18145	FALSE	0.333782	0.303334	0.333782	0.0489158	0.0426864	0.0451104	0.0918324	0.134339
TcCLB.509011.20	2	0.611897	-0.427064	-1.57418	0.695012	0.694337	TRUE	0.774879	0.0635242	0.774879	0.0214709	0.0238124	0.0246783	0.0439995	0.0476354
TcCLB.509011.60	2	-0.310808	-0.451007	-1.27451	1.05218	0.984141	FALSE	0.412682	0.286505	0.412682	0.0373323	0.0345869	0.0414151	0.0999191	0.0875591
TcCLB.509029.70	2	0.452754	-0.0270677	-1.71865	0.598298	0.694666	TRUE	0.751903	0.0647572	0.751903	0.0242461	0.0284525	0.0283638	0.048048	0.0542294
TcCLB.509055.10	2	0.0126024	0.581231	-1.70614	0.298787	0.813522	FALSE	0.44346	0.129418	0.44346	0.058608	0.0715833	0.0639245	0.0964856	0.136521
TcCLB.509057.20	2	1.20754	-0.913606	-0.863908	0.91681	-0.346836	FALSE	0.300152	0.137058	0.300152	0.0778841	0.0844292	0.119951	0.184252	0.0962734
TcCLB.509157.220	2	1.27607	0.447979	-1.45807	-0.0636388	-0.202348	FALSE	0.294547	0.0949029	0.294547	0.0911424	0.159471	0.121433	0.115485	0.123019
TcCLB.509205.120	2	0.492753	0.541819	-1.784	0.365747	0.383678	TRUE	0.500279	0.0996103	0.500279	0.055046	0.0750023	0.0698617	0.0969624	0.103239
TcCLB.509215.40	2	1.06166	0.216428	-1.04824	0.807251	-1.0371	FALSE	0.214251	0.0961132	0.214251	0.0811482	0.114114	0.211978	0.20401	0.0783856
TcCLB.509719.69	2	1.05586	0.709052	-1.41716	-0.56985	0.2221	FALSE	0.241301	0.0933736	0.241301	0.103501	0.197778	0.102978	0.0950145	0.166054
TcCLB.509237.130	2	0.544143	-0.538614	-1.50007	0.594316	0.900221	TRUE	0.697125	0.0906971	0.697125	0.0283419	0.0302215	0.0297185	0.0526192	0.0712771
TcCLB.509243.30	2	1.42006	-1.35195	-0.29599	-0.0311049	0.258991	FALSE	0.204802	0.144811	0.204802	0.126208	0.121426	0.104901	0.122668	0.175184
TcCLB.509247.50	2	0.595103	0.272328	-1.77132	0.338814	0.565078	TRUE	0.586055	0.0882795	0.586055	0.0447969	0.0584836	0.0524514	0.0756704	0.0942634
TcCLB.509287.50	2	0.871249	0.435001	-1.54745	0.680963	-0.439765	FALSE	0.361236	0.100886	0.361236	0.0685461	0.0987294	0.126652	0.156277	0.0876738
TcCLB.509289.30	2	-0.282998	1.14483	-1.46993	0.667147	-0.0590481	FALSE	0.268331	0.134471	0.268331	0.07831	0.100385	0.128548	0.182413	0.107542
TcCLB.509331.30	2	0.402433	0.533671	-1.78649	0.417347	0.433037	TRUE	0.515617	0.100897	0.515617	0.0522849	0.0693677	0.0661176	0.0954406	0.100275
TcCLB.509463.30	2	0.378342	1.13145	-1.55031	0.313853	-0.273333	FALSE	0.272827	0.106919	0.272827	0.0853847	0.134289	0.141143	0.149487	0.10995
TcCLB.509539.50	2	0.65915	-0.891369	-1.04283	1.2973	-0.0222474	FALSE	0.382366	0.163358	0.382366	0.0532159	0.0530828	0.0810423	0.189833	0.0771022
TcCLB.509551.30	2	0.216155	-0.401574	-1.48809	1.13448	0.539035	TRUE	0.703871	0.099894	0.703871	0.0235333	0.0243368	0.0309395	0.0716971	0.0457279
TcCLB.509569.100	2	-0.32642	-0.128875	-1.27443	1.47996	0.249768	FALSE	0.355407	0.211379	0.355407	0.0423348	0.0414469	0.0661122	0.2157	0.0676199
TcCLB.509585.10	2	0.174211	-0.929688	-1.12087	0.727664	1.14869	FALSE	0.409739	0.250003	0.409739	0.0452474	0.0411351	0.0429829	0.0863154	0.124577
TcCLB.509617.20	2	0.25966	-1.08725	-1.00852	1.07245	0.763663	FALSE	0.389855	0.26224	0.389855	0.0456255	0.0410259	0.0504542	0.116693	0.094106
TcCLB.511729.40	2	0.799868	-1.10445	-0.864838	1.17997	-0.0105505	FALSE	0.332285	0.175046	0.332285	0.0631619	0.0612672	0.0897345	0.188913	0.089592
TcCLB.509695.200	2	0.684338	0.625645	-1.3569	0.829057	-0.782144	FALSE	0.259704	0.10113	0.259704	0.0743111	0.10622	0.176598	0.200863	0.0811742
TcCLB.509695.90	2	1.32803	-0.477079	-1.36909	0.251734	0.266404	FALSE	0.435957	0.107354	0.435957	0.0688273	0.0881671	0.0782554	0.101033	0.120406
TcCLB.509777.70	2	0.255726	-0.541936	-1.4456	1.02649	0.705315	TRUE	0.70523	0.105878	0.70523	0.0235886	0.0238923	0.0284779	0.0628358	0.0500968
TcCLB.509797.40	2	-0.215124	0.045488	-1.51104	0.482506	1.19817	FALSE	0.451904	0.178756	0.451904	0.0477783	0.0492331	0.0467524	0.0839571	0.141619
TcCLB.509801.30	2	1.45736	-1.2414	-0.496434	-0.0166755	0.297144	FALSE	0.229637	0.141175	0.229637	0.116287	0.118873	0.100634	0.119371	0.174023
TcCLB.509805.210	2	0.856108	-0.0249728	-1.68929	0.279835	0.578318	TRUE	0.597478	0.0847416	0.597478	0.0445297	0.0574897	0.0498264	0.0703979	0.0955364
TcCLB.509895.60	2	1.07729	-0.553309	-1.431	0.6461	0.260918	TRUE	0.55713	0.0999122	0.55713	0.0479163	0.056544	0.0603871	0.0941113	0.0839989
TcCLB.509941.100	2	-0.00680258	-0.17445	-1.52934	1.14476	0.565835	TRUE	0.639444	0.123272	0.639444	0.0279943	0.0290389	0.0372762	0.0884027	0.0545721
TcCLB.509943.20	2	0.132705	-0.461866	-1.42107	0.544998	1.20524	TRUE	0.541616	0.160346	0.541616	0.0383451	0.0382079	0.0366932	0.0677117	0.11708
TcCLB.509955.10	2	1.72984	-0.765749	-0.593786	-0.177015	-0.193291	FALSE	0.207994	0.110645	0.207994	0.12569	0.162764	0.127088	0.120371	0.145449
TcCLB.510421.130	2	0.540145	0.722308	-1.6246	-0.30964	0.67179	FALSE	0.321916	0.109213	0.321916	0.0838443	0.125961	0.0813321	0.0931323	0.184601
TcCLB.510101.140	2	1.07656	-0.507988	-1.46924	0.35369	0.546981	TRUE	0.550637	0.0995481	0.550637	0.0504349	0.0604196	0.0547944	0.0796936	0.104472
TcCLB.510101.250	2	1.49973	-0.764861	-1.04939	0.244206	0.0703094	FALSE	0.330567	0.121036	0.330567	0.0878793	0.107466	0.0995814	0.121548	0.131923
TcCLB.510163.20	2	-0.318402	-0.484952	-1.2079	0.704101	1.30716	FALSE	0.347478	0.304849	0.347478	0.0445271	0.0403838	0.0418559	0.086153	0.134753
TcCLB.510187.20	2	0.582042	0.350635	-1.71635	0.0141047	0.769567	FALSE	0.467008	0.104268	0.467008	0.0602012	0.0805712	0.0613982	0.081413	0.14514
TcCLB.510215.10	2	0.601486	-0.224841	-1.49393	1.16348	-0.0461979	TRUE	0.553494	0.103057	0.553494	0.0396158	0.0453599	0.0650543	0.13336	0.0600585
TcCLB.510579.80	2	0.371305	0.178725	-1.75301	0.730997	0.471988	TRUE	0.692356	0.0763116	0.692356	0.029914	0.0360439	0.0391472	0.0676845	0.0585431
TcCLB.510257.60	2	-0.0965212	0.575324	-1.69198	0.781214	0.431964	FALSE	0.470549	0.131194	0.470549	0.0509409	0.0602849	0.0696812	0.124001	0.0933487
TcCLB.510353.10	2	0.734015	0.718845	-1.42164	-0.694924	0.663705	FALSE	0.239258	0.100424	0.239258	0.10127	0.169355	0.0852737	0.0863581	0.218062
TcCLB.510431.250	2	0.432806	-1.19527	-0.952456	0.800962	0.913952	FALSE	0.372217	0.244309	0.372217	0.0536427	0.0481148	0.0529198	0.105688	0.12311
TcCLB.510609.40	2	0.305195	-0.207026	-1.51655	1.23747	0.180918	TRUE	0.612604	0.105653	0.612604	0.0316966	0.034506	0.0487904	0.114338	0.0524116
TcCLB.510663.70	2	-0.371398	-0.294599	-1.31228	1.20867	0.769613	FALSE	0.416276	0.26305	0.416276	0.0377654	0.0357209	0.0465635	0.122992	0.077633
TcCLB.510689.10	2	0.773958	-1.3343	-0.74289	0.98294	0.320289	FALSE	0.316404	0.206231	0.316404	0.0682055	0.0623882	0.0799486	0.157388	0.109434
TcCLB.510725.40	2	0.979798	0.812532	-1.52999	-0.178608	-0.0837309	FALSE	0.276004	0.0955708	0.276004	0.0935567	0.171042	0.119662	0.112608	0.131557
TcCLB.510731.20	2	-0.135663	0.132476	-1.52437	1.25041	0.277151	FALSE	0.487137	0.147754	0.487137	0.0401831	0.0429743	0.0615495	0.152899	0.0675028
TcCLB.510755.89	2	0.435727	-0.660427	-1.41441	0.942167	0.696947	TRUE	0.696398	0.102945	0.696398	0.0258285	0.0263578	0.0303662	0.0629428	0.0551617
TcCLB.511385.30	2	0.306709	0.22602	-1.75831	0.690784	0.534797	TRUE	0.671591	0.0823474	0.671591	0.0320112	0.0384593	0.040859	0.0701554	0.0645764
TcCLB.510797.10	2	0.666167	0.0283623	-1.72558	0.363455	0.667597	TRUE	0.651164	0.0791343	0.651164	0.0369458	0.0461468	0.0414324	0.0621141	0.0830625
TcCLB.510797.30	2	1.24728	-0.240119	-1.44824	0.530348	-0.0892604	FALSE	0.444321	0.101249	0.444321	0.0640656	0.0851455	0.0907897	0.119254	0.0951752
TcCLB.510821.40	2	-0.618077	0.150903	-1.37379	0.838824	1.00214	FALSE	0.352885	0.253869	0.352885	0.0506829	0.049292	0.0557346	0.118432	0.119104
TcCLB.510861.40	2	0.663044	-0.012388	-1.29398	1.23788	-0.594554	FALSE	0.324579	0.114115	0.324579	0.0585278	0.0701119	0.127588	0.234854	0.0702241
TcCLB.510877.60	2	0.933093	0.700285	-1.59253	0.205353	-0.246201	FALSE	0.324229	0.0980196	0.324229	0.0813434	0.134018	0.124041	0.12839	0.109959
TcCLB.510889.221	2	-0.899673	0.549027	-1.26053	0.839245	0.771934	FALSE	0.266894	0.244614	0.266894	0.0647747	0.0636124	0.0766203	0.157446	0.12604
TcCLB.510901.150	2	0.497309	-0.118718	-1.68529	0.503961	0.802742	TRUE	0.731169	0.0704092	0.731169	0.0264793	0.0307366	0.0291794	0.0483102	0.0637167
TcCLB.510945.70	2	-0.0988192	-0.0430941	-1.43691	1.37136	0.207462	FALSE	0.462995	0.157586	0.462995	0.0394078	0.0409809	0.0622925	0.172885	0.0638527
TcCLB.510955.40	2	0.556482	-0.112778	-1.51844	1.16761	-0.0928725	TRUE	0.533015	0.104137	0.533015	0.0412692	0.0479343	0.069951	0.142287	0.0614066
TcCLB.510963.90	2	0.433613	-0.368333	-1.31428	1.38902	-0.140021	FALSE	0.436912	0.133	0.436912	0.044346	0.0474566	0.0776842	0.197407	0.0631932
TcCLB.511019.40	2	-0.178216	-0.411019	-1.30006	0.541895	1.3474	FALSE	0.396953	0.238541	0.396953	0.046195	0.0435545	0.0421577	0.0801798	0.152419
TcCLB.511025.70	2	1.37379	0.204269	-1.14967	-0.787551	0.35917	FALSE	0.213388	0.0922302	0.213388	0.114288	0.206127	0.093897	0.0860642	0.194005
TcCLB.511859.170	2	0.0519941	-0.140884	-1.58957	0.984341	0.694116	TRUE	0.704593	0.0990331	0.704593	0.0242228	0.025591	0.0302285	0.0650399	0.0512921
TcCLB.511051.70	2	1.06082	-1.08916	-1.02451	0.320829	0.732012	FALSE	0.378335	0.153909	0.378335	0.0714817	0.0729369	0.0667421	0.100712	0.155884
TcCLB.511065.10	2	0.421125	-1.08056	-1.068	0.757923	0.969517	FALSE	0.422001	0.220907	0.422001	0.0490864	0.0451787	0.0483134	0.0950797	0.119434
TcCLB.511141.20	2	1.1047	-0.0428506	-1.59209	0.0387743	0.491471	FALSE	0.466561	0.097462	0.466561	0.0639429	0.0881887	0.0681686	0.0853659	0.130311
TcCLB.511151.90	2	0.154631	0.0913029	-1.68738	0.922738	0.518708	TRUE	0.694439	0.0864659	0.694439	0.0271977	0.030703	0.0361705	0.0716833	0.0533404
TcCLB.511181.80	2	0.678521	0.562075	-1.42032	0.861297	-0.681576	FALSE	0.289614	0.103414	0.289614	0.0709342	0.0994032	0.158744	0.196478	0.0814125
TcCLB.511239.30	2	0.18425	-0.121559	-1.6388	0.896589	0.679518	TRUE	0.763669	0.0736248	0.763669	0.0204485	0.0222522	0.0253022	0.0509973	0.0437058
TcCLB.511263.9	2	0.789291	-1.53505	-0.496981	0.59435	0.648389	FALSE	0.256434	0.224268	0.256434	0.0842303	0.0717991	0.0775945	0.131672	0.154003
TcCLB.511277.110	2	1.07822	-1.0608	-0.998714	0.149156	0.832145	FALSE	0.34909	0.151696	0.34909	0.0767632	0.0787113	0.0667365	0.0960195	0.180984
TcCLB.511289.30	2	0.157081	1.00936	-1.35058	0.838901	-0.654759	FALSE	0.231806	0.109523	0.231806	0.0763559	0.10499	0.177015	0.215618	0.0846919
TcCLB.511289.70	2	0.265685	-0.619154	-1.40349	1.0066	0.750357	TRUE	0.672233	0.121143	0.672233	0.0260647	0.0260253	0.0306603	0.0673048	0.0565691
TcCLB.511301.70	2	0.736716	-0.229298	-1.34676	1.20665	-0.3673	FALSE	0.406573	0.115815	0.406573	0.0530471	0.0618492	0.099847	0.192961	0.0699076
TcCLB.511333.4	2	1.27591	-0.0658311	-1.35113	-0.445327	0.586384	FALSE	0.307627	0.10372	0.307627	0.0915655	0.135066	0.0803601	0.0873994	0.194262
TcCLB.511365.70	2	0.109371	-0.398414	-1.49552	0.878688	0.90588	TRUE	0.686182	0.115936	0.686182	0.0251118	0.0254551	0.0281832	0.0588948	0.0602371
TcCLB.511367.290	2	0.783075	0.180114	-1.65713	0.775628	-0.0816871	TRUE	0.519814	0.0930812	0.519814	0.0494714	0.0650892	0.078756	0.118857	0.074932
TcCLB.511367.70	2	0.717549	0.434063	-1.75762	0.412188	0.193825	TRUE	0.502359	0.0938613	0.502359	0.0553915	0.0776289	0.0749786	0.100663	0.0951175
TcCLB.511391.120	2	0.403322	-0.780881	-1.3159	1.02289	0.670566	TRUE	0.611625	0.139225	0.611625	0.0318594	0.0315027	0.0377216	0.0822017	0.0658647
TcCLB.511391.160	2	-0.347994	0.612454	-1.48914	1.13019	0.0944894	FALSE	0.342563	0.156358	0.342563	0.0566256	0.0634161	0.0936584	0.20182	0.0855595
TcCLB.511421.200	2	0.433509	-0.104438	-1.68934	0.785292	0.574979	TRUE	0.799187	0.0547902	0.799187	0.0188196	0.0216013	0.0235763	0.0431272	0.0388979
TcCLB.511439.40	2	0.402948	-0.302933	-1.29257	1.42212	-0.229571	FALSE	0.397664	0.133882	0.397664	0.0464312	0.049934	0.0856422	0.222744	0.0637022
TcCLB.511491.100	2	0.381913	0.250138	-1.75735	0.749946	0.37535	TRUE	0.651769	0.0827755	0.651769	0.0341476	0.0418679	0.0465304	0.0793573	0.0635528
TcCLB.511491.60	2	-0.521533	0.643953	-1.50306	0.465539	0.915101	FALSE	0.336884	0.182912	0.336884	0.0660004	0.0718577	0.0711363	0.119894	0.151317
TcCLB.511511.150	2	-0.553682	0.0262528	-1.36813	0.837321	1.05824	FALSE	0.369351	0.259535	0.369351	0.0475958	0.0458241	0.0511973	0.10955	0.116947
TcCLB.511517.37	2	0.746443	-0.382821	-1.53683	0.23572	0.937483	TRUE	0.579396	0.101086	0.579396	0.0438256	0.0503642	0.0424624	0.0642922	0.118574
TcCLB.511575.130	2	0.0395057	0.140656	-1.68247	0.652406	0.849899	TRUE	0.62566	0.109824	0.62566	0.0343794	0.0383206	0.0391991	0.0711386	0.0814786
TcCLB.511575.60	2	0.842575	0.603068	-1.30506	0.708588	-0.849167	FALSE	0.244863	0.0973514	0.244863	0.0791561	0.118441	0.188212	0.188597	0.0833798
TcCLB.511667.20	2	1.29979	-0.872177	-0.923103	0.783928	-0.288437	FALSE	0.313801	0.131879	0.313801	0.0796989	0.0892922	0.116666	0.167268	0.101395
TcCLB.511807.190	2	0.960177	-0.840062	-0.941507	1.16851	-0.347124	FALSE	0.317588	0.142253	0.317588	0.0663776	0.0699558	0.111159	0.209014	0.0836515
TcCLB.511807.280	2	1.07983	-1.41337	-0.595671	0.6224	0.306814	FALSE	0.277974	0.181427	0.277974	0.0874464	0.0812915	0.0913661	0.144334	0.136161
TcCLB.511809.60	2	0.378148	-0.474071	-1.52347	0.802583	0.816806	TRUE	0.763975	0.0772292	0.763975	0.0205891	0.0216133	0.0232492	0.0453551	0.0479891
TcCLB.511865.10	2	0.261231	0.741884	-1.75937	0.379746	0.376513	FALSE	0.435725	0.112627	0.435725	0.0621728	0.083992	0.0801973	0.11172	0.113566
TcCLB.511865.90	2	0.207455	-0.897827	-1.14311	0.630943	1.20253	FALSE	0.413795	0.234304	0.413795	0.0466607	0.042838	0.0430216	0.082911	0.136469
TcCLB.511867.209	2	0.245574	-0.602956	-1.40105	0.695982	1.06245	TRUE	0.605983	0.143085	0.605983	0.032691	0.0324559	0.0331582	0.0641885	0.0884375
TcCLB.511891.10	2	0.900305	0.5231	-1.67812	-0.0560519	0.31077	FALSE	0.385351	0.0993538	0.385351	0.0755376	0.117709	0.0869425	0.0987778	0.136328
TcCLB.511909.60	2	1.1702	0.336039	-1.53628	0.295275	-0.265235	FALSE	0.356561	0.0973208	0.356561	0.0771636	0.120579	0.116901	0.126597	0.104878
TcCLB.508823.40	3	0.190447	-0.074716	1.40084	-1.40859	-0.107975	TRUE	0.610618	0.0385459	0.0312015	0.610618	0.147138	0.0601815	0.0381051	0.0742102
TcCLB.419417.4	3	-1.04436	-0.618772	1.20609	-0.466943	0.923983	FALSE	0.237423	0.178694	0.0781659	0.237423	0.0961492	0.0851498	0.100675	0.223743
TcCLB.508651.20	3	-0.502382	-0.359989	1.784	-0.387743	-0.533883	FALSE	0.388915	0.0878533	0.0546692	0.388915	0.121375	0.151489	0.103499	0.0921991
TcCLB.484311.10	3	-0.0410758	-0.0521736	1.59381	-1.15619	-0.344368	TRUE	0.620097	0.0408752	0.0309777	0.620097	0.126328	0.0732088	0.0436896	0.0648239
TcCLB.504147.20	3	0.161207	-1.47601	1.24329	-0.315735	0.387242	FALSE	0.242228	0.156997	0.0919303	0.242228	0.110895	0.104368	0.114028	0.179554
TcCLB.506181.59	3	-0.524205	0.461617	1.50839	-1.03252	-0.413281	TRUE	0.52736	0.0511678	0.0376489	0.52736	0.149903	0.101551	0.0578936	0.0744761
TcCLB.510181.140	3	0.578919	0.124069	1.28454	-0.883562	-1.10397	FALSE	0.348894	0.0480049	0.0444943	0.348894	0.251998	0.174386	0.0671941	0.0650292
TcCLB.506959.130	3	-0.227216	1.03186	1.03667	-1.15914	-0.682168	FALSE	0.352814	0.0464095	0.0414465	0.352814	0.300109	0.128947	0.0586621	0.0716114
TcCLB.509455.90	3	-0.456977	-0.450213	1.78671	-0.508232	-0.371286	FALSE	0.41844	0.0867263	0.0535541	0.41844	0.119394	0.130433	0.0941312	0.0973223
TcCLB.503559.109	3	-0.17811	0.0746431	1.56478	-0.258176	-1.20313	FALSE	0.29256	0.0666546	0.0503639	0.29256	0.142772	0.273143	0.106871	0.0676353
TcCLB.503571.10	3	1.21813	-0.500717	0.90173	-1.07557	-0.543573	FALSE	0.297311	0.064378	0.0667448	0.297311	0.268567	0.123424	0.0731084	0.106467
TcCLB.506679.250	3	-0.0644297	0.832727	1.01859	-1.47154	-0.315349	FALSE	0.417469	0.0395259	0.0355714	0.417469	0.308463	0.0806385	0.0435853	0.0747473
TcCLB.511165.54	3	-0.768917	-0.238986	1.73007	-0.140035	-0.582137	FALSE	0.321859	0.102273	0.0600335	0.321859	0.116795	0.176985	0.127908	0.0941465
TcCLB.503773.50	3	0.482506	-0.265409	1.20166	-1.49878	0.0800274	FALSE	0.496311	0.0495022	0.0425374	0.496311	0.188791	0.0676409	0.046017	0.1092
TcCLB.504203.50	3	-1.37513	0.814093	0.996804	-0.640801	0.205029	FALSE	0.284594	0.114958	0.0719476	0.284594	0.1457	0.127026	0.108115	0.14766
TcCLB.503899.130	3	-0.670293	0.729009	1.37461	-0.943026	-0.490303	FALSE	0.43911	0.0594125	0.0444788	0.43911	0.174961	0.128929	0.0706086	0.0825004
TcCLB.508805.20	3	0.563094	0.349365	1.00265	-1.55828	-0.356829	FALSE	0.38966	0.0341924	0.0332192	0.38966	0.368106	0.0686218	0.0372287	0.0689717
TcCLB.503925.70	3	0.239635	0.631309	1.19054	-1.00107	-1.06042	FALSE	0.342343	0.0419071	0.0387968	0.342343	0.296904	0.162378	0.0587068	0.0589645
TcCLB.506405.80	3	-0.509315	0.0777033	1.69248	-0.436552	-0.824316	FALSE	0.382468	0.0722916	0.049514	0.382468	0.135657	0.18466	0.0977318	0.0776772
TcCLB.503943.14	3	-0.956316	-0.196588	1.70117	-0.309821	-0.238442	FALSE	0.348509	0.109411	0.0605897	0.348509	0.115227	0.141725	0.115612	0.108926
TcCLB.503955.20	3	0.310082	0.465575	0.961428	-1.66038	-0.0767045	FALSE	0.427043	0.0370186	0.0346504	0.427043	0.317795	0.0625008	0.0373576	0.0836346
TcCLB.504131.110	3	-0.227184	0.0529219	1.65959	-0.952729	-0.532597	TRUE	0.561462	0.0482619	0.0354314	0.561462	0.132515	0.0994686	0.0557051	0.0671554
TcCLB.511231.80	3	-0.0547069	-0.0288002	1.64655	-0.959674	-0.603373	TRUE	0.554435	0.0470697	0.0356424	0.554435	0.139449	0.102298	0.0553474	0.0657591
TcCLB.504121.30	3	-1.06748	0.127479	1.61422	-0.412113	-0.262099	FALSE	0.357604	0.100821	0.0585775	0.357604	0.122908	0.143979	0.109717	0.106394
TcCLB.504149.124	3	1.24562	-0.576702	0.631545	-1.3103	0.0098343	FALSE	0.274489	0.0714604	0.0769746	0.274489	0.259752	0.0953658	0.0682349	0.153723
TcCLB.504153.200	3	-0.338989	0.809539	0.806137	-1.57773	0.301047	FALSE	0.37813	0.0576636	0.0494489	0.37813	0.246876	0.0764948	0.0529393	0.138448
TcCLB.504153.360	3	-0.562594	-0.496027	1.1167	-1.07516	1.01708	FALSE	0.293277	0.114009	0.0667246	0.293277	0.11141	0.0700913	0.0706222	0.273867
TcCLB.506821.200	3	0.270744	0.328111	0.663474	-1.76741	0.50508	FALSE	0.340123	0.0548144	0.0516871	0.340123	0.267895	0.0638996	0.046701	0.17488
TcCLB.509695.184	3	-0.387773	0.055617	1.70379	-0.724319	-0.647312	FALSE	0.481725	0.0601311	0.0423044	0.481725	0.135157	0.132996	0.0735186	0.0741683
TcCLB.504191.10	3	0.250046	-0.634025	1.46095	-1.17926	0.102294	FALSE	0.488455	0.0656747	0.0488419	0.488455	0.139663	0.0789417	0.0589216	0.119502
TcCLB.504423.30	3	-0.146273	-0.323344	1.74783	-0.672465	-0.605749	FALSE	0.467115	0.0660293	0.0461036	0.467115	0.131412	0.130762	0.0781043	0.080474
TcCLB.504427.64	3	0.615419	-0.474415	1.38591	-1.15697	-0.369948	FALSE	0.468821	0.055256	0.0468918	0.468821	0.183233	0.0953669	0.0586677	0.0917631
TcCLB.504839.50	3	-0.252235	-0.961078	1.53253	0.394059	-0.713279	FALSE	0.213885	0.131484	0.0765907	0.213885	0.103154	0.19748	0.182013	0.0953936
TcCLB.504867.30	3	-0.637554	0.997505	1.18042	-0.673333	-0.867034	FALSE	0.311861	0.0636952	0.0510813	0.311861	0.199228	0.206416	0.0900478	0.0776709
TcCLB.504949.30	3	-0.0234991	-0.361744	1.72398	-0.656084	-0.682657	FALSE	0.451219	0.0657561	0.0472255	0.451219	0.13732	0.138835	0.0799143	0.0797293
TcCLB.505183.30	3	-1.05124	-0.625951	1.57697	-0.0248367	0.125059	FALSE	0.262821	0.163166	0.0739612	0.262821	0.100188	0.126693	0.138789	0.13438
TcCLB.507017.40	3	0.184422	0.0920008	1.39303	-1.39306	-0.276391	TRUE	0.616287	0.0344397	0.0285869	0.616287	0.159493	0.0619466	0.036138	0.0631084
TcCLB.509033.80	3	-0.586049	-0.540778	1.75654	-0.515354	-0.114361	FALSE	0.400903	0.0996093	0.0574343	0.400903	0.114458	0.117977	0.0964405	0.113179
TcCLB.511209.10	3	0.848578	-0.606497	1.23714	-0.360466	-1.11876	FALSE	0.262092	0.0750833	0.0679551	0.262092	0.178456	0.222644	0.109308	0.0844624
TcCLB.506195.110	3	0.433419	-0.670298	1.35455	-1.23094	0.113261	FALSE	0.456998	0.0669281	0.0524691	0.456998	0.154653	0.0806997	0.0600069	0.128246
TcCLB.506201.170	3	-0.0414298	0.807953	1.17651	-0.779642	-1.16339	FALSE	0.300711	0.0484419	0.0433627	0.300711	0.248794	0.224	0.0729355	0.0617554
TcCLB.508645.30	3	-1.10488	-0.727254	1.45213	0.376369	0.00363366	FALSE	0.202339	0.193866	0.0798611	0.202339	0.0897039	0.136917	0.175923	0.121391
TcCLB.511573.10	3	0.670961	-0.4109	1.00723	-1.5178	0.250505	FALSE	0.401117	0.0605177	0.0544691	0.401117	0.208822	0.0732623	0.0533293	0.148483
TcCLB.506241.170	3	-0.847904	0.583603	0.918403	-1.29738	0.643278	FALSE	0.346235	0.0862355	0.0609464	0.346235	0.161473	0.0823646	0.0686016	0.194144
TcCLB.510101.30	3	0.588458	-0.781497	1.4734	-0.802043	-0.478322	FALSE	0.394265	0.0742142	0.0592616	0.394265	0.162762	0.125287	0.0815983	0.102612
TcCLB.508041.60	3	-1.17176	1.10192	0.426284	-0.942255	0.585813	FALSE	0.235574	0.112386	0.0831075	0.235574	0.169004	0.105939	0.0942035	0.199786
TcCLB.508041.10	3	-1.1647	0.934702	0.805762	-0.978818	0.403059	FALSE	0.294121	0.101361	0.070576	0.294121	0.166917	0.108171	0.0894044	0.169449
TcCLB.506315.100	3	0.735035	-0.496545	1.27284	-1.23053	-0.280802	FALSE	0.439306	0.0570588	0.0502193	0.439306	0.200406	0.0929458	0.0588749	0.101189
TcCLB.506337.210	3	-0.696199	0.54712	0.781312	-1.41285	0.780619	FALSE	0.321322	0.0839266	0.0622244	0.321322	0.166617	0.0756828	0.0641104	0.226116
TcCLB.506341.10	3	-0.99471	1.35445	0.26424	-0.987088	0.363105	FALSE	0.227357	0.100138	0.0839314	0.227357	0.202881	0.115979	0.0936959	0.176018
TcCLB.506355.50	3	0.569849	-0.587972	1.45088	-1.03112	-0.401636	FALSE	0.453098	0.061269	0.0502655	0.453098	0.170353	0.104409	0.0655919	0.0950137
TcCLB.506359.60	3	-0.0339159	0.832874	0.833469	-1.61562	-0.0168092	FALSE	0.373972	0.0433917	0.0400338	0.373972	0.330086	0.0723468	0.0438732	0.0962967
TcCLB.506367.30	3	-0.476177	1.13308	0.937032	-1.20992	-0.384013	FALSE	0.351855	0.0550868	0.0475668	0.351855	0.272763	0.118468	0.0639127	0.0903482
TcCLB.510993.10	3	0.467407	-0.982145	0.958758	-1.17046	0.726444	FALSE	0.289284	0.0995884	0.0765737	0.289284	0.139913	0.0763222	0.0707092	0.24761
TcCLB.506513.180	3	-0.174356	-0.199993	1.73208	-0.741329	-0.616399	FALSE	0.491676	0.0604118	0.0428684	0.491676	0.132528	0.124842	0.0718337	0.0758406
TcCLB.506525.10	3	-1.52751	0.237297	0.98833	-0.391286	0.693174	FALSE	0.230928	0.168188	0.0810998	0.230928	0.109849	0.10387	0.116438	0.189627
TcCLB.506559.300	3	0.0105834	0.616128	0.586473	-1.73363	0.520443	FALSE	0.320866	0.0576499	0.0536489	0.320866	0.273078	0.0676731	0.0495036	0.177581
TcCLB.506579.30	3	0.990554	-1.01505	1.09731	-0.859614	-0.213196	FALSE	0.309697	0.0880064	0.0782914	0.309697	0.180983	0.118489	0.0879089	0.136625
TcCLB.506591.69	3	-0.746421	1.18375	0.801729	-1.18131	-0.0577524	FALSE	0.325526	0.0703026	0.0579715	0.325526	0.236112	0.115432	0.0741129	0.120543
TcCLB.506635.130	3	0.528783	0.177835	1.18382	-1.44545	-0.444992	FALSE	0.47404	0.0360579	0.0334011	0.47404	0.274458	0.0749078	0.0399956	0.0671403
TcCLB.506649.80	3	-0.744359	0.854993	1.03999	-1.27223	0.121607	FALSE	0.403127	0.0672407	0.051388	0.403127	0.194369	0.0948867	0.0651234	0.123866
TcCLB.506727.100	3	0.0800542	0.467643	1.20126	-1.5079	-0.241053	TRUE	0.54343	0.0345827	0.0300442	0.54343	0.223491	0.0643739	0.036531	0.0675475
TcCLB.510819.60	3	-0.0668942	0.560394	0.486319	-1.70748	0.727661	FALSE	0.288517	0.0657225	0.0602442	0.288517	0.235047	0.0671986	0.0527996	0.230472
TcCLB.511153.50	3	-0.756711	0.670932	1.30872	-1.11974	-0.103201	FALSE	0.463162	0.0625546	0.0453757	0.463162	0.165141	0.0995694	0.0645152	0.0996827
TcCLB.511153.140	3	0.701392	-0.280658	1.26639	-1.29208	-0.39504	FALSE	0.460913	0.0484179	0.0435905	0.460913	0.219827	0.0892144	0.0521341	0.0859023
TcCLB.511153.120	3	-0.513171	0.169061	0.976986	-1.44633	0.813453	FALSE	0.363876	0.0792513	0.0566309	0.363876	0.148276	0.0682056	0.0584218	0.225338
TcCLB.506789.280	3	-1.24875	-0.0147369	1.49751	-0.408974	0.174948	FALSE	0.319271	0.128443	0.0664267	0.319271	0.114628	0.120952	0.113256	0.137023
TcCLB.506793.20	3	1.28845	-0.670976	0.877677	-0.718909	-0.77624	FALSE	0.257139	0.0752709	0.0785189	0.257139	0.230154	0.160834	0.0936007	0.104481
TcCLB.509935.29	3	-1.27117	0.910444	1.12362	-0.352498	-0.410398	FALSE	0.269696	0.100767	0.0668802	0.269696	0.148273	0.182445	0.125627	0.106312
TcCLB.511907.50	3	-0.924613	0.274421	1.57302	-0.752606	-0.170222	FALSE	0.4363	0.0798038	0.0503722	0.4363	0.130949	0.117429	0.0829986	0.102147
TcCLB.506825.160	3	-1.65187	1.03105	0.427645	0.0385546	0.154618	FALSE	0.172751	0.159271	0.096226	0.172751	0.12107	0.148349	0.162132	0.140201
TcCLB.506833.60	3	-1.03958	-0.0326718	1.5356	-0.707486	0.24414	FALSE	0.386937	0.104901	0.0587339	0.386937	0.118705	0.103777	0.0901483	0.136798
TcCLB.506855.180	3	-1.65423	0.942133	0.591807	0.15615	-0.0358584	FALSE	0.174733	0.154708	0.0906108	0.174733	0.116883	0.163092	0.174453	0.125519
TcCLB.506855.90	3	1.02246	-1.00694	1.09208	-0.294361	-0.81324	FALSE	0.244303	0.0938018	0.0851173	0.244303	0.166456	0.183734	0.120945	0.105643
TcCLB.506859.20	3	-0.3475	-0.117105	1.41291	-1.31664	0.368332	TRUE	0.52927	0.0608818	0.0421746	0.52927	0.125959	0.0660054	0.0510371	0.124672
TcCLB.510429.50	3	-0.755258	1.07268	1.11256	-0.811816	-0.61816	FALSE	0.331146	0.0670556	0.0530456	0.331146	0.205588	0.168815	0.0862547	0.0880951
TcCLB.510429.24	3	-0.252575	-0.550561	1.77114	-0.601575	-0.366425	FALSE	0.438901	0.0809779	0.0521639	0.438901	0.122218	0.122607	0.0867702	0.0963625
TcCLB.506885.30	3	-0.0242286	0.389265	0.573884	-1.70998	0.771055	FALSE	0.303162	0.0659327	0.0588275	0.303162	0.21516	0.0647159	0.0516821	0.240519
TcCLB.506885.400	3	0.120236	-0.172958	1.48399	-1.31943	-0.111837	TRUE	0.613383	0.0415179	0.0323128	0.613383	0.132933	0.0631769	0.0408708	0.0758049
TcCLB.510565.141	3	-0.225393	-1.40613	1.36731	0.315905	-0.0516931	FALSE	0.201244	0.183847	0.091229	0.201244	0.0959315	0.133562	0.164565	0.129621
TcCLB.506925.480	3	0.294617	-0.152307	1.30682	-1.47698	0.0278517	TRUE	0.563563	0.043306	0.0357901	0.563563	0.16371	0.0617351	0.0409798	0.0909158
TcCLB.506937.10	3	0.441637	-0.896016	1.33179	-1.08813	0.21072	FALSE	0.396822	0.0828183	0.0624936	0.396822	0.147694	0.0879078	0.0707581	0.151506
TcCLB.509065.124	3	0.343906	0.247173	1.37402	-1.01325	-0.951847	FALSE	0.427588	0.0432098	0.0382494	0.427588	0.234035	0.138212	0.0573031	0.0614032
TcCLB.506949.50	3	-0.903448	-0.59865	1.31937	-0.639376	0.8221	FALSE	0.282056	0.149818	0.0724957	0.282056	0.103233	0.0856068	0.0930442	0.213747
TcCLB.506989.70	3	-0.742259	-0.576132	1.51346	-0.732962	0.537894	FALSE	0.35577	0.120459	0.0641529	0.35577	0.110126	0.0901835	0.0875523	0.171756
TcCLB.506999.130	3	0.133782	-0.568311	1.67855	-0.437913	-0.806112	FALSE	0.369413	0.0774337	0.0561058	0.369413	0.140583	0.171204	0.0996046	0.0856559
TcCLB.511753.50	3	-1.54734	0.809469	0.92675	-0.28653	0.097651	FALSE	0.23689	0.134747	0.0790498	0.23689	0.131392	0.144776	0.134236	0.138908
TcCLB.507053.110	3	0.494235	-1.01679	1.05772	-1.12196	0.586793	FALSE	0.310951	0.0984308	0.0751807	0.310951	0.143118	0.0811093	0.0732211	0.217989
TcCLB.510899.19	3	-1.13571	-0.0782834	1.51466	-0.57733	0.27666	FALSE	0.349872	0.11913	0.0632947	0.349872	0.11562	0.108866	0.10006	0.143157
TcCLB.507093.229	3	0.957713	-0.522931	1.15135	-1.12909	-0.457042	FALSE	0.37026	0.0612144	0.0575057	0.37026	0.230571	0.111185	0.0670851	0.102179
TcCLB.507275.24	3	0.862938	-0.415662	1.13091	-1.31743	-0.260752	FALSE	0.405197	0.0555601	0.0517718	0.405197	0.234201	0.091342	0.0572517	0.104676
TcCLB.507483.20	3	0.319564	-0.271517	1.40964	-1.3512	-0.10648	TRUE	0.568336	0.0449706	0.0364286	0.568336	0.153355	0.0678501	0.0440796	0.0849803
TcCLB.508207.74	3	-0.196914	-0.990954	1.68656	-0.321457	-0.177236	FALSE	0.333353	0.116491	0.0685009	0.333353	0.116576	0.129941	0.113508	0.12163
TcCLB.510303.40	3	0.354114	0.164986	1.2967	-1.41652	-0.399279	TRUE	0.552138	0.0346866	0.0305144	0.552138	0.211975	0.0693501	0.0379147	0.063421
TcCLB.507569.10	3	-0.21004	0.047692	1.3319	-1.44957	0.28001	TRUE	0.563703	0.049671	0.0371239	0.563703	0.137787	0.0602574	0.043591	0.107867
TcCLB.507603.230	3	-1.00608	0.869006	1.25037	-0.399371	-0.713928	FALSE	0.288506	0.0826397	0.0586206	0.288506	0.156791	0.210116	0.114653	0.0886737
TcCLB.507615.19	3	-0.220179	0.854805	1.2179	-1.0302	-0.822334	FALSE	0.387664	0.0469302	0.0403589	0.387664	0.250335	0.14579	0.061899	0.0670228
TcCLB.507625.120	3	-0.608042	-0.128367	1.35365	-1.20051	0.583271	FALSE	0.438384	0.0818295	0.052106	0.438384	0.124721	0.0735868	0.0628057	0.166567
TcCLB.507625.99	3	-1.29363	1.45282	0.160684	-0.423435	0.103553	FALSE	0.188009	0.122004	0.0965948	0.188009	0.16594	0.149012	0.129681	0.14876
TcCLB.507681.160	3	0.216404	-1.26665	1.4774	-0.02015	-0.407008	FALSE	0.256607	0.128636	0.0824223	0.256607	0.119045	0.154949	0.14015	0.118191
TcCLB.507681.20	3	0.090164	0.160831	1.03525	-1.65975	0.373502	FALSE	0.474472	0.0499223	0.0421122	0.474472	0.196588	0.0606126	0.0433535	0.13294
TcCLB.507711.60	3	0.145539	0.164526	0.73019	-1.71961	0.679353	FALSE	0.346607	0.0618063	0.0546301	0.346607	0.211591	0.0630769	0.049253	0.213035
TcCLB.510101.490	3	0.319331	-0.879373	1.53533	-0.869671	-0.10562	FALSE	0.419523	0.0814555	0.0587661	0.419523	0.139708	0.102644	0.0775832	0.12032
TcCLB.509471.10	3	-0.373249	-0.136739	1.72719	-0.365666	-0.851531	FALSE	0.369839	0.0756256	0.051539	0.369839	0.132202	0.188997	0.102825	0.0789719
TcCLB.507915.10	3	-1.08026	0.767328	1.03803	-1.0348	0.309704	FALSE	0.34818	0.0909649	0.0619746	0.34818	0.161738	0.103836	0.0818636	0.151443
TcCLB.509047.40	3	0.461223	-0.631496	1.52527	-0.945849	-0.40915	FALSE	0.455256	0.064406	0.0507234	0.455256	0.157499	0.108059	0.0691009	0.0949562
TcCLB.509985.69	3	-0.430983	-0.995009	1.48233	-0.587327	0.530987	FALSE	0.312512	0.136814	0.0723572	0.312512	0.108197	0.0935391	0.0960313	0.180549
TcCLB.507943.60	3	-0.327065	-0.0394821	1.10751	-1.46373	0.722762	FALSE	0.412231	0.0725831	0.0521809	0.412231	0.143835	0.0654019	0.0546643	0.199104
TcCLB.511279.60	3	-1.51099	1.06739	0.339804	-0.425967	0.529763	FALSE	0.192686	0.147838	0.0960403	0.192686	0.13643	0.120292	0.124283	0.18243
TcCLB.508153.120	3	0.0970862	-0.125809	1.23272	-1.53214	0.328148	TRUE	0.524955	0.0511486	0.0405504	0.524955	0.156222	0.0604097	0.0441031	0.122612
TcCLB.508173.160	3	-0.467247	0.23337	1.61286	-0.393583	-0.985397	FALSE	0.346149	0.0687709	0.0493042	0.346149	0.143384	0.219104	0.100427	0.0728612
TcCLB.508231.20	3	-0.303721	0.362642	1.22394	-1.49447	0.211605	TRUE	0.540113	0.0481072	0.0373532	0.540113	0.162447	0.0637495	0.043974	0.104256
TcCLB.509943.30	3	-0.980543	-0.317371	1.38206	-0.757679	0.673535	FALSE	0.329144	0.127176	0.0662658	0.329144	0.111073	0.0886759	0.088432	0.189233
TcCLB.508277.170	3	-0.609709	0.0691067	1.64114	-0.147452	-0.95309	FALSE	0.300941	0.0822288	0.0548107	0.300941	0.127352	0.233844	0.123044	0.0777789
TcCLB.511179.160	3	0.0662845	0.709549	1.11988	-1.41751	-0.478199	FALSE	0.443575	0.0358998	0.0324073	0.443575	0.300811	0.0818618	0.0412705	0.0641751
TcCLB.508323.20	3	0.831644	-1.48779	0.943237	-0.42985	0.14276	FALSE	0.230475	0.132175	0.10412	0.230475	0.134762	0.114359	0.111886	0.172224
TcCLB.508411.10	3	-0.0929152	0.509988	1.39521	-1.17307	-0.639208	TRUE	0.525312	0.0393282	0.0326118	0.525312	0.196449	0.0982894	0.0474909	0.0605188
TcCLB.508461.174	3	-0.884645	0.069709	1.65201	-0.676471	-0.160603	FALSE	0.433505	0.0843546	0.0513429	0.433505	0.123375	0.117563	0.0863831	0.103477
TcCLB.508461.210	3	0.140155	-1.0097	1.12061	-1.04029	0.789234	FALSE	0.29697	0.110407	0.0739875	0.29697	0.123172	0.0763811	0.0742433	0.244839
TcCLB.508461.380	3	-0.54022	-0.549257	1.62396	-0.826886	0.292405	FALSE	0.427029	0.0957437	0.0558697	0.427029	0.113841	0.0901665	0.078412	0.138937
TcCLB.508461.410	3	0.0118765	0.680915	0.459919	-1.72968	0.57697	FALSE	0.28841	0.0603678	0.0576877	0.28841	0.279433	0.0688053	0.0512693	0.194027
TcCLB.508461.550	3	0.138684	-0.0247239	1.30554	-1.50607	0.0865696	TRUE	0.585216	0.0413317	0.0335103	0.585216	0.154931	0.057657	0.0385999	0.0887547
TcCLB.509757.30	3	0.248248	-0.158561	1.56999	-1.01839	-0.641283	TRUE	0.529609	0.046746	0.0375431	0.529609	0.159345	0.103721	0.0550947	0.0679408
TcCLB.508647.200	3	-1.29165	-0.146858	1.44936	0.318121	-0.328968	FALSE	0.216732	0.151758	0.0732595	0.216732	0.0992195	0.172491	0.181141	0.1054
TcCLB.508647.280	3	-0.417464	-0.972771	1.56055	-0.548634	0.378319	FALSE	0.329588	0.13034	0.0701247	0.329588	0.109923	0.0992518	0.0983284	0.162444
TcCLB.511189.80	3	-0.282043	-0.148999	1.5019	-1.26659	0.195735	TRUE	0.571495	0.0544173	0.0380534	0.571495	0.120077	0.0655272	0.0482599	0.10217
TcCLB.508671.20	3	-0.447399	-0.405166	1.46299	-1.11423	0.5038	FALSE	0.448079	0.0835719	0.0523815	0.448079	0.119011	0.0753241	0.0646754	0.156957
TcCLB.508675.29	3	0.193025	-0.0763947	1.54513	-0.523679	-1.13808	FALSE	0.34839	0.0601497	0.0486316	0.34839	0.16735	0.218042	0.0885599	0.0688768
TcCLB.508737.100	3	-0.602739	-0.488789	1.77795	-0.366468	-0.319958	FALSE	0.375813	0.100505	0.058483	0.375813	0.115876	0.137689	0.1074	0.104234
TcCLB.508739.90	3	1.08304	-0.272498	0.977844	-1.20839	-0.579998	FALSE	0.326034	0.0537007	0.0547354	0.326034	0.299858	0.111881	0.061708	0.0920821
TcCLB.509137.30	3	0.350394	-0.242181	1.55856	-0.81903	-0.84774	FALSE	0.441537	0.0551927	0.0449923	0.441537	0.172463	0.142714	0.070379	0.0727225
TcCLB.508777.50	3	-0.554888	-0.581741	1.75082	-0.0838294	-0.530361	FALSE	0.311369	0.11052	0.0638758	0.311369	0.113767	0.168765	0.132385	0.0993183
TcCLB.508793.14	3	1.11991	-0.836767	1.05437	-0.809236	-0.528273	FALSE	0.297744	0.0793177	0.0755391	0.297744	0.204964	0.137502	0.0893074	0.115626
TcCLB.508827.79	3	0.131727	0.494025	1.34136	-0.935816	-1.0313	FALSE	0.392681	0.0445559	0.0390549	0.392681	0.237825	0.1634	0.0618762	0.0606072
TcCLB.511671.70	3	-0.390132	0.599011	1.38692	-0.415709	-1.18009	FALSE	0.287078	0.0606109	0.0478791	0.287078	0.164859	0.277039	0.0968167	0.0657182
TcCLB.511589.130	3	0.0503485	0.0792729	0.969148	-1.65579	0.557025	FALSE	0.427264	0.057918	0.0480003	0.427264	0.186523	0.0620905	0.0473235	0.170881
TcCLB.508895.60	3	-0.956018	0.503509	0.762395	-1.20453	0.89464	FALSE	0.281852	0.102807	0.0692453	0.281852	0.144364	0.0797181	0.0735082	0.248506
TcCLB.508951.70	3	-0.226177	-0.0959911	1.66781	-1.02824	-0.317406	TRUE	0.589696	0.0487247	0.0347826	0.589696	0.120166	0.0828197	0.0516813	0.07213
TcCLB.511127.110	3	-1.31956	0.858681	1.10829	-0.52811	-0.119298	FALSE	0.291313	0.105293	0.0678649	0.291313	0.148986	0.149748	0.114083	0.122713
TcCLB.509125.20	3	-0.285619	0.554061	1.45355	-0.950501	-0.771487	FALSE	0.466526	0.0481058	0.0383055	0.466526	0.184667	0.134738	0.061818	0.0658403
TcCLB.509399.160	3	-0.193254	0.530574	1.29739	-1.39258	-0.242131	TRUE	0.567282	0.0382081	0.0312094	0.567282	0.182914	0.0704637	0.0405605	0.0693624
TcCLB.509429.270	3	0.783035	-0.193673	1.27133	-0.89903	-0.961666	FALSE	0.354011	0.0539342	0.0502798	0.354011	0.239091	0.156431	0.0710558	0.0751977
TcCLB.509505.10	3	0.164337	0.760096	1.0524	-1.39693	-0.579896	FALSE	0.3823	0.0348647	0.0325833	0.3823	0.360843	0.0868375	0.0414349	0.061136
TcCLB.509571.50	3	-1.21932	0.694027	0.873739	-0.951227	0.602778	FALSE	0.290823	0.1114	0.0715027	0.290823	0.146975	0.0988603	0.0888085	0.191631
TcCLB.509583.10	3	-0.0542188	-0.361106	1.73092	-0.606989	-0.70861	FALSE	0.437511	0.0678671	0.048338	0.437511	0.13665	0.145731	0.0836487	0.0802549
TcCLB.509733.80	3	-0.345793	0.269444	0.828428	-1.56741	0.815331	FALSE	0.345817	0.0731834	0.0568266	0.345817	0.167903	0.0660839	0.0550575	0.235129
TcCLB.509599.50	3	1.0445	-0.33778	1.08385	-0.987885	-0.802678	FALSE	0.320838	0.0578553	0.0573818	0.320838	0.264934	0.140242	0.0717437	0.0870055
TcCLB.509767.70	3	0.847288	-0.121226	0.87547	-1.58131	-0.0202182	FALSE	0.364353	0.0494748	0.0491308	0.364353	0.299544	0.0744802	0.0481397	0.114878
TcCLB.509611.160	3	1.01608	-0.119815	0.984215	-1.26922	-0.611262	FALSE	0.329999	0.047925	0.0489003	0.329999	0.328512	0.105545	0.0557344	0.083384
TcCLB.509611.89	3	0.167227	-1.22903	1.39552	-0.64559	0.311867	FALSE	0.313625	0.12151	0.0769289	0.313625	0.12258	0.100169	0.0952463	0.169941
TcCLB.509627.30	3	0.904722	-0.825085	1.24931	-0.833099	-0.495853	FALSE	0.340981	0.0767096	0.0675718	0.340981	0.188061	0.130906	0.0849804	0.110789
TcCLB.509627.40	3	0.969224	-0.609036	1.2023	-0.672893	-0.889592	FALSE	0.303333	0.0707315	0.0658827	0.303333	0.205496	0.171054	0.0914632	0.0920387
TcCLB.511285.90	3	-0.739355	-0.740467	1.33269	-0.674155	0.821281	FALSE	0.286328	0.14582	0.0725239	0.286328	0.103631	0.0839166	0.0904756	0.217305
TcCLB.509967.170	3	-0.433747	0.00675059	1.72153	-0.718869	-0.575663	FALSE	0.484823	0.0624992	0.0429746	0.484823	0.130599	0.127747	0.0743099	0.0770471
TcCLB.509733.100	3	-0.641309	1.0635	1.11704	-0.657156	-0.882075	FALSE	0.295538	0.0642647	0.0522962	0.295538	0.20414	0.213699	0.091963	0.0780996
TcCLB.511039.10	3	-0.242749	-0.834312	1.71793	-0.110257	-0.530614	FALSE	0.308094	0.110839	0.0670237	0.308094	0.117072	0.16422	0.129996	0.102754
TcCLB.509857.40	3	-0.819026	0.828585	0.763055	-1.3249	0.552288	FALSE	0.3239	0.0834127	0.0632714	0.3239	0.185753	0.0876759	0.0700235	0.185964
TcCLB.509857.60	3	0.16262	0.443621	1.15108	-1.55234	-0.204982	TRUE	0.521523	0.0347042	0.0307508	0.521523	0.243327	0.0631085	0.0362316	0.0703545
TcCLB.509859.40	3	1.2619	-1.14868	0.79738	-0.592664	-0.317932	FALSE	0.239039	0.10079	0.0993789	0.239039	0.17925	0.135539	0.105657	0.140347
TcCLB.509859.80	3	-1.04187	0.697716	0.892198	-1.13469	0.586648	FALSE	0.320093	0.0966261	0.0659448	0.320093	0.158196	0.0922688	0.0783835	0.188487
TcCLB.509877.60	3	-0.184867	-0.255889	1.08879	-1.44315	0.795116	FALSE	0.383532	0.0772001	0.0554603	0.383532	0.139269	0.0648568	0.0559984	0.223683
TcCLB.510001.20	3	-0.612243	0.939148	1.19327	-1.04628	-0.473892	FALSE	0.402985	0.0577673	0.045957	0.402985	0.210572	0.128756	0.0687272	0.0852355
TcCLB.510053.60	3	-1.51161	0.477866	1.19235	-0.24116	0.0825607	FALSE	0.25811	0.137696	0.0741414	0.25811	0.121225	0.1409	0.133512	0.134415
TcCLB.510105.240	3	-1.00424	1.14336	0.807205	-1.01394	0.0676162	FALSE	0.306843	0.0853375	0.0652141	0.306843	0.198213	0.121693	0.0864518	0.136248
TcCLB.510303.220	3	0.340397	-1.01038	1.02363	-1.11301	0.759373	FALSE	0.290877	0.104392	0.0758345	0.290877	0.131923	0.0762235	0.0722478	0.248503
TcCLB.510311.90	3	-0.237743	-0.380016	1.74739	-0.332776	-0.79685	FALSE	0.364601	0.0809126	0.0545275	0.364601	0.129511	0.180362	0.106434	0.0836517
TcCLB.510335.10	3	0.10642	0.238544	1.26988	-1.51992	-0.0949201	TRUE	0.593168	0.0352695	0.0296405	0.593168	0.177101	0.0576152	0.035259	0.0719469
TcCLB.510357.20	3	-0.418333	-0.193772	1.73485	-0.289828	-0.832917	FALSE	0.352901	0.0808162	0.0537177	0.352901	0.128342	0.192841	0.10998	0.0814015
TcCLB.510437.40	3	-0.877667	1.04942	0.926334	-1.12672	0.0286295	FALSE	0.347117	0.0754721	0.0581578	0.347117	0.203432	0.112847	0.0766377	0.126336
TcCLB.511819.14	3	-0.68713	-0.545938	1.35459	-0.89368	0.772162	FALSE	0.335035	0.119369	0.0654014	0.335035	0.110932	0.0803257	0.0796819	0.209255
TcCLB.510575.140	3	0.588374	0.0464696	0.637992	-1.73972	0.466888	FALSE	0.321398	0.0567029	0.0558442	0.321398	0.271811	0.0657491	0.0483792	0.180115
TcCLB.510575.180	3	-0.472069	-0.974918	1.48519	-0.575955	0.537753	FALSE	0.311104	0.138293	0.0722857	0.311104	0.107509	0.0936581	0.0966418	0.180509
TcCLB.510579.14	3	0.24859	-0.199235	1.23764	-1.52059	0.233596	TRUE	0.524243	0.049752	0.0405448	0.524243	0.164075	0.0619954	0.0441068	0.115284
TcCLB.510741.20	3	-0.394431	-0.533548	1.74248	-0.716943	-0.0975541	FALSE	0.45653	0.0835816	0.051589	0.45653	0.116617	0.103937	0.0802612	0.107484
TcCLB.510661.250	3	-1.1963	-0.481694	1.4682	-0.177248	0.387043	FALSE	0.262851	0.169251	0.0746999	0.262851	0.100491	0.112445	0.126193	0.154069
TcCLB.510689.30	3	0.828522	-0.142134	1.16649	-0.597755	-1.25512	FALSE	0.269626	0.0581362	0.0560318	0.269626	0.225654	0.231696	0.087492	0.0713642
TcCLB.510719.90	3	-0.686858	0.0680335	1.69849	-0.70701	-0.372655	FALSE	0.46775	0.0714281	0.046233	0.46775	0.126013	0.121323	0.0792397	0.0880138
TcCLB.510761.60	3	-0.459099	-1.04248	1.63583	0.0264638	-0.160711	FALSE	0.266801	0.146695	0.0759675	0.266801	0.105084	0.14032	0.142388	0.122744
TcCLB.510763.60	3	-1.58345	0.627055	1.02037	-0.199742	0.135766	FALSE	0.234978	0.144413	0.0788246	0.234978	0.122193	0.141409	0.138888	0.139294
TcCLB.510825.30	3	-0.631567	0.733708	0.923426	-1.43044	0.404873	FALSE	0.388205	0.0687305	0.0533585	0.388205	0.194018	0.0813947	0.0603866	0.153906
TcCLB.510945.10	3	-0.481286	-1.32583	1.25097	-0.103336	0.659487	FALSE	0.209046	0.205717	0.0895374	0.209046	0.0919706	0.0948613	0.120748	0.188119
TcCLB.511025.50	3	-0.646908	1.02484	1.02531	-1.19932	-0.203926	FALSE	0.385372	0.060854	0.049211	0.385372	0.226013	0.111027	0.0663151	0.101209
TcCLB.511859.180	3	0.0408653	0.547638	1.33758	-1.12795	-0.79814	FALSE	0.464125	0.0400345	0.0345794	0.464125	0.233936	0.116523	0.0509926	0.0598093
TcCLB.511109.130	3	-0.685697	0.415602	1.33685	-1.24082	0.17407	FALSE	0.49885	0.0621454	0.0436525	0.49885	0.145709	0.0799522	0.0573244	0.112366
TcCLB.511127.10	3	-0.0204492	0.856208	1.05441	-1.37424	-0.515928	FALSE	0.397752	0.0384968	0.0350023	0.397752	0.324708	0.0917694	0.0452087	0.0670629
TcCLB.511143.12	3	-1.26924	0.366526	1.44273	-0.387123	-0.152891	FALSE	0.319526	0.110601	0.0636862	0.319526	0.126804	0.145947	0.117377	0.116058
TcCLB.511167.90	3	-0.441784	-1.36271	1.35762	0.174127	0.272752	FALSE	0.20539	0.202196	0.0898377	0.20539	0.0925266	0.11437	0.146686	0.148994
TcCLB.511211.130	3	0.811405	-0.914833	1.31403	-0.45489	-0.755713	FALSE	0.29427	0.0866407	0.0732363	0.29427	0.166082	0.169837	0.107559	0.102375
TcCLB.511211.49	3	-0.176016	0.763169	0.316857	-1.6515	0.74749	FALSE	0.254505	0.0702703	0.066122	0.254505	0.241101	0.0712748	0.0567503	0.239976
TcCLB.511277.340	3	0.291061	-0.545648	1.52662	-1.12486	-0.14717	TRUE	0.517146	0.0582881	0.0444248	0.517146	0.142306	0.0837474	0.0571557	0.0969323
TcCLB.511277.350	3	-0.214851	-0.69066	1.76167	-0.369505	-0.48665	FALSE	0.371635	0.0939787	0.0594009	0.371635	0.122567	0.14663	0.106466	0.0993228
TcCLB.511353.10	3	-0.472401	0.287442	1.38931	-1.32287	0.118511	TRUE	0.563004	0.0508716	0.0369022	0.563004	0.137457	0.0686561	0.0474969	0.095612
TcCLB.511367.60	3	-0.209914	-0.196848	1.61473	-1.14261	-0.0653532	TRUE	0.59567	0.0503881	0.0354909	0.59567	0.115952	0.071006	0.0486805	0.0828124
TcCLB.511469.100	3	-0.337816	1.04612	0.44597	-1.55858	0.404306	FALSE	0.282178	0.0656652	0.060831	0.282178	0.281747	0.0828457	0.059594	0.16714
TcCLB.511621.50	3	0.320752	-0.111749	1.51013	-1.11098	-0.608152	TRUE	0.538505	0.043464	0.0359102	0.538505	0.169714	0.0954495	0.0505447	0.0664132
TcCLB.511807.70	3	0.990132	-1.57829	0.691053	-0.202772	0.099874	FALSE	0.191993	0.144441	0.122695	0.191993	0.128822	0.118916	0.124604	0.168528
TcCLB.511811.10	3	-0.362781	0.726037	1.36021	-0.916205	-0.807258	FALSE	0.416405	0.0511724	0.0413697	0.416405	0.202231	0.152335	0.0674717	0.0690147
TcCLB.511817.40	3	-0.177973	-1.14116	1.40358	-0.630644	0.546204	FALSE	0.30185	0.134731	0.0757959	0.30185	0.111627	0.0921515	0.0941813	0.189664
TcCLB.511871.110	3	0.371392	0.37555	0.80739	-1.74184	0.187505	FALSE	0.380097	0.0439697	0.0419751	0.380097	0.314116	0.062503	0.0411057	0.116234
TcCLB.511903.180	3	-0.606639	0.623869	1.24111	-1.30397	0.045626	FALSE	0.490342	0.0563355	0.0422905	0.490342	0.17037	0.0827473	0.055013	0.102902
TcCLB.511909.40	3	-0.0341303	-0.407915	0.956459	-1.43732	0.922902	FALSE	0.323164	0.0830224	0.0611142	0.323164	0.137067	0.0636115	0.0572541	0.274767
TcCLB.508823.50	4	-0.00656707	1.52299	0.274389	-0.924338	-0.866472	FALSE	0.399375	0.0507511	0.0557007	0.176105	0.399375	0.172318	0.07192	0.0738306
TcCLB.420293.20	4	1.41317	0.438496	-1.07465	-0.809179	0.0321602	FALSE	0.259806	0.0834198	0.181538	0.11999	0.259806	0.108087	0.0878341	0.159324
TcCLB.427789.20	4	0.742322	0.719286	0.427636	-1.63892	-0.250327	TRUE	0.672229	0.0246795	0.028092	0.145242	0.672229	0.0476797	0.0267381	0.055339
TcCLB.484299.10	4	0.826422	0.527589	0.731449	-1.44837	-0.637089	TRUE	0.598292	0.0269362	0.0292558	0.195842	0.598292	0.0672813	0.032228	0.0501645
TcCLB.503419.30	4	0.601746	0.42188	0.804708	-1.66947	-0.158866	FALSE	0.432027	0.0351212	0.0355298	0.318783	0.432027	0.0624038	0.036336	0.0797998
TcCLB.503433.20	4	0.120699	1.10232	0.287752	-1.63468	0.123901	FALSE	0.441475	0.0477067	0.0507046	0.221325	0.441475	0.0740049	0.0474703	0.117313
TcCLB.503479.70	4	-0.571381	1.70582	-0.200542	-0.846018	-0.0878839	FALSE	0.261734	0.0871009	0.093316	0.178271	0.261734	0.142906	0.099444	0.137228
TcCLB.506979.50	4	0.880305	0.175994	0.844459	-1.53113	-0.36963	FALSE	0.421687	0.038073	0.0396135	0.306486	0.421687	0.0748378	0.0414833	0.0778199
TcCLB.507517.10	4	0.488632	1.09861	-0.752767	-1.32263	0.488154	FALSE	0.308268	0.0755734	0.113023	0.142111	0.308268	0.0867447	0.0694731	0.204807
TcCLB.510425.19	4	1.74625	-0.468367	-0.532753	-0.663959	-0.0811678	FALSE	0.21798	0.0945964	0.168384	0.142598	0.21798	0.11724	0.0979731	0.161228
TcCLB.508569.80	4	1.39398	0.674827	-0.587516	-1.02272	-0.458577	FALSE	0.431853	0.0575355	0.0976215	0.125875	0.431853	0.113456	0.0695428	0.104116
TcCLB.504203.40	4	1.14765	1.02452	-0.536604	-0.755451	-0.880117	FALSE	0.421938	0.0545999	0.0884248	0.118738	0.421938	0.156517	0.0777992	0.0819825
TcCLB.508817.60	4	0.622193	0.832678	0.714341	-1.25268	-0.916531	TRUE	0.597393	0.0272535	0.0294594	0.174354	0.597393	0.090802	0.0361987	0.0445393
TcCLB.511287.40	4	0.742224	1.35606	-0.884733	-0.820184	-0.393371	FALSE	0.357995	0.0685563	0.117003	0.122634	0.357995	0.134255	0.0859983	0.113559
TcCLB.503855.60	4	0.0999378	0.846635	0.505714	-1.71683	0.264539	FALSE	0.366951	0.0495224	0.0491141	0.285315	0.366951	0.0695491	0.0465024	0.133046
TcCLB.503873.10	4	0.983145	0.801367	0.202781	-1.42692	-0.560374	TRUE	0.768312	0.0190025	0.0239033	0.0839936	0.768312	0.0450389	0.022772	0.0369775
TcCLB.508119.110	4	1.41898	0.606476	-0.473494	-0.467625	-1.08434	FALSE	0.31985	0.0636806	0.106083	0.124613	0.31985	0.202676	0.0981436	0.0849538
TcCLB.507513.70	4	1.1233	0.725579	-0.567754	-1.37157	0.0904456	FALSE	0.427854	0.0584217	0.0923082	0.135904	0.427854	0.0843602	0.0593926	0.141759
TcCLB.508209.39	4	1.68595	-0.26971	-0.330163	-0.982385	-0.103689	FALSE	0.280397	0.0804923	0.128436	0.159889	0.280397	0.111037	0.0834507	0.156298
TcCLB.503929.10	4	0.995251	0.653002	-1.12703	-1.02776	0.506536	FALSE	0.237141	0.0866696	0.174024	0.119857	0.237141	0.0886488	0.0784575	0.215202
TcCLB.503945.10	4	-0.451501	1.40723	-0.0800596	-1.28224	0.406568	FALSE	0.270658	0.0820769	0.0845377	0.201419	0.270658	0.100401	0.0767892	0.184118
TcCLB.503955.40	4	0.782234	1.06745	0.164497	-1.31785	-0.696327	TRUE	0.760966	0.0195834	0.0244314	0.0816691	0.760966	0.0532693	0.0248318	0.0352492
TcCLB.503959.78	4	-0.161061	1.73687	-0.352007	-0.817539	-0.406266	FALSE	0.31822	0.073452	0.0899867	0.156467	0.31822	0.156138	0.0936773	0.112059
TcCLB.511711.100	4	-0.0232196	1.72855	-0.400723	-0.654396	-0.650209	FALSE	0.312387	0.070795	0.0907573	0.144549	0.312387	0.183141	0.0994173	0.0989526
TcCLB.511557.20	4	0.626168	0.684909	0.484526	-1.70153	-0.0940742	TRUE	0.574467	0.0313076	0.0343222	0.197678	0.574467	0.0546836	0.0323669	0.0751747
TcCLB.504003.60	4	1.50713	0.231852	0.0348193	-1.11098	-0.66282	FALSE	0.459205	0.0504204	0.0706791	0.155281	0.459205	0.114053	0.0621286	0.0882334
TcCLB.504013.60	4	0.956973	0.887607	0.258923	-0.959678	-1.14382	TRUE	0.553442	0.0343645	0.0432241	0.127844	0.553442	0.139478	0.0505304	0.051117
TcCLB.504021.100	4	0.0463974	1.06008	0.716113	-1.50305	-0.319533	FALSE	0.444932	0.0385408	0.0378166	0.27923	0.444932	0.0807887	0.0431764	0.0755163
TcCLB.504069.10	4	0.11382	1.1539	0.715783	-0.695038	-1.28846	FALSE	0.306065	0.0465843	0.0474255	0.194024	0.306065	0.271401	0.0754917	0.0590084
TcCLB.504075.3	4	0.666461	1.14907	0.14495	-1.36281	-0.597673	TRUE	0.744061	0.0212587	0.0261826	0.0887225	0.744061	0.0540173	0.0262731	0.0394844
TcCLB.504105.190	4	1.13511	-0.221297	0.614752	-1.5114	-0.0171681	FALSE	0.328608	0.0568481	0.0620954	0.281109	0.328608	0.0832764	0.0554782	0.132585
TcCLB.504109.160	4	0.730926	0.976814	0.423332	-1.24109	-0.889985	TRUE	0.704798	0.0221337	0.0259222	0.108869	0.704798	0.0718607	0.029523	0.0368933
TcCLB.504109.90	4	0.778335	0.520333	0.494844	-1.6937	-0.0998153	TRUE	0.553758	0.0331001	0.0367822	0.205461	0.553758	0.056974	0.0340505	0.0798738
TcCLB.504147.340	4	0.468064	1.26885	0.297582	-1.09729	-0.937206	TRUE	0.582631	0.0326988	0.0382589	0.134121	0.582631	0.115537	0.0455868	0.051166
TcCLB.508981.30	4	0.692982	0.790136	0.652818	-1.37471	-0.761228	TRUE	0.673681	0.0224396	0.0246676	0.147141	0.673681	0.0642391	0.0282561	0.0395758
TcCLB.504217.10	4	0.159152	1.4787	0.223336	-0.986484	-0.8747	FALSE	0.456113	0.0453533	0.0516464	0.161068	0.456113	0.153952	0.0637643	0.0681022
TcCLB.508043.30	4	0.706943	1.06632	-1.01113	-1.10577	0.34364	FALSE	0.291025	0.0800802	0.140779	0.128079	0.291025	0.095721	0.077706	0.186609
TcCLB.511625.50	4	-0.584316	1.73925	-0.033741	-0.604695	-0.516502	FALSE	0.251694	0.0816856	0.0854231	0.17444	0.251694	0.18846	0.11029	0.108007
TcCLB.505943.40	4	0.154642	1.06198	0.829817	-0.841922	-1.20452	FALSE	0.341081	0.0441283	0.0440904	0.2228	0.341081	0.221359	0.0676473	0.0588944
TcCLB.505989.82	4	1.06003	0.808315	0.0453123	-0.515323	-1.39834	FALSE	0.341452	0.0492262	0.0664114	0.12982	0.341452	0.267217	0.0833488	0.0625253
TcCLB.505999.90	4	1.08098	1.05339	-0.456509	-1.06897	-0.608893	TRUE	0.529741	0.0450606	0.0696473	0.112896	0.529741	0.10643	0.0575002	0.0787245
TcCLB.506127.110	4	0.378339	0.629526	0.444786	-1.77695	0.324298	FALSE	0.384643	0.0480785	0.0498964	0.267189	0.384643	0.0645289	0.0440811	0.141583
TcCLB.506147.110	4	1.07564	1.07622	-0.496504	-1.01224	-0.643121	TRUE	0.505796	0.0475595	0.0745371	0.114581	0.505796	0.114866	0.0616987	0.0809613
TcCLB.507665.10	4	0.905637	0.574325	-0.432285	-1.55201	0.504336	FALSE	0.344772	0.0650953	0.0926178	0.156388	0.344772	0.074565	0.0578441	0.208718
TcCLB.506211.114	4	0.512874	1.46847	-0.29289	-0.658009	-1.03044	FALSE	0.38318	0.0541689	0.0741454	0.127872	0.38318	0.202641	0.0837781	0.074214
TcCLB.506227.210	4	0.536776	0.979271	0.630692	-1.23287	-0.913867	TRUE	0.612227	0.0271303	0.0296241	0.158642	0.612227	0.0919409	0.0363731	0.0440625
TcCLB.511573.30	4	0.237572	0.964363	0.855969	-0.743126	-1.31478	FALSE	0.310737	0.0443796	0.0445333	0.212791	0.310737	0.259715	0.0709716	0.0568734
TcCLB.506263.30	4	0.96282	0.840325	0.296479	-0.856524	-1.2431	FALSE	0.486201	0.0384892	0.0480422	0.138453	0.486201	0.17536	0.0588417	0.0546122
TcCLB.510719.260	4	-0.200009	1.77065	-0.519349	-0.560689	-0.490605	FALSE	0.269443	0.081534	0.104078	0.144102	0.269443	0.178635	0.110672	0.111536
TcCLB.506295.130	4	0.917006	1.22541	-0.5796	-1.0054	-0.557414	FALSE	0.479056	0.0513741	0.0806547	0.117511	0.479056	0.117474	0.0656737	0.0882562
TcCLB.511469.30	4	1.04054	1.00589	-0.101739	-0.92663	-1.01807	TRUE	0.541804	0.0388928	0.0542538	0.114924	0.541804	0.134749	0.0560216	0.0593553
TcCLB.510101.180	4	1.37177	0.247644	0.348145	-0.977038	-0.990517	FALSE	0.442039	0.0471424	0.0600846	0.170533	0.442039	0.143215	0.0641616	0.072824
TcCLB.506297.220	4	0.0466255	1.62229	-0.119587	-0.499431	-1.04989	FALSE	0.295724	0.0616821	0.0749371	0.141379	0.295724	0.249059	0.099759	0.0774598
TcCLB.506297.240	4	1.29272	0.819023	-1.01246	-0.429694	-0.669588	FALSE	0.276824	0.0762916	0.156985	0.114008	0.276824	0.162604	0.106004	0.107284
TcCLB.506811.140	4	1.58364	-0.347397	0.225302	-1.08616	-0.375387	FALSE	0.318531	0.0692726	0.0904129	0.20135	0.318531	0.117527	0.0764064	0.126499
TcCLB.506739.150	4	0.699419	1.29166	-0.984217	-0.0751521	-0.931713	FALSE	0.225518	0.0786269	0.142944	0.107387	0.225518	0.222804	0.131109	0.0916106
TcCLB.506321.280	4	1.16569	-0.196414	0.683214	-1.44691	-0.205577	FALSE	0.346237	0.0537143	0.0586087	0.283579	0.346237	0.0884977	0.0553928	0.113971
TcCLB.506327.50	4	1.07293	0.464908	0.380712	-1.52819	-0.390353	TRUE	0.63483	0.0290501	0.0348957	0.148409	0.63483	0.0591515	0.0325187	0.0611446
TcCLB.506401.90	4	0.61166	1.0045	0.481434	-1.35304	-0.74455	TRUE	0.725162	0.0202538	0.0229717	0.111784	0.725162	0.0583666	0.0257485	0.0357132
TcCLB.506419.60	4	0.160941	0.988693	0.9094	-1.18726	-0.87178	FALSE	0.417905	0.0376115	0.0367756	0.274236	0.417905	0.124924	0.049976	0.0585722
TcCLB.506471.30	4	0.852764	1.29115	-0.538116	-0.686992	-0.918805	FALSE	0.399024	0.0561256	0.0869815	0.119703	0.399024	0.174485	0.082893	0.0807878
TcCLB.506479.39	4	0.445308	1.49184	-0.294356	-1.08607	-0.556724	FALSE	0.498673	0.0478875	0.0641106	0.129761	0.498673	0.116668	0.0613077	0.0815916
TcCLB.506485.60	4	1.17256	0.903376	-0.202543	-1.01794	-0.855448	TRUE	0.56087	0.0392473	0.0571155	0.112143	0.56087	0.113368	0.0532763	0.0639801
TcCLB.506485.70	4	0.792506	0.952772	0.242266	-1.45762	-0.529928	TRUE	0.793468	0.0166101	0.020214	0.0778909	0.793468	0.0394684	0.0198238	0.0325251
TcCLB.506503.150	4	0.444998	1.26375	-0.0182092	-1.46801	-0.222532	TRUE	0.600231	0.036091	0.0442736	0.132772	0.600231	0.0700421	0.0403624	0.0762276
TcCLB.506513.110	4	0.945087	1.20172	-0.427999	-0.825103	-0.893704	FALSE	0.462534	0.0493899	0.0747712	0.117358	0.462534	0.150523	0.0706052	0.0748185
TcCLB.506529.420	4	0.800649	0.676861	0.668911	-1.34691	-0.799513	TRUE	0.646693	0.0244179	0.0270649	0.157425	0.646693	0.070909	0.0309629	0.0425276
TcCLB.506587.40	4	0.9105	1.03498	0.0149841	-0.681992	-1.27847	FALSE	0.419027	0.0448262	0.0598315	0.127332	0.419027	0.216365	0.0720854	0.0605324
TcCLB.511239.80	4	0.722491	1.0665	0.168957	-1.42353	-0.534419	TRUE	0.771914	0.0188067	0.0231251	0.0819743	0.771914	0.0452126	0.0226633	0.0363037
TcCLB.506619.30	4	1.48773	0.487798	-1.02067	-0.31763	-0.637231	FALSE	0.240873	0.0821598	0.18014	0.113114	0.240873	0.159388	0.112498	0.111828
TcCLB.508349.10	4	0.916486	0.829109	0.23436	-1.46831	-0.51165	TRUE	0.78074	0.0177625	0.0219505	0.0822938	0.78074	0.0409458	0.0209734	0.0353341
TcCLB.506679.110	4	1.63507	0.227737	-0.8108	-0.70478	-0.347227	FALSE	0.282094	0.079214	0.157329	0.128123	0.282094	0.128322	0.0931957	0.131723
TcCLB.506679.130	4	0.595406	0.703107	0.869234	-0.932213	-1.23553	FALSE	0.395991	0.0394477	0.0411809	0.22233	0.395991	0.187156	0.0589126	0.054981
TcCLB.506679.70	4	0.534495	0.684135	0.536895	-1.71951	-0.0360131	TRUE	0.52328	0.0342656	0.0365343	0.229399	0.52328	0.057773	0.0348064	0.0839419
TcCLB.506681.40	4	1.58137	-0.753627	0.37604	-0.782682	-0.4211	FALSE	0.236751	0.0854918	0.104515	0.208706	0.236751	0.135345	0.0949853	0.134207
TcCLB.506709.30	4	0.0369712	1.64079	-0.63987	-0.942274	-0.0956132	FALSE	0.319957	0.0771581	0.105228	0.146134	0.319957	0.127937	0.088304	0.135282
TcCLB.506711.10	4	1.59874	0.31942	-0.414411	-0.892616	-0.611137	FALSE	0.380067	0.0628387	0.103813	0.138436	0.380067	0.131269	0.07861	0.104967
TcCLB.506721.30	4	1.22558	0.809714	-0.728094	-1.13204	-0.175167	FALSE	0.413862	0.0611098	0.105688	0.126096	0.413862	0.101325	0.0682167	0.123703
TcCLB.506735.10	4	0.978773	0.711311	0.455508	-1.18849	-0.957102	TRUE	0.643262	0.0269064	0.032157	0.128734	0.643262	0.0886991	0.0362462	0.043996
TcCLB.510359.610	4	0.942511	0.426431	0.618628	-1.52853	-0.459036	TRUE	0.592433	0.0291768	0.0326424	0.190819	0.592433	0.0627445	0.0330607	0.0591239
TcCLB.506755.20	4	0.127968	1.21911	-0.824854	-1.17781	0.655587	FALSE	0.243553	0.0887856	0.126293	0.140388	0.243553	0.0892689	0.0775439	0.234168
TcCLB.510359.270	4	0.626848	0.792158	0.748787	-0.897882	-1.26991	FALSE	0.416126	0.0388816	0.0419335	0.194958	0.416126	0.195062	0.0592401	0.0537991
TcCLB.510359.60	4	-0.470485	1.45835	0.255665	-1.25946	0.0159265	FALSE	0.310533	0.0696666	0.0682118	0.232692	0.310533	0.11248	0.073495	0.132922
TcCLB.506777.110	4	1.7041	-0.473559	0.0103758	-0.394907	-0.846008	FALSE	0.231983	0.0839889	0.120835	0.161055	0.231983	0.179337	0.11349	0.109309
TcCLB.506779.20	4	0.889503	1.06012	-0.17709	-1.37751	-0.395026	TRUE	0.670149	0.0301398	0.0412925	0.0988217	0.670149	0.063613	0.0352956	0.0606888
TcCLB.506789.210	4	-0.0503204	1.39214	0.52727	-1.06621	-0.802874	FALSE	0.413808	0.046579	0.0479911	0.208755	0.413808	0.14896	0.0630899	0.0708173
TcCLB.506791.50	4	1.11219	0.919984	-0.490321	-1.26468	-0.277176	TRUE	0.522506	0.0471947	0.0733273	0.11925	0.522506	0.0874812	0.0538523	0.0963881
TcCLB.506801.80	4	0.0523751	0.848697	0.147695	-1.6874	0.638629	FALSE	0.295615	0.0648752	0.0672955	0.2285	0.295615	0.0717034	0.0549179	0.217093
TcCLB.506825.40	4	1.12951	0.435199	-0.410828	-1.49898	0.345092	FALSE	0.369044	0.0632761	0.0933488	0.154786	0.369044	0.0779888	0.0586318	0.182925
TcCLB.506831.70	4	0.577844	0.763003	-0.244822	-1.64877	0.552747	FALSE	0.353898	0.0618901	0.0784462	0.173009	0.353898	0.0712956	0.0543344	0.207127
TcCLB.506835.60	4	1.12037	0.74372	0.121764	-1.3131	-0.672755	TRUE	0.707912	0.0246575	0.032325	0.0967124	0.707912	0.062364	0.0306479	0.0453807
TcCLB.506865.30	4	1.20758	0.267086	-0.369987	-1.48061	0.375933	FALSE	0.34146	0.0665128	0.0976453	0.160098	0.34146	0.0790157	0.0605694	0.194699
TcCLB.506869.70	4	1.1391	0.72299	0.205024	-1.00865	-1.05846	TRUE	0.563014	0.0351909	0.0457179	0.127355	0.563014	0.124526	0.0498476	0.0543479
TcCLB.510429.30	4	-0.118971	1.49246	0.164096	-1.29292	-0.244664	FALSE	0.416851	0.0546414	0.0590401	0.196609	0.416851	0.108425	0.0624977	0.101935
TcCLB.506885.350	4	0.812157	1.25493	-0.427903	-1.16527	-0.473912	TRUE	0.546718	0.0437806	0.0641565	0.114434	0.546718	0.0967571	0.0538764	0.0802768
TcCLB.506925.20	4	0.807887	0.758486	0.315857	-1.61226	-0.269974	TRUE	0.70806	0.023038	0.0272098	0.120178	0.70806	0.0450134	0.0252152	0.051286
TcCLB.506933.80	4	1.07491	0.357076	-0.104662	-1.61897	0.291648	FALSE	0.40759	0.0557949	0.0738354	0.17505	0.40759	0.0723084	0.0519142	0.163507
TcCLB.511511.170	4	0.354556	1.11288	0.631752	-1.17881	-0.920379	TRUE	0.545117	0.0322823	0.0344872	0.180491	0.545117	0.11276	0.0438997	0.0509626
TcCLB.510767.20	4	0.731598	0.513451	0.874868	-0.752784	-1.36713	FALSE	0.325688	0.0443322	0.0467349	0.21325	0.325688	0.242326	0.069891	0.0577775
TcCLB.506985.30	4	0.307029	1.17688	0.238166	-1.56147	-0.160605	TRUE	0.57494	0.0356917	0.0401702	0.165344	0.57494	0.0670158	0.0387281	0.07811
TcCLB.510759.60	4	1.3353	-0.127716	-0.258303	-1.39207	0.442788	FALSE	0.277022	0.0757099	0.107998	0.170826	0.277022	0.0818981	0.066126	0.220421
TcCLB.509551.64	4	0.401101	0.979326	0.685144	-1.40516	-0.660411	TRUE	0.608108	0.0265948	0.0279787	0.184866	0.608108	0.0721025	0.0327961	0.0475536
TcCLB.511751.60	4	1.78665	-0.472027	-0.451094	-0.497971	-0.365552	FALSE	0.219043	0.0932601	0.162388	0.142986	0.219043	0.13626	0.107184	0.138878
TcCLB.509171.90	4	-0.455768	1.62499	0.277227	-0.843084	-0.603362	FALSE	0.300376	0.0675599	0.0680725	0.201903	0.300376	0.17585	0.089993	0.0962457
TcCLB.509179.180	4	-0.332656	1.42784	0.590705	-1.04366	-0.642231	FALSE	0.338571	0.0557933	0.0539014	0.24199	0.338571	0.152817	0.0724218	0.0845052
TcCLB.507049.60	4	0.935499	0.134705	-0.137579	-1.61802	0.685398	FALSE	0.274591	0.0689793	0.0875023	0.181543	0.274591	0.0693959	0.0564433	0.261546
TcCLB.507061.30	4	0.698331	0.566685	0.651186	-1.64047	-0.275736	TRUE	0.57276	0.0288849	0.0309716	0.216638	0.57276	0.056189	0.0311671	0.063389
TcCLB.507063.150	4	0.883476	0.235806	0.572551	-1.68404	-0.00779424	FALSE	0.437933	0.0421463	0.0459298	0.260739	0.437933	0.0662643	0.0417273	0.10526
TcCLB.507081.130	4	0.539611	0.535867	-0.0263599	-1.72261	0.673491	FALSE	0.30939	0.0627484	0.0730887	0.197693	0.30939	0.0670368	0.0523113	0.237732
TcCLB.507091.40	4	0.729732	1.04399	0.181314	-1.44315	-0.511876	TRUE	0.775924	0.0184111	0.0225668	0.0816474	0.775924	0.0434658	0.0219993	0.0359861
TcCLB.507107.40	4	0.20335	1.21938	0.610412	-1.14371	-0.889432	FALSE	0.494519	0.0369515	0.0388625	0.194827	0.494519	0.127004	0.0503107	0.0575256
TcCLB.507793.40	4	0.607915	0.634925	0.886552	-0.769584	-1.35981	FALSE	0.329647	0.0431181	0.0448172	0.214734	0.329647	0.2433	0.0681301	0.0562529
TcCLB.507275.30	4	-0.123021	1.37039	0.479451	-1.30277	-0.42405	FALSE	0.426427	0.0475942	0.0483144	0.227868	0.426427	0.108934	0.0566246	0.0842383
TcCLB.507447.10	4	0.65874	1.2315	0.125599	-0.97708	-1.03876	TRUE	0.558374	0.0352915	0.0441926	0.12261	0.558374	0.135053	0.051309	0.0531695
TcCLB.507521.140	4	1.56696	-0.127493	-0.825746	-0.88053	0.266807	FALSE	0.223421	0.0908735	0.179185	0.13059	0.223421	0.0974439	0.0853046	0.193182
TcCLB.508577.160	4	-0.0873946	1.15116	0.841789	-1.22019	-0.685369	FALSE	0.382137	0.0431877	0.0411731	0.287194	0.382137	0.122105	0.054803	0.0694007
TcCLB.507529.50	4	1.15034	0.2234	-0.0239512	-1.60098	0.251199	FALSE	0.396358	0.0567201	0.0740166	0.184112	0.396358	0.0742093	0.0530018	0.161583
TcCLB.507611.370	4	1.43608	0.389934	-0.0343048	-1.19529	-0.596421	TRUE	0.515835	0.0447859	0.0634793	0.140501	0.515835	0.0990725	0.0542926	0.0820337
TcCLB.507625.150	4	0.940968	0.968086	-0.160392	-1.43234	-0.31632	TRUE	0.665525	0.0305598	0.0418156	0.102237	0.665525	0.0607064	0.0347769	0.0643796
TcCLB.507649.80	4	0.0432991	1.21141	0.733985	-1.07921	-0.909488	FALSE	0.412217	0.0422565	0.0423223	0.232369	0.412217	0.1494	0.0582001	0.0632355
TcCLB.507677.50	4	-0.58817	1.67788	-0.489818	-0.757616	0.157727	FALSE	0.228596	0.0998294	0.112954	0.160005	0.228596	0.131849	0.105707	0.16106
TcCLB.507735.50	4	0.016883	1.33981	0.43203	-1.35164	-0.437089	FALSE	0.483779	0.0421796	0.0442207	0.205317	0.483779	0.0976307	0.0501616	0.0767112
TcCLB.507787.40	4	0.855404	0.703583	0.170304	-1.65491	-0.0743829	TRUE	0.622597	0.0316859	0.0386418	0.142632	0.622597	0.0539859	0.0328838	0.0775737
TcCLB.510629.420	4	0.643628	0.597447	0.915456	-1.25913	-0.897402	FALSE	0.485729	0.0322179	0.0332151	0.251979	0.485729	0.102453	0.0419763	0.0524299
TcCLB.510691.10	4	0.821875	0.58623	0.774048	-1.11119	-1.07096	FALSE	0.497283	0.0343605	0.0374653	0.202677	0.497283	0.127934	0.0476756	0.0526045
TcCLB.507941.120	4	0.449549	0.315258	0.373968	-1.77568	0.636901	FALSE	0.282371	0.0598205	0.0614284	0.262407	0.282371	0.0646609	0.0494051	0.219907
TcCLB.507951.160	4	-0.19014	1.29709	0.604499	-1.33083	-0.380614	FALSE	0.393605	0.048464	0.0472606	0.260666	0.393605	0.106888	0.056517	0.0866002
TcCLB.511277.580	4	0.740522	0.864259	0.527428	-1.343	-0.789207	TRUE	0.723808	0.0200092	0.0228065	0.113983	0.723808	0.0588029	0.025578	0.035012
TcCLB.511281.56	4	-0.0456135	1.59325	-0.194676	-1.17962	-0.173342	FALSE	0.389541	0.062868	0.0747203	0.168578	0.389541	0.116054	0.0717482	0.11649
TcCLB.507993.390	4	0.597846	0.188774	0.434562	-1.76654	0.545363	FALSE	0.294153	0.0580317	0.0602114	0.272708	0.294153	0.0654403	0.0489677	0.200488
TcCLB.508119.100	4	0.389886	0.521003	0.571475	-1.77831	0.295943	FALSE	0.361595	0.0470758	0.0474345	0.301168	0.361595	0.0637205	0.0431788	0.135827
TcCLB.508153.20	4	1.46813	0.157726	0.132749	-1.23688	-0.521726	FALSE	0.465477	0.0493254	0.0664352	0.167234	0.465477	0.101225	0.057649	0.0926544
TcCLB.508153.270	4	1.74268	-0.0630228	-0.611563	-0.448371	-0.619721	FALSE	0.247301	0.0836187	0.156242	0.132221	0.247301	0.154114	0.10779	0.118714
TcCLB.508177.110	4	0.632667	1.45713	-0.687004	-0.599892	-0.802903	FALSE	0.345436	0.064668	0.101631	0.122065	0.345436	0.180459	0.0945707	0.0911705
TcCLB.508209.140	4	0.448837	0.551402	1.10678	-1.21127	-0.895748	FALSE	0.367345	0.0362138	0.0349072	0.342172	0.367345	0.11535	0.0471706	0.0568418
TcCLB.508257.150	4	0.649841	0.806316	0.729137	-1.15655	-1.02874	TRUE	0.548375	0.030619	0.0331708	0.184059	0.548375	0.113865	0.042271	0.0476406
TcCLB.508269.40	4	1.14851	0.753477	-0.309789	-1.40834	-0.183864	TRUE	0.55568	0.0426378	0.0624629	0.123474	0.55568	0.0747549	0.0465694	0.0944212
TcCLB.508277.320	4	0.651067	1.08891	0.332312	-1.2938	-0.778484	TRUE	0.731371	0.0208519	0.0246443	0.0981084	0.731371	0.0618719	0.0270448	0.0361076
TcCLB.508323.9	4	1.56703	-0.254924	-0.601071	-1.0133	0.302263	FALSE	0.234327	0.0886736	0.154327	0.144112	0.234327	0.0948354	0.0811801	0.202544
TcCLB.508347.120	4	0.973386	0.252805	0.619628	-1.59416	-0.251661	FALSE	0.492693	0.037242	0.0411764	0.238898	0.492693	0.0681499	0.0395103	0.0823297
TcCLB.508357.90	4	0.369502	0.610215	0.970262	-1.54441	-0.405567	FALSE	0.404888	0.0322113	0.0311031	0.363463	0.404888	0.0691564	0.0359862	0.0631921
TcCLB.508387.160	4	0.922903	0.735692	0.392985	-1.44297	-0.608608	TRUE	0.760954	0.0183671	0.0219031	0.0961663	0.760954	0.0453522	0.022136	0.0351216
TcCLB.509885.50	4	-0.0107999	1.49748	-0.290596	-1.29002	0.093933	FALSE	0.369101	0.0668641	0.0808161	0.169643	0.369101	0.102448	0.0698678	0.141259
TcCLB.511071.171	4	0.504255	1.07856	0.16448	-1.59089	-0.15641	TRUE	0.636189	0.0307211	0.0361294	0.137394	0.636189	0.0570362	0.0331736	0.069357
TcCLB.508461.120	4	1.36363	0.625795	-1.16104	-0.244248	-0.584137	FALSE	0.224837	0.0845894	0.197114	0.107604	0.224837	0.157034	0.116186	0.112637
TcCLB.508461.270	4	1.22338	0.803761	-0.164387	-1.14973	-0.713021	TRUE	0.600873	0.0360908	0.0520436	0.10949	0.600873	0.0919609	0.0462843	0.0632579
TcCLB.508461.510	4	-0.0361482	1.68944	-0.328941	-0.379908	-0.94444	FALSE	0.263622	0.0702534	0.0885926	0.1355	0.263622	0.243086	0.113199	0.085747
TcCLB.508547.150	4	0.643665	0.475311	0.410464	-1.77013	0.240692	FALSE	0.425025	0.045199	0.0492038	0.245017	0.425025	0.0629646	0.0422531	0.130338
TcCLB.508547.170	4	0.417358	1.0994	-0.905071	-1.20331	0.591619	FALSE	0.261744	0.0840304	0.131456	0.134792	0.261744	0.0879217	0.0749218	0.225135
TcCLB.508567.40	4	1.24602	0.92866	-0.726103	-0.658612	-0.789962	FALSE	0.363797	0.0631348	0.111695	0.119271	0.363797	0.159745	0.0884843	0.0938725
TcCLB.508637.90	4	0.915985	0.985809	-0.998952	-1.07739	0.174552	FALSE	0.317129	0.0757005	0.13859	0.126007	0.317129	0.0996517	0.0772894	0.165633
TcCLB.509331.210	4	0.513893	0.798082	-0.421293	-1.56891	0.678232	FALSE	0.302531	0.0694666	0.091384	0.161325	0.302531	0.0731891	0.0589444	0.24316
TcCLB.510877.150	4	-0.272426	1.69694	0.00883889	-0.813731	-0.619624	FALSE	0.323001	0.0668339	0.0739566	0.174313	0.323001	0.175162	0.0904526	0.0962817
TcCLB.508707.200	4	0.160726	0.774611	0.652108	-1.71266	0.12522	FALSE	0.380261	0.043684	0.04268	0.314445	0.380261	0.0667548	0.0424292	0.109746
TcCLB.508737.170	4	0.442871	0.826082	0.847605	-1.34386	-0.772698	TRUE	0.531847	0.0294267	0.0300854	0.234722	0.531847	0.0866038	0.0372308	0.0500841
TcCLB.508963.20	4	1.64249	-0.0909799	-0.272554	-1.0877	-0.191249	FALSE	0.328788	0.0715748	0.111205	0.161452	0.328788	0.109	0.0764566	0.141524
TcCLB.508839.20	4	1.05253	0.806416	0.230515	-1.09873	-0.990731	TRUE	0.629449	0.029583	0.0377633	0.114954	0.629449	0.100034	0.0408821	0.0473351
TcCLB.508851.50	4	0.546151	1.08885	-0.129314	-1.57924	0.0735507	TRUE	0.530302	0.0437623	0.0551944	0.148339	0.530302	0.0690649	0.0446694	0.108669
TcCLB.508857.30	4	1.35642	0.787023	-0.709197	-0.785104	-0.649138	FALSE	0.38132	0.0626412	0.111724	0.121967	0.38132	0.139863	0.0823434	0.100142
TcCLB.508865.10	4	0.774502	1.08594	-0.44915	-1.42093	0.00964488	FALSE	0.496865	0.0500742	0.0720918	0.1318	0.496865	0.0797584	0.0526711	0.11674
TcCLB.508909.10	4	0.597245	0.247741	0.605771	-1.76524	0.314482	FALSE	0.334287	0.0496255	0.0504759	0.309933	0.334287	0.0646533	0.0447514	0.146274
TcCLB.508909.20	4	0.916985	0.956525	0.0277893	-1.41753	-0.483768	TRUE	0.749774	0.0215695	0.0281145	0.0834337	0.749774	0.0487222	0.0255923	0.0427942
TcCLB.508919.140	4	0.800776	0.703071	-0.54428	-1.50639	0.546819	FALSE	0.328027	0.0682046	0.0991506	0.150458	0.328027	0.0762156	0.0602874	0.217657
TcCLB.510121.50	4	0.378224	1.27009	0.1622	-1.44309	-0.367428	TRUE	0.629359	0.0316115	0.0369892	0.133963	0.629359	0.0686199	0.0367162	0.0627418
TcCLB.509011.40	4	0.801044	0.909273	0.409533	-1.30174	-0.818109	TRUE	0.743159	0.0194148	0.0229415	0.097372	0.743159	0.0583276	0.025188	0.033597
TcCLB.509023.90	4	0.786272	1.0738	0.0819393	-0.560926	-1.38108	FALSE	0.355824	0.0464538	0.0599913	0.129065	0.355824	0.270507	0.0788817	0.0592773
TcCLB.509099.30	4	0.294077	0.705338	0.808001	-1.6553	-0.152118	FALSE	0.422515	0.0352218	0.0344707	0.328829	0.422515	0.0641386	0.0368029	0.0780218
TcCLB.509103.39	4	1.35488	0.525059	-0.43755	-1.29431	-0.148083	FALSE	0.45319	0.0549949	0.0866921	0.1363	0.45319	0.0898751	0.0593355	0.119612
TcCLB.510603.160	4	-0.100689	1.40308	0.501811	-0.635801	-1.1684	FALSE	0.292759	0.0532527	0.0549291	0.180949	0.292759	0.26562	0.0856331	0.0668564
TcCLB.509157.80	4	1.57808	0.143405	-0.891282	0.00328471	-0.833488	FALSE	0.194657	0.0880547	0.188487	0.110145	0.194657	0.183113	0.132686	0.102858
TcCLB.509157.90	4	1.63374	-0.388029	0.0328737	-1.06466	-0.21392	FALSE	0.295968	0.0755014	0.104656	0.187073	0.295968	0.113093	0.0796009	0.144108
TcCLB.509167.140	4	0.859785	0.263886	0.540306	-1.70227	0.0382968	FALSE	0.437743	0.0426037	0.0465623	0.256653	0.437743	0.0653802	0.0417087	0.109349
TcCLB.509213.120	4	-0.0324797	1.10622	0.40489	-1.61055	0.131926	FALSE	0.393336	0.0509602	0.0514494	0.253448	0.393336	0.0783859	0.050459	0.121961
TcCLB.510257.120	4	1.60585	0.231031	-0.258727	-0.622241	-0.955909	FALSE	0.330886	0.0650858	0.102751	0.141112	0.330886	0.175391	0.0921421	0.092633
TcCLB.509317.60	4	0.767479	0.229617	0.870746	-1.588	-0.279844	FALSE	0.405582	0.037143	0.0377904	0.331458	0.405582	0.0695098	0.0394628	0.079054
TcCLB.509353.60	4	0.320698	1.08156	0.294049	-1.62346	-0.0728479	TRUE	0.554755	0.0365061	0.0403853	0.181212	0.554755	0.0644842	0.0383771	0.0842801
TcCLB.509429.100	4	0.103897	1.11012	0.659316	-1.46933	-0.404	FALSE	0.49058	0.0362933	0.0365379	0.24426	0.49058	0.0813097	0.0418357	0.0691837
TcCLB.510509.50	4	0.739227	0.620007	0.802231	-0.869074	-1.29239	FALSE	0.388408	0.0408429	0.0439565	0.205729	0.388408	0.202854	0.0622736	0.0559362
TcCLB.509537.70	4	0.363818	1.15898	0.569882	-0.975775	-1.11691	FALSE	0.468701	0.037888	0.0412405	0.175663	0.468701	0.166007	0.0559072	0.0545934
TcCLB.509561.20	4	1.2363	0.277343	0.315759	-1.47219	-0.357209	TRUE	0.542545	0.0386716	0.0479143	0.172365	0.542545	0.0744082	0.0427382	0.0813576
TcCLB.509567.40	4	0.626082	0.486446	0.796443	-1.63087	-0.278103	FALSE	0.48376	0.0319474	0.0327751	0.286475	0.48376	0.0618288	0.0342881	0.0689254
TcCLB.509767.100	4	0.768549	0.848491	0.478137	-1.41221	-0.682968	TRUE	0.76084	0.0176362	0.0203224	0.0997824	0.76084	0.0471984	0.0218016	0.0324188
TcCLB.509643.20	4	0.594991	0.921605	0.620797	-0.81669	-1.3207	FALSE	0.405107	0.0399016	0.0441993	0.173447	0.405107	0.220621	0.0629444	0.0537799
TcCLB.509683.124	4	1.67703	-0.444264	-0.341589	-0.933659	0.0424843	FALSE	0.24445	0.0880684	0.140155	0.159298	0.24445	0.10724	0.0865187	0.174271
TcCLB.509717.90	4	-0.159695	1.25803	0.778773	-1.04717	-0.829942	FALSE	0.354411	0.0480387	0.0461292	0.258146	0.354411	0.157268	0.0650806	0.0709264
TcCLB.509733.170	4	-0.0502464	1.12397	0.893646	-0.971928	-0.995446	FALSE	0.338866	0.0458397	0.0437899	0.263923	0.338866	0.177874	0.0651759	0.064531
TcCLB.509733.180	4	1.12762	-0.360561	0.430453	-1.51967	0.322151	FALSE	0.272497	0.0684891	0.0760534	0.25428	0.272497	0.0800235	0.0603029	0.188354
TcCLB.509777.30	4	1.44839	0.265838	-0.899781	-0.994686	0.180238	FALSE	0.270331	0.0817722	0.161281	0.129279	0.270331	0.09868	0.080579	0.178077
TcCLB.509799.30	4	-0.382961	1.78641	-0.451797	-0.526442	-0.425213	FALSE	0.249622	0.0866001	0.104313	0.149352	0.249622	0.178532	0.115558	0.116023
TcCLB.509937.160	4	0.388547	0.71341	0.59069	-1.72911	0.0364665	FALSE	0.459931	0.0380903	0.0391704	0.268331	0.459931	0.0615171	0.0379055	0.0950545
TcCLB.509965.110	4	1.07766	-0.109095	0.971148	-0.935355	-1.00436	FALSE	0.30598	0.0531266	0.0553818	0.277036	0.30598	0.16033	0.0711388	0.0770072
TcCLB.509997.30	4	0.907623	0.146527	0.849797	-1.50879	-0.395157	FALSE	0.4161	0.0388723	0.0405309	0.30623	0.4161	0.0773289	0.042635	0.0783029
TcCLB.509999.70	4	0.705471	0.755838	0.721413	-0.972098	-1.21062	FALSE	0.460281	0.0366385	0.0400963	0.18949	0.460281	0.166742	0.0542299	0.0525219
TcCLB.510039.40	4	0.113544	1.19572	0.69855	-0.839987	-1.16783	FALSE	0.356992	0.0450201	0.046042	0.204751	0.356992	0.217737	0.0688945	0.0605631
TcCLB.510055.50	4	0.960196	1.15646	-0.364873	-1.06709	-0.684697	TRUE	0.557633	0.0412625	0.0609825	0.109847	0.557633	0.106003	0.0539744	0.0702964
TcCLB.510421.270	4	1.62129	0.182565	-0.304111	-0.99581	-0.503938	FALSE	0.382636	0.0628479	0.0996275	0.147639	0.382636	0.121209	0.0749624	0.111078
TcCLB.510101.200	4	0.512791	1.17602	0.0869446	-1.50828	-0.267476	TRUE	0.656941	0.0296782	0.0358454	0.121875	0.656941	0.0594557	0.0333384	0.062866
TcCLB.510101.380	4	1.36877	0.634878	-0.612348	-0.25943	-1.13187	FALSE	0.269111	0.069001	0.120933	0.117635	0.269111	0.225334	0.112449	0.0855377
TcCLB.510121.20	4	1.48028	0.544553	-0.73192	-0.381203	-0.911709	FALSE	0.281273	0.0725559	0.135978	0.119997	0.281273	0.185908	0.107443	0.096845
TcCLB.511837.70	4	1.34077	0.799729	-0.600792	-0.860576	-0.679134	FALSE	0.419292	0.0575316	0.0979029	0.122001	0.419292	0.134053	0.0756117	0.093608
TcCLB.510183.40	4	-0.0679529	1.15219	0.831247	-1.22452	-0.690964	FALSE	0.390105	0.0426227	0.0408545	0.282456	0.390105	0.121152	0.0541596	0.0686505
TcCLB.510187.250	4	1.14647	0.72633	0.0564334	-0.581266	-1.34796	FALSE	0.365104	0.0491437	0.0667684	0.133397	0.365104	0.240815	0.0805578	0.0642137
TcCLB.510311.70	4	0.545346	0.976784	0.313346	-1.61266	-0.22282	TRUE	0.670996	0.0260724	0.0298094	0.136269	0.670996	0.0505228	0.028432	0.0578985
TcCLB.510283.120	4	1.34303	0.46072	0.151323	-1.13559	-0.819485	TRUE	0.548763	0.0390098	0.0522119	0.138325	0.548763	0.105116	0.0505062	0.0660683
TcCLB.510329.270	4	0.898591	0.830597	-1.02419	-1.12876	0.423764	FALSE	0.275858	0.0809462	0.149094	0.1263	0.275858	0.0906419	0.0757376	0.201423
TcCLB.510329.60	4	1.24493	0.650879	-1.21276	-0.743044	0.0599901	FALSE	0.248101	0.0852732	0.1943	0.114409	0.248101	0.108964	0.0904638	0.158489
TcCLB.510329.70	4	0.793308	0.572342	0.250918	-1.72302	0.106452	TRUE	0.518575	0.0397532	0.0464988	0.18882	0.518575	0.060216	0.0389227	0.107214
TcCLB.510353.30	4	0.0146801	0.937363	1.04893	-1.09776	-0.903213	FALSE	0.332753	0.0421265	0.0391445	0.322665	0.332753	0.144164	0.0567923	0.0623537
TcCLB.510355.230	4	0.964801	0.507076	0.614344	-1.40259	-0.683628	TRUE	0.629781	0.0266818	0.0302935	0.163502	0.629781	0.0682703	0.0324513	0.0490201
TcCLB.510359.20	4	0.516346	1.09529	0.495832	-0.870465	-1.237	FALSE	0.448949	0.0387356	0.0437558	0.160603	0.448949	0.194404	0.0598099	0.0537416
TcCLB.510609.20	4	0.335703	0.615935	-0.0331541	-1.70122	0.782737	FALSE	0.273265	0.0666783	0.0746568	0.197695	0.273265	0.0667934	0.0537987	0.267112
TcCLB.510579.40	4	0.645169	0.70565	0.772266	-1.40482	-0.718267	TRUE	0.603747	0.0256637	0.0272279	0.195437	0.603747	0.0704814	0.0317012	0.0457423
TcCLB.510743.70	4	0.909405	1.03807	0.02777	-1.2558	-0.719437	TRUE	0.723459	0.023507	0.0308782	0.0863116	0.723459	0.0639534	0.0301647	0.0417263
TcCLB.510667.30	4	1.14718	0.105997	0.778875	-1.04303	-0.989025	FALSE	0.39013	0.0464634	0.051623	0.235551	0.39013	0.143069	0.0620259	0.0711384
TcCLB.510685.10	4	1.72119	-0.0720999	-0.548794	-0.299342	-0.800954	FALSE	0.234543	0.0834987	0.151829	0.130331	0.234543	0.174714	0.11621	0.108874
TcCLB.510687.120	4	0.819904	1.31371	-0.948371	-0.585535	-0.599712	FALSE	0.317334	0.0719124	0.12906	0.117957	0.317334	0.159499	0.0984841	0.105754
TcCLB.510717.30	4	0.561767	1.07481	-0.658148	-1.38849	0.410054	FALSE	0.344918	0.0696071	0.10213	0.14484	0.344918	0.0849609	0.0653508	0.188193
TcCLB.510719.210	4	0.55657	0.980845	-0.585549	-1.45886	0.506992	FALSE	0.333895	0.0694256	0.0985828	0.149824	0.333895	0.0803985	0.0628691	0.205005
TcCLB.510719.60	4	-0.78916	1.585	0.386081	-0.684467	-0.497451	FALSE	0.23666	0.0804719	0.0735098	0.21384	0.23666	0.184094	0.105233	0.106191
TcCLB.510737.10	4	0.447573	1.0807	-0.986809	-1.14004	0.598575	FALSE	0.249412	0.0866369	0.141594	0.130243	0.249412	0.0887734	0.0771413	0.226199
TcCLB.510737.60	4	1.46738	-0.391733	0.22867	-1.28082	-0.0234943	FALSE	0.302124	0.071134	0.0896278	0.213656	0.302124	0.09809	0.0700034	0.155365
TcCLB.510749.50	4	1.08754	0.53656	-1.09708	-1.03386	0.506846	FALSE	0.235062	0.0865652	0.174912	0.1205	0.235062	0.0878172	0.0778748	0.217268
TcCLB.510761.73	4	0.783963	0.248901	0.968852	-1.43752	-0.564198	FALSE	0.408468	0.0358737	0.0363048	0.329407	0.408468	0.0819299	0.0414435	0.0665732
TcCLB.510821.60	4	1.44721	-0.656803	0.27596	-1.17718	0.110808	FALSE	0.246006	0.0823821	0.0998387	0.21747	0.246006	0.0992485	0.0767661	0.178288
TcCLB.510859.17	4	0.993313	0.873119	0.228942	-1.0882	-1.00718	TRUE	0.63347	0.0290441	0.0368636	0.112879	0.63347	0.101166	0.0404963	0.0460807
TcCLB.510885.160	4	1.23905	0.75023	-0.377652	-1.28571	-0.325921	TRUE	0.538489	0.0448112	0.0683887	0.120868	0.538489	0.0848752	0.0512699	0.0912981
TcCLB.510897.6	4	0.0416673	1.66295	-0.978804	-0.287346	-0.438463	FALSE	0.22524	0.0914909	0.14331	0.120874	0.22524	0.175526	0.126801	0.116757
TcCLB.511067.30	4	0.0168677	1.66812	-0.868614	-0.153856	-0.662518	FALSE	0.216474	0.0880665	0.13225	0.118927	0.216474	0.205408	0.13527	0.103605
TcCLB.511903.110	4	1.47816	0.604436	-0.662619	-0.674994	-0.744988	FALSE	0.347992	0.065961	0.118515	0.1248	0.347992	0.153389	0.0893725	0.0999708
TcCLB.511211.220	4	0.859343	0.675373	0.646816	-1.02956	-1.15197	TRUE	0.506794	0.0347607	0.0393098	0.17487	0.506794	0.142547	0.0500607	0.0516574
TcCLB.511589.230	4	1.04671	0.478234	0.607808	-1.19275	-0.94	TRUE	0.556113	0.0328319	0.0379575	0.172803	0.556113	0.103195	0.0434499	0.0536504
TcCLB.511237.10	4	0.647539	0.849243	-0.685219	-1.42083	0.609264	FALSE	0.29691	0.0739555	0.110131	0.144016	0.29691	0.078998	0.064652	0.231338
TcCLB.511245.230	4	0.580663	0.836552	0.57445	-1.56577	-0.425897	TRUE	0.679939	0.0224037	0.024412	0.152364	0.679939	0.049714	0.0255719	0.045595
TcCLB.511277.170	4	0.403766	0.929175	0.399769	-1.67649	-0.0562162	TRUE	0.558029	0.0342092	0.0372281	0.194303	0.558029	0.0594179	0.0354363	0.0813766
TcCLB.511283.10	4	-0.0567648	1.23746	0.496906	-1.47573	-0.201871	FALSE	0.436828	0.0454013	0.0458063	0.243024	0.436828	0.0879033	0.0498773	0.0911599
TcCLB.511291.20	4	-0.366325	1.69224	-0.606819	-0.792763	0.0736662	FALSE	0.251021	0.0931366	0.115172	0.152718	0.251021	0.132411	0.101862	0.15368
TcCLB.511385.90	4	0.866059	0.166345	-0.0302457	-1.6671	0.664939	FALSE	0.285212	0.066261	0.0805634	0.193933	0.285212	0.0683143	0.0545286	0.251187
TcCLB.511445.20	4	0.791486	1.036	0.28006	-1.03226	-1.07529	TRUE	0.599146	0.0307398	0.0376958	0.121399	0.599146	0.119841	0.0442937	0.0468846
TcCLB.511573.58	4	1.01858	0.829893	-0.186715	-1.48593	-0.175831	TRUE	0.612269	0.0359696	0.049802	0.117306	0.612269	0.0642208	0.0390974	0.0813361
TcCLB.511589.10	4	0.627654	1.22761	0.142296	-1.20327	-0.794289	TRUE	0.674323	0.0267965	0.0330841	0.104297	0.674323	0.0808095	0.0355215	0.0451692
TcCLB.511627.110	4	1.21146	0.659647	0.16353	-1.03516	-0.99947	TRUE	0.56305	0.0361096	0.0477451	0.127634	0.56305	0.118387	0.0500486	0.0570253
TcCLB.511643.10	4	0.747325	1.04368	0.193906	-1.40761	-0.577295	TRUE	0.781017	0.0178748	0.0219453	0.079084	0.781017	0.0443236	0.0217792	0.0339758
TcCLB.511725.10	4	1.44868	-0.741199	0.488417	-1.04422	-0.151681	FALSE	0.242962	0.0817183	0.0938478	0.23559	0.242962	0.112941	0.0821776	0.150764
TcCLB.511725.250	4	0.296585	1.27175	-0.0172927	-1.51427	-0.0367722	TRUE	0.516795	0.0446624	0.0531103	0.160565	0.516795	0.0766175	0.0473504	0.100899
TcCLB.511757.70	4	1.58835	0.367398	-0.850808	-0.489813	-0.615125	FALSE	0.271256	0.0784274	0.158694	0.121668	0.271256	0.152432	0.103321	0.114201
TcCLB.511761.70	4	0.468952	1.3156	0.211899	-0.922517	-1.07394	FALSE	0.496831	0.0393714	0.0471297	0.139335	0.496831	0.161602	0.0584734	0.0572574
TcCLB.511807.110	4	0.553409	0.825189	0.340864	-1.70185	-0.0176085	TRUE	0.575559	0.0334416	0.0375077	0.180372	0.575559	0.0561599	0.0341591	0.0828002
TcCLB.511817.110	4	0.357178	0.538569	0.572104	-1.77742	0.309572	FALSE	0.355875	0.0476247	0.0477282	0.303325	0.355875	0.0640011	0.0435354	0.13791
TcCLB.511907.89	4	0.32846	0.946986	0.809847	-1.3301	-0.755197	TRUE	0.523181	0.0308872	0.0314229	0.232114	0.523181	0.0909398	0.0391844	0.0522715
TcCLB.511911.130	4	1.36543	0.603215	-0.104847	-1.04115	-0.822643	TRUE	0.52585	0.0428392	0.0619862	0.126371	0.52585	0.1153	0.0565893	0.0710646
TcCLB.424123.20	5	0.728435	-0.0512977	0.0202296	0.920801	-1.61817	FALSE	0.427498	0.0680656	0.0825898	0.0777445	0.0863053	0.427498	0.207723	0.0500735
TcCLB.441241.10	5	0.442778	1.30624	-1.03237	0.264213	-0.980857	FALSE	0.245078	0.0855622	0.152783	0.0981548	0.172243	0.245078	0.159875	0.0863035
TcCLB.441401.10	5	1.20949	0.712696	-0.981103	0.0879483	-1.02903	FALSE	0.222246	0.0808618	0.165846	0.102902	0.199607	0.222246	0.138775	0.0897625
TcCLB.453917.9	5	-0.027134	0.603929	0.41695	0.721102	-1.71485	TRUE	0.715703	0.0320631	0.0315185	0.0475279	0.0488563	0.715703	0.0998373	0.0244936
TcCLB.485683.10	5	0.240806	0.161091	0.476636	0.845835	-1.72437	TRUE	0.618295	0.0440649	0.0432956	0.0605147	0.0587984	0.618295	0.142918	0.0321132
TcCLB.506359.80	5	1.15341	0.176773	0.247311	0.0276459	-1.60514	FALSE	0.392894	0.0583981	0.0741119	0.120976	0.177372	0.392894	0.115721	0.0605265
TcCLB.503521.50	5	-0.745579	1.67298	-0.0127606	-0.120585	-0.79406	FALSE	0.25299	0.0881527	0.0881825	0.149872	0.185032	0.25299	0.1429	0.0928702
TcCLB.503593.10	5	0.417919	0.607612	0.494083	0.254446	-1.77406	TRUE	0.697651	0.030198	0.0324779	0.0629116	0.0764548	0.697651	0.0724852	0.0278215
TcCLB.503899.90	5	0.484558	0.636752	0.338099	0.314446	-1.77386	TRUE	0.683674	0.0320192	0.0361302	0.0612517	0.0788167	0.683674	0.0788883	0.02922
TcCLB.511001.9	5	0.555775	-0.0571703	-0.01435	1.09398	-1.57824	FALSE	0.400231	0.0709409	0.0829739	0.0714057	0.0757898	0.400231	0.250624	0.0480354
TcCLB.503715.10	5	-0.237085	0.408498	0.322737	1.08534	-1.57949	TRUE	0.51126	0.0558028	0.050951	0.0605673	0.056847	0.51126	0.228608	0.0359637
TcCLB.503841.10	5	0.580046	0.428782	-0.0263	0.73273	-1.71526	TRUE	0.563376	0.0486689	0.0602534	0.0646168	0.0802107	0.563376	0.143943	0.0389323
TcCLB.503903.70	5	0.629164	0.555941	0.247003	0.334803	-1.76691	TRUE	0.631683	0.0375247	0.0442215	0.0687072	0.0915309	0.631683	0.0919954	0.0343368
TcCLB.503925.6	5	-0.451128	0.77588	0.225538	0.94801	-1.4983	FALSE	0.497401	0.0598071	0.0553105	0.0681332	0.066935	0.497401	0.211691	0.0407221
TcCLB.503935.20	5	0.47623	0.545121	0.409909	0.352959	-1.78422	TRUE	0.696918	0.0311465	0.0342882	0.0593957	0.07241	0.696918	0.0779381	0.0279033
TcCLB.503957.10	5	1.17578	0.683897	-0.903073	0.183801	-1.1404	FALSE	0.245846	0.0795045	0.156099	0.100958	0.187972	0.245846	0.145403	0.0842182
TcCLB.503971.50	5	-0.399694	0.989615	-0.356088	1.04643	-1.28027	FALSE	0.342624	0.0810662	0.0893938	0.0725945	0.0810896	0.342624	0.279103	0.0541286
TcCLB.504089.70	5	-1.16097	0.150863	1.15118	0.733898	-0.874974	FALSE	0.252454	0.122729	0.0692754	0.14833	0.0879682	0.252454	0.243597	0.0756462
TcCLB.509353.30	5	0.225009	0.665934	-0.372775	1.01227	-1.53044	FALSE	0.430697	0.0651414	0.0837529	0.0651731	0.0791914	0.430697	0.229585	0.0464584
TcCLB.504089.50	5	0.336407	0.625227	0.332405	0.481732	-1.77577	TRUE	0.731243	0.0285308	0.0311929	0.0491306	0.0586255	0.731243	0.0768785	0.0243982
TcCLB.504105.140	5	-1.09566	0.591837	0.909963	0.674069	-1.08021	FALSE	0.319581	0.0987819	0.0654683	0.132419	0.0918137	0.319581	0.225049	0.0668871
TcCLB.506619.10	5	0.254971	0.502992	0.949624	-0.0406888	-1.6669	TRUE	0.552637	0.0411398	0.0391708	0.121793	0.119922	0.552637	0.0846901	0.0406478
TcCLB.504147.200	5	-0.564467	0.905451	1.19943	-0.42637	-1.11405	FALSE	0.278241	0.0633283	0.0510247	0.260595	0.176398	0.278241	0.100949	0.0694638
TcCLB.504147.70	5	-0.0904762	1.16031	0.78257	-0.527854	-1.32455	FALSE	0.324581	0.0505819	0.0490651	0.191133	0.239202	0.324581	0.085779	0.0596579
TcCLB.506125.20	5	0.747123	0.960941	-0.76734	0.391934	-1.33266	FALSE	0.322835	0.0736369	0.124793	0.0918509	0.15675	0.322835	0.159937	0.0701973
TcCLB.504153.330	5	1.1382	0.319111	-0.282419	0.369825	-1.54471	FALSE	0.375685	0.0669052	0.10018	0.0975463	0.148911	0.375685	0.147505	0.0632678
TcCLB.508543.30	5	0.0868082	0.146275	0.571182	0.886549	-1.69081	TRUE	0.598799	0.0469244	0.0433466	0.0632948	0.057911	0.598799	0.156625	0.0330989
TcCLB.504163.40	5	0.0171868	0.995864	0.370806	0.286062	-1.66992	TRUE	0.661419	0.0349943	0.0366581	0.0674475	0.0824618	0.661419	0.0853613	0.0316584
TcCLB.510301.30	5	0.0777488	0.481041	0.576259	0.612796	-1.74784	TRUE	0.739611	0.0290098	0.0280384	0.0483987	0.0482626	0.739611	0.0836916	0.0229878
TcCLB.504199.20	5	-0.195952	0.429563	0.385856	1.00105	-1.62052	TRUE	0.567552	0.0498112	0.0457408	0.0588176	0.0554438	0.567552	0.189241	0.0333937
TcCLB.507951.170	5	0.167835	-0.291734	1.37403	0.155106	-1.40524	FALSE	0.353893	0.0725302	0.0573993	0.194713	0.121104	0.353893	0.13624	0.0641196
TcCLB.509011.54	5	0.0714475	1.35117	-0.913219	0.521683	-1.03108	FALSE	0.269948	0.0894436	0.139864	0.0924016	0.139202	0.269948	0.189955	0.079186
TcCLB.506577.54	5	-0.112386	0.496227	0.353444	0.924496	-1.66178	TRUE	0.622698	0.0431988	0.0413302	0.0542114	0.0533043	0.622698	0.155007	0.0302501
TcCLB.505931.50	5	1.09133	0.761642	-0.13024	-0.258036	-1.4647	FALSE	0.319859	0.0550523	0.078389	0.118526	0.263282	0.319859	0.100356	0.0645366
TcCLB.505939.80	5	-0.48471	0.974235	0.170943	0.803034	-1.4635	FALSE	0.493071	0.0612369	0.0584007	0.0751339	0.0774914	0.493071	0.190192	0.0444741
TcCLB.505977.26	5	0.203379	1.06866	0.351131	0.0178575	-1.64103	TRUE	0.573003	0.0396557	0.0436283	0.089807	0.128245	0.573003	0.0859095	0.0397508
TcCLB.505985.9	5	0.46379	0.816896	-0.319025	0.649082	-1.61074	FALSE	0.49727	0.0556199	0.0751002	0.0713874	0.0997682	0.49727	0.154345	0.0465095
TcCLB.506009.10	5	-1.21734	0.861078	1.0411	0.13624	-0.821085	FALSE	0.260774	0.100429	0.0675484	0.196546	0.125228	0.260774	0.164337	0.085138
TcCLB.506025.60	5	-0.119431	0.500969	-0.200697	1.2657	-1.44654	FALSE	0.35955	0.0699672	0.0756077	0.059101	0.0620035	0.35955	0.331043	0.042728
TcCLB.506041.60	5	-1.03921	1.3014	0.779813	-0.326828	-0.715174	FALSE	0.230506	0.0867871	0.0683133	0.220631	0.173944	0.230506	0.126521	0.0932982
TcCLB.506135.9	5	-0.324663	0.645525	0.147684	1.05923	-1.52778	FALSE	0.487055	0.059083	0.0564196	0.0623043	0.0619268	0.487055	0.234428	0.0387826
TcCLB.506167.40	5	-1.09216	0.730139	0.717745	0.742914	-1.09864	FALSE	0.326493	0.096808	0.067264	0.118757	0.0894116	0.326493	0.236601	0.0646655
TcCLB.509669.70	5	0.642252	0.687223	-1.17235	0.851086	-1.00821	FALSE	0.220108	0.0953405	0.204121	0.0773169	0.110725	0.220108	0.216695	0.0756939
TcCLB.506211.70	5	0.0601314	-0.303273	1.44252	0.143382	-1.34276	FALSE	0.332438	0.075884	0.0578328	0.207941	0.120701	0.332438	0.138544	0.0666598
TcCLB.506213.40	5	1.23134	-0.824166	0.7777	-0.0935441	-1.09133	FALSE	0.226861	0.0890362	0.092456	0.19312	0.171094	0.226861	0.133215	0.0942179
TcCLB.506213.50	5	-0.0143418	0.856929	0.940808	-0.263169	-1.52023	FALSE	0.449985	0.0464268	0.0434405	0.15994	0.16343	0.449985	0.0875162	0.0492622
TcCLB.511717.170	5	1.25234	0.58416	-0.390816	-0.0547538	-1.39093	FALSE	0.300198	0.0651497	0.103437	0.112883	0.224932	0.300198	0.120588	0.072814
TcCLB.506247.210	5	-0.0934941	1.05917	0.868386	-0.451515	-1.38255	FALSE	0.357545	0.0499974	0.0474321	0.18839	0.212428	0.357545	0.0872274	0.05698
TcCLB.506247.330	5	-0.457714	0.410966	1.14054	0.381165	-1.47495	FALSE	0.481978	0.0608691	0.0469397	0.130144	0.0922651	0.481978	0.138738	0.0490659
TcCLB.506297.330	5	0.943303	0.062906	-0.674912	0.973614	-1.30491	FALSE	0.273002	0.0894179	0.152992	0.0793736	0.101224	0.273002	0.237417	0.0665739
TcCLB.506301.30	5	0.49108	-0.681203	1.37586	-0.00175251	-1.18398	FALSE	0.259419	0.0846637	0.0682157	0.233546	0.138967	0.259419	0.134906	0.0802832
TcCLB.506811.100	5	0.148656	0.95604	0.502893	0.0676471	-1.67523	TRUE	0.625379	0.0355593	0.0372597	0.0827035	0.105562	0.625379	0.0788886	0.0346479
TcCLB.507479.20	5	0.669916	0.259436	-0.0363709	0.795258	-1.68824	TRUE	0.509446	0.0557754	0.0697604	0.0702568	0.0847975	0.509446	0.166374	0.04359
TcCLB.507483.39	5	0.154789	1.11178	0.641545	-0.450094	-1.45802	FALSE	0.376704	0.0462344	0.0479247	0.157304	0.235428	0.376704	0.0827386	0.0536663
TcCLB.507251.20	5	-0.279222	0.818901	0.588263	0.501218	-1.62916	TRUE	0.656182	0.0387233	0.0356979	0.0677373	0.0665897	0.656182	0.10361	0.03146
TcCLB.506407.50	5	0.565896	0.735999	0.624793	-0.295648	-1.63104	FALSE	0.456013	0.0424087	0.0462617	0.131127	0.196151	0.456013	0.0809053	0.0471327
TcCLB.506407.80	5	0.656162	0.480605	0.919905	-0.594001	-1.46267	FALSE	0.302478	0.0464412	0.0478727	0.203506	0.265655	0.302478	0.0773363	0.0567109
TcCLB.511237.60	5	-0.0860994	1.45828	-0.100443	0.0877551	-1.35949	FALSE	0.403527	0.0617383	0.0723674	0.108164	0.164603	0.403527	0.128118	0.0614819
TcCLB.506525.20	5	0.772272	0.590109	0.355365	-0.00630185	-1.71144	TRUE	0.523122	0.0429609	0.050886	0.0991222	0.149297	0.523122	0.0904247	0.0441871
TcCLB.506559.550	5	0.946586	0.0865035	-0.604286	0.93438	-1.36318	FALSE	0.293903	0.0858878	0.141601	0.0805384	0.103289	0.293903	0.229723	0.065058
TcCLB.509001.40	5	1.4413	-0.791641	-0.103444	0.48057	-1.02679	FALSE	0.215556	0.105999	0.149668	0.121037	0.134841	0.215556	0.178785	0.094114
TcCLB.506583.30	5	-0.0673587	0.582808	0.601281	0.597212	-1.71394	TRUE	0.726584	0.0306516	0.0288294	0.0515915	0.0504396	0.726584	0.0876689	0.0242352
TcCLB.506677.30	5	0.381924	0.537863	1.04133	-0.452589	-1.50852	FALSE	0.36459	0.0469409	0.0453727	0.199368	0.208059	0.36459	0.0820509	0.0536182
TcCLB.506585.40	5	-0.107331	0.46586	0.463229	0.857827	-1.67959	TRUE	0.653249	0.0398972	0.0373316	0.0538265	0.0516715	0.653249	0.135479	0.0285457
TcCLB.506605.120	5	0.147569	-0.546311	0.682235	1.11804	-1.40154	FALSE	0.324313	0.0910211	0.0736323	0.0927732	0.0730158	0.324313	0.290373	0.0548714
TcCLB.506625.240	5	-0.175699	1.34492	-0.355309	0.515774	-1.32968	FALSE	0.3951	0.0711971	0.0865374	0.0901988	0.122195	0.3951	0.173924	0.0608475
TcCLB.506637.120	5	0.807086	0.373696	-0.96366	0.953689	-1.17081	FALSE	0.244244	0.092104	0.180833	0.0763375	0.103568	0.244244	0.233144	0.0697695
TcCLB.506679.150	5	-1.33539	1.43339	0.210448	0.0332046	-0.34165	FALSE	0.196742	0.121623	0.0946537	0.16307	0.144059	0.196742	0.165824	0.114029
TcCLB.506743.4	5	0.938582	-0.363643	0.258432	0.717507	-1.55088	FALSE	0.376156	0.0769792	0.0891067	0.100703	0.105809	0.376156	0.190621	0.0606256
TcCLB.506773.20	5	0.287117	0.856474	-0.256812	0.723845	-1.61062	TRUE	0.521515	0.0536141	0.0684132	0.0668039	0.0882451	0.521515	0.158304	0.0431044
TcCLB.506797.120	5	0.281105	-0.604548	0.826802	0.919904	-1.42326	FALSE	0.343677	0.0897796	0.0736891	0.10958	0.084142	0.343677	0.239726	0.0594072
TcCLB.506859.170	5	1.35202	0.309433	-0.420154	0.130801	-1.3721	FALSE	0.294706	0.0723073	0.118114	0.110626	0.191041	0.294706	0.137255	0.0759505
TcCLB.510729.100	5	-0.439429	1.27788	-0.402113	0.760869	-1.19721	FALSE	0.340777	0.0841026	0.0959635	0.0868433	0.104617	0.340777	0.223905	0.0637915
TcCLB.506925.110	5	-0.293763	0.0774671	1.03745	0.706174	-1.52733	FALSE	0.486275	0.0643195	0.0493468	0.10401	0.0758897	0.486275	0.174266	0.0458942
TcCLB.506925.130	5	0.102844	0.93293	-0.235831	0.771244	-1.57119	TRUE	0.511661	0.0555957	0.0678559	0.0668796	0.0848836	0.511661	0.1697	0.0434242
TcCLB.506945.320	5	0.340592	0.377317	1.10284	-0.251656	-1.56909	FALSE	0.424947	0.0483482	0.0452024	0.178577	0.162186	0.424947	0.0895835	0.0511558
TcCLB.506947.90	5	1.04166	-0.972298	0.869173	0.152696	-1.09124	FALSE	0.235034	0.0984471	0.0939891	0.182386	0.14415	0.235034	0.153518	0.092476
TcCLB.507031.29	5	-0.652257	-0.624505	1.48616	0.585931	-0.795333	FALSE	0.218252	0.13209	0.0723395	0.18719	0.0938545	0.218252	0.210432	0.0858423
TcCLB.507031.90	5	-0.804641	0.35956	0.581593	1.13085	-1.26736	FALSE	0.33169	0.0868273	0.0618516	0.0829462	0.0652038	0.33169	0.321731	0.0497494
TcCLB.507093.300	5	-0.753595	0.880939	0.968431	0.199715	-1.29549	FALSE	0.406871	0.0692162	0.054174	0.152167	0.11622	0.406871	0.141574	0.0597783
TcCLB.507165.50	5	0.390101	0.436279	0.443618	0.517006	-1.78701	TRUE	0.718297	0.0303594	0.0322277	0.0525486	0.0587109	0.718297	0.0823745	0.0254817
TcCLB.508355.10	5	-0.274509	-0.299515	1.60913	0.0782325	-1.11334	FALSE	0.268508	0.086119	0.0588985	0.250914	0.11959	0.268508	0.140809	0.0751618
TcCLB.508207.110	5	-0.268535	0.495646	0.970656	0.406782	-1.60455	TRUE	0.592498	0.0459833	0.0385424	0.0953007	0.0775251	0.592498	0.112479	0.0376717
TcCLB.508577.140	5	-0.0699586	0.516846	0.22193	0.979947	-1.64877	TRUE	0.589919	0.0465318	0.0463476	0.0546856	0.0556748	0.589919	0.174687	0.0321537
TcCLB.508541.210	5	-0.436881	0.144384	1.28309	0.413368	-1.40396	FALSE	0.417317	0.0713893	0.0520499	0.151065	0.0962023	0.417317	0.156092	0.0558843
TcCLB.507559.60	5	-0.144316	0.368978	0.505761	0.923291	-1.65371	TRUE	0.607633	0.0455859	0.0412673	0.0587248	0.0541431	0.607633	0.161167	0.0314791
TcCLB.507787.70	5	-0.602423	1.09427	0.849126	-0.0303549	-1.31062	FALSE	0.402283	0.0626478	0.0533775	0.159818	0.141171	0.402283	0.120523	0.0601795
TcCLB.507641.160	5	-0.845181	1.59717	-0.175551	0.230328	-0.806761	FALSE	0.262629	0.098234	0.0978681	0.127744	0.148098	0.262629	0.175913	0.0895137
TcCLB.507641.290	5	0.900729	-0.0460441	0.358821	0.470632	-1.68414	FALSE	0.473341	0.0588594	0.0680009	0.0972834	0.110975	0.473341	0.140421	0.051119
TcCLB.509877.30	5	0.5291	0.381166	0.580954	0.28526	-1.77648	TRUE	0.654492	0.0352227	0.0373281	0.0733431	0.0835569	0.654492	0.0840336	0.0320238
TcCLB.507711.250	5	0.732712	0.649643	0.59391	-0.381685	-1.59458	FALSE	0.395529	0.044717	0.0502178	0.143033	0.23296	0.395529	0.0819563	0.0515867
TcCLB.507769.30	5	0.824351	0.683846	0.0819785	0.0942234	-1.6844	TRUE	0.500341	0.0468565	0.0601351	0.0926993	0.150965	0.500341	0.101604	0.0473988
TcCLB.507793.20	5	-0.664959	0.0728043	0.880019	1.02582	-1.31369	FALSE	0.353406	0.087462	0.0596664	0.0971898	0.0696385	0.353406	0.280594	0.0520427
TcCLB.507839.18	5	0.893836	-0.0801367	0.526009	0.335268	-1.67498	FALSE	0.464879	0.0582082	0.0644297	0.109349	0.120415	0.464879	0.130138	0.0525804
TcCLB.507849.40	5	-0.0488974	1.52399	-0.339559	0.108643	-1.24417	FALSE	0.348803	0.0695157	0.0874386	0.109351	0.175251	0.348803	0.13979	0.0698511
TcCLB.508137.20	5	0.780032	0.734044	-1.14562	0.673795	-1.04225	FALSE	0.230419	0.0912806	0.195324	0.0831652	0.127538	0.230419	0.193281	0.0789931
TcCLB.508153.130	5	-0.414042	-0.391915	1.0853	0.968953	-1.24829	FALSE	0.30907	0.100853	0.0660232	0.116981	0.0766765	0.30907	0.270101	0.0602965
TcCLB.508153.300	5	0.0229726	-0.241758	0.728787	1.02559	-1.5356	FALSE	0.421744	0.0729048	0.0600456	0.0858902	0.0690919	0.421744	0.243696	0.0466272
TcCLB.508169.69	5	0.101702	0.487025	0.616614	0.54751	-1.75285	TRUE	0.743469	0.0282508	0.0273048	0.0498556	0.0498267	0.743469	0.0783745	0.0229186
TcCLB.509505.70	5	0.139873	0.572823	0.642793	0.399394	-1.75488	TRUE	0.743643	0.0271916	0.0266857	0.0535894	0.0556529	0.743643	0.069916	0.0233208
TcCLB.508231.170	5	0.0544753	0.714189	0.364159	0.598215	-1.73104	TRUE	0.737454	0.0288992	0.0296801	0.0461142	0.0508636	0.737454	0.0836444	0.023345
TcCLB.508257.170	5	-0.440776	1.30888	-0.0788579	0.547416	-1.33666	FALSE	0.420819	0.0699554	0.0740712	0.0920625	0.109795	0.420819	0.175979	0.0573182
TcCLB.508277.330	5	0.805225	0.427356	-0.824148	0.892678	-1.30111	FALSE	0.285598	0.08528	0.152933	0.0783269	0.107758	0.285598	0.223731	0.0663732
TcCLB.511527.34	5	0.194003	0.653332	0.800389	0.0528931	-1.70062	TRUE	0.627188	0.0353532	0.0345458	0.0928167	0.0990624	0.627188	0.0769852	0.0340488
TcCLB.508299.80	5	0.869631	0.565718	-1.17333	0.738668	-1.00068	FALSE	0.214629	0.0940407	0.213557	0.0808174	0.120179	0.214629	0.19749	0.0792872
TcCLB.511825.50	5	-0.45159	0.626236	0.986955	0.35599	-1.51759	TRUE	0.532376	0.053423	0.0434649	0.112703	0.0890364	0.532376	0.124856	0.0441413
TcCLB.511825.63	5	0.421321	-0.356892	0.565995	0.944956	-1.57538	FALSE	0.417024	0.0734071	0.0688762	0.0894267	0.0788584	0.417024	0.222072	0.0503351
TcCLB.508347.159	5	-0.986682	1.68042	-0.0753336	-0.255589	-0.362819	FALSE	0.192016	0.104673	0.0987286	0.162953	0.183461	0.192016	0.140244	0.117925
TcCLB.508355.260	5	-0.158238	0.0516142	0.669287	1.01598	-1.57865	FALSE	0.490075	0.0616225	0.0511716	0.0742029	0.0617082	0.490075	0.221383	0.0398364
TcCLB.508357.100	5	0.448524	0.799133	0.702878	-0.357254	-1.59328	FALSE	0.435311	0.0427644	0.0452357	0.142976	0.205752	0.435311	0.0797822	0.0481779
TcCLB.510143.90	5	0.655638	0.878279	-1.13424	0.646445	-1.04612	FALSE	0.238445	0.090496	0.184807	0.084199	0.130391	0.238445	0.192799	0.0788622
TcCLB.508461.140	5	0.0928044	0.807365	0.849674	-0.137824	-1.61202	TRUE	0.529954	0.0414511	0.039986	0.126147	0.136884	0.529954	0.0831516	0.0424257
TcCLB.508461.80	5	0.825064	-0.971949	0.710876	0.64272	-1.20671	FALSE	0.262821	0.10604	0.0981087	0.138003	0.111048	0.262821	0.203467	0.0805112
TcCLB.508535.50	5	1.03676	0.844561	-0.902077	0.188115	-1.16736	FALSE	0.258341	0.0777999	0.147963	0.0998537	0.188395	0.258341	0.145827	0.0818198
TcCLB.508547.110	5	1.10391	0.5082	0.0417424	-0.0673965	-1.58645	FALSE	0.386771	0.0549207	0.0741624	0.114088	0.20294	0.386771	0.107622	0.0594955
TcCLB.508547.160	5	0.654726	0.867451	-0.642768	0.565042	-1.44445	FALSE	0.372327	0.0699084	0.110608	0.0839963	0.130406	0.372327	0.17102	0.0617344
TcCLB.508547.180	5	-0.306622	0.619753	0.990355	0.267918	-1.5714	TRUE	0.564713	0.0473866	0.0399878	0.109215	0.0896459	0.564713	0.108224	0.0408271
TcCLB.508693.50	5	-0.133955	0.646781	1.02208	0.0514266	-1.58633	TRUE	0.543589	0.0451122	0.0396941	0.125907	0.108518	0.543589	0.0948289	0.0423507
TcCLB.508707.170	5	-0.175666	0.983637	0.559469	0.252668	-1.62011	TRUE	0.629016	0.0389029	0.0377117	0.0800073	0.0872398	0.629016	0.0921917	0.0349306
TcCLB.511535.20	5	0.416585	0.37732	0.655514	0.325047	-1.77447	TRUE	0.680029	0.03317	0.0338279	0.0688905	0.073809	0.680029	0.0807946	0.0294789
TcCLB.508781.120	5	0.0748786	1.53939	-1.12409	0.102011	-0.592192	FALSE	0.194864	0.0974053	0.165885	0.105801	0.178112	0.194864	0.152902	0.105031
TcCLB.508799.190	5	0.317752	1.18914	0.328438	-0.329073	-1.50626	FALSE	0.406631	0.046282	0.0526619	0.126669	0.228174	0.406631	0.086913	0.0526695
TcCLB.508821.40	5	0.0639482	0.971878	0.829089	-0.373431	-1.49148	FALSE	0.412394	0.0462282	0.0451685	0.163971	0.1963	0.412394	0.0844551	0.0514835
TcCLB.508829.9	5	1.07782	0.702625	-0.267667	-0.00514722	-1.50763	FALSE	0.357744	0.0593057	0.087947	0.107176	0.206897	0.357744	0.116855	0.064075
TcCLB.508831.10	5	-0.792905	0.873105	1.00619	0.166182	-1.25258	FALSE	0.385446	0.071897	0.0553855	0.162128	0.119945	0.385446	0.142614	0.0625853
TcCLB.508897.110	5	-1.14891	0.813706	0.538656	0.822135	-1.02558	FALSE	0.300858	0.103172	0.0725435	0.111018	0.0876299	0.300858	0.258309	0.0664697
TcCLB.508899.54	5	0.894121	0.615907	0.404337	-0.314797	-1.59957	FALSE	0.390359	0.0469559	0.0562543	0.131313	0.234006	0.390359	0.0873019	0.0538096
TcCLB.508955.20	5	-0.0354707	0.914374	0.494951	0.306539	-1.68039	TRUE	0.685733	0.0328136	0.0329504	0.0648738	0.0736248	0.685733	0.0808204	0.0291845
TcCLB.508961.70	5	-0.271087	-0.184282	0.838164	1.05695	-1.43975	FALSE	0.383113	0.0801365	0.0595826	0.0907073	0.0679156	0.383113	0.269788	0.0487569
TcCLB.509039.49	5	1.37209	0.479673	-0.343906	-0.191701	-1.31616	FALSE	0.266363	0.0655731	0.104076	0.121023	0.252011	0.266363	0.113653	0.0773016
TcCLB.509051.40	5	0.100649	0.913809	-0.241745	0.796402	-1.56912	TRUE	0.507515	0.0561697	0.0685285	0.0664386	0.0836848	0.507515	0.17423	0.0434327
TcCLB.509059.50	5	0.288575	0.0108177	1.26424	-0.0416002	-1.52203	FALSE	0.403264	0.0581418	0.0502898	0.187103	0.135205	0.403264	0.109671	0.0563252
TcCLB.510303.290	5	-0.392252	1.14726	-0.341864	0.872249	-1.28539	FALSE	0.366232	0.0790726	0.0887495	0.0794899	0.0928862	0.366232	0.236287	0.0572834
TcCLB.509167.180	5	1.46622	0.00265349	-0.231208	0.0990893	-1.33676	FALSE	0.278326	0.0759384	0.11714	0.120902	0.189745	0.278326	0.137844	0.0801039
TcCLB.509167.60	5	-1.03486	1.44748	0.408877	-0.00500945	-0.816489	FALSE	0.265984	0.0926801	0.0779864	0.165237	0.155844	0.265984	0.153304	0.0889641
TcCLB.509233.180	5	0.445464	1.12613	0.116587	-0.104219	-1.58396	FALSE	0.469696	0.0460888	0.0559918	0.102715	0.182263	0.469696	0.0939694	0.0492764
TcCLB.509429.4	5	0.0104175	-0.128236	1.02447	0.669816	-1.57647	FALSE	0.483216	0.0638839	0.0517022	0.106896	0.0802574	0.483216	0.167017	0.047028
TcCLB.509455.80	5	0.493725	0.730028	0.413632	0.106425	-1.74381	TRUE	0.632055	0.0346617	0.0388606	0.0770668	0.105479	0.632055	0.0780009	0.0338758
TcCLB.509601.150	5	-0.779309	0.468633	1.26392	0.272122	-1.22536	FALSE	0.358453	0.0792214	0.0556654	0.177001	0.109051	0.358453	0.156102	0.0645051
TcCLB.509611.180	5	1.13238	0.495246	0.302382	-0.455825	-1.47419	FALSE	0.296845	0.0508856	0.0644081	0.143866	0.294218	0.296845	0.0874298	0.0623469
TcCLB.509611.20	5	0.757773	1.10492	-1.08366	0.213465	-0.992496	FALSE	0.233402	0.0837658	0.164613	0.09783	0.180997	0.233402	0.151793	0.087599
TcCLB.509769.60	5	-1.33364	1.39263	0.299011	0.0744563	-0.432459	FALSE	0.20797	0.118565	0.0907811	0.16404	0.14127	0.20797	0.169141	0.108233
TcCLB.509791.189	5	-0.219198	0.610101	1.10727	0.0355795	-1.53376	FALSE	0.499756	0.0499536	0.0424321	0.144219	0.114616	0.499756	0.102289	0.0467346
TcCLB.509837.10	5	-0.204297	-0.0218646	0.720579	1.04049	-1.53491	FALSE	0.450284	0.0677214	0.0541885	0.0793575	0.0637386	0.450284	0.241971	0.0427396
TcCLB.509885.30	5	0.826099	0.980571	0.0219133	-0.32961	-1.49897	FALSE	0.346969	0.0494139	0.0650944	0.119085	0.270302	0.346969	0.0909052	0.0582302
TcCLB.509913.24	5	0.438803	0.581046	0.962491	-0.453297	-1.52904	FALSE	0.372782	0.0458568	0.0455327	0.186762	0.215532	0.372782	0.0808418	0.0526921
TcCLB.509913.30	5	0.485341	0.858407	-0.963536	0.816596	-1.19681	FALSE	0.278014	0.0867435	0.154598	0.0793044	0.11397	0.278014	0.218023	0.069347
TcCLB.509937.50	5	0.377279	0.648795	0.410354	0.3393	-1.77573	TRUE	0.71899	0.028753	0.0312859	0.0553829	0.0677037	0.71899	0.0720812	0.0258032
TcCLB.509937.90	5	0.835073	-0.802493	1.12815	0.0164123	-1.17714	FALSE	0.252057	0.087876	0.078329	0.209102	0.148398	0.252057	0.138948	0.0852901
TcCLB.510065.30	5	0.266543	0.201144	0.716306	0.564395	-1.74839	TRUE	0.66182	0.0379337	0.0361881	0.0673041	0.0636003	0.66182	0.10266	0.0304939
TcCLB.510087.80	5	-0.230754	0.271453	1.03269	0.519372	-1.59276	TRUE	0.556738	0.052075	0.0422104	0.0999921	0.0766119	0.556738	0.131788	0.0405838
TcCLB.510091.80	5	1.19865	-0.549972	-0.262252	0.835704	-1.22213	FALSE	0.249105	0.100553	0.145973	0.0977509	0.110264	0.249105	0.219297	0.0770561
TcCLB.510101.90	5	0.316988	0.827637	0.141153	0.445229	-1.73101	TRUE	0.673746	0.0343177	0.0396536	0.0570401	0.0747461	0.673746	0.090437	0.0300592
TcCLB.510149.120	5	-0.0251958	0.753188	-0.454743	1.1259	-1.39915	FALSE	0.359239	0.0744297	0.0924282	0.0654613	0.0763322	0.359239	0.282489	0.0496205
TcCLB.510187.270	5	-0.472716	1.58376	-0.656874	0.378567	-0.832735	FALSE	0.252769	0.0981827	0.122386	0.107207	0.144939	0.252769	0.186225	0.0882914
TcCLB.510241.60	5	0.0422516	1.18272	0.592659	-0.362806	-1.45482	FALSE	0.40107	0.0477873	0.0491619	0.148408	0.212041	0.40107	0.0877547	0.0537771
TcCLB.510257.80	5	-1.18583	0.829527	0.839245	0.494989	-0.977935	FALSE	0.301129	0.100898	0.0688926	0.146962	0.104822	0.301129	0.203155	0.0741417
TcCLB.510301.20	5	-0.280691	0.208863	0.434078	1.1649	-1.52715	FALSE	0.44136	0.064231	0.0546298	0.0655738	0.0574568	0.44136	0.27767	0.039078
TcCLB.510421.320	5	0.990875	0.395124	-0.347344	0.529956	-1.56861	FALSE	0.400408	0.0660915	0.0988178	0.0878762	0.128665	0.400408	0.159309	0.0588327
TcCLB.510525.90	5	0.300205	0.020293	0.629728	0.762111	-1.71234	TRUE	0.584697	0.0486599	0.046315	0.072505	0.0670619	0.584697	0.144459	0.0363023
TcCLB.511821.150	5	0.189402	-0.659128	0.734683	1.08301	-1.34797	FALSE	0.304548	0.0975469	0.0774633	0.100087	0.0767824	0.304548	0.284478	0.0590947
TcCLB.510763.100	5	0.43678	0.960667	0.381147	-0.127926	-1.65067	TRUE	0.522982	0.0406472	0.0461268	0.102367	0.161584	0.522982	0.0832089	0.0430843
TcCLB.510879.120	5	-0.806611	1.05563	0.565161	0.482901	-1.29708	FALSE	0.422171	0.0726332	0.0602213	0.113837	0.101745	0.422171	0.172085	0.0573074
TcCLB.510901.40	5	0.41163	0.599753	-0.481159	0.979631	-1.50986	FALSE	0.399996	0.0691695	0.0965829	0.0687731	0.0871446	0.399996	0.227662	0.0506722
TcCLB.510947.30	5	0.125327	0.343211	1.14835	-0.0208399	-1.59605	FALSE	0.491033	0.0485507	0.0429039	0.15117	0.122302	0.491033	0.0972244	0.0468157
TcCLB.511025.110	5	0.572647	0.844676	-0.974872	0.756102	-1.19855	FALSE	0.276992	0.0859814	0.157193	0.0812112	0.119941	0.276992	0.207805	0.0708763
TcCLB.511107.20	5	0.104868	0.107279	1.3118	-0.0218746	-1.50207	FALSE	0.410735	0.058011	0.0484461	0.188344	0.128865	0.410735	0.110343	0.0552571
TcCLB.511215.119	5	1.33982	0.470197	-0.392527	-0.0664592	-1.35103	FALSE	0.28339	0.0675011	0.108671	0.115829	0.226605	0.28339	0.121905	0.0760978
TcCLB.511229.110	5	1.07317	0.130399	0.16837	0.27887	-1.65081	FALSE	0.435142	0.0591737	0.0753734	0.104064	0.140505	0.435142	0.129573	0.0561692
TcCLB.511239.110	5	0.0716631	0.726227	1.02764	-0.302385	-1.52315	FALSE	0.43066	0.0467278	0.0433712	0.174122	0.168572	0.43066	0.0863978	0.05015
TcCLB.511239.49	5	0.741313	0.735753	-0.67347	0.630839	-1.43444	FALSE	0.356693	0.0726063	0.118448	0.0831879	0.126111	0.356693	0.180205	0.0627492
TcCLB.511285.120	5	-0.827592	0.354092	0.9647	0.788427	-1.27963	FALSE	0.376754	0.0853347	0.0585963	0.115384	0.080868	0.376754	0.226796	0.0562679
TcCLB.511285.30	5	0.247129	0.876774	0.417455	0.180119	-1.72148	TRUE	0.67331	0.0319716	0.0344956	0.0677784	0.0874905	0.67331	0.0747495	0.0302048
TcCLB.511285.40	5	0.0698113	0.511252	0.703991	0.455759	-1.74081	TRUE	0.730946	0.0292068	0.0277064	0.0560944	0.0549236	0.730946	0.07677	0.0243526
TcCLB.511323.60	5	0.73437	0.141389	-0.378401	1.01105	-1.50841	FALSE	0.360208	0.0757852	0.107388	0.0742355	0.089781	0.360208	0.237778	0.0548237
TcCLB.511367.138	5	0.918626	0.479296	0.464537	-0.232576	-1.62988	FALSE	0.413792	0.0479508	0.0564907	0.130128	0.20729	0.413792	0.0910889	0.0532592
TcCLB.511421.100	5	0.0544864	0.308587	0.785878	0.570984	-1.71994	TRUE	0.67688	0.0365337	0.0331727	0.06551	0.0589827	0.67688	0.100012	0.028909
TcCLB.511461.50	5	-0.569317	1.25754	-0.448177	0.845583	-1.08563	FALSE	0.301319	0.0931213	0.103192	0.0865942	0.100077	0.301319	0.248581	0.0671155
TcCLB.511741.40	5	-0.30164	0.671326	0.556171	0.703348	-1.62921	TRUE	0.644645	0.0413238	0.0372456	0.0623026	0.0587395	0.644645	0.124752	0.0309911
TcCLB.511583.10	5	-0.61666	1.14957	0.621764	0.211641	-1.36632	FALSE	0.451561	0.0621307	0.0546885	0.123644	0.118794	0.451561	0.133998	0.0551837
TcCLB.511585.190	5	-0.0981754	1.16873	0.23829	0.270538	-1.57938	TRUE	0.57435	0.0447796	0.0476529	0.0818763	0.104078	0.57435	0.106407	0.0408559
TcCLB.511585.50	5	0.145867	0.445027	0.212375	0.904686	-1.70796	TRUE	0.632572	0.0414669	0.0435159	0.0520146	0.0551977	0.632572	0.145252	0.0299811
TcCLB.511617.9	5	-0.27043	0.56608	0.718698	0.627603	-1.64195	TRUE	0.650792	0.040462	0.0353682	0.067151	0.0599821	0.650792	0.115268	0.0309765
TcCLB.511671.50	5	0.491778	-0.267679	0.429334	0.955604	-1.60904	FALSE	0.434932	0.0694953	0.0693846	0.0830886	0.0778674	0.434932	0.216954	0.0482781
TcCLB.511693.90	5	0.279686	0.33855	0.0922154	0.976368	-1.68682	TRUE	0.560861	0.0496567	0.0548145	0.0576347	0.0624608	0.560861	0.179339	0.0352335
TcCLB.511713.20	5	0.34764	1.02256	-1.12359	0.754378	-1.00099	FALSE	0.238069	0.0943576	0.177516	0.0816249	0.119089	0.238069	0.212146	0.0771989
TcCLB.511727.190	5	0.0307943	0.633103	-0.119021	1.03821	-1.58309	FALSE	0.494517	0.0571038	0.0643174	0.0596477	0.0667117	0.494517	0.218293	0.0394091
TcCLB.511727.50	5	-0.973483	0.517744	0.828973	0.820216	-1.19345	FALSE	0.347878	0.0916653	0.0626664	0.112974	0.0821064	0.347878	0.243464	0.0592454
TcCLB.511729.60	5	0.228937	1.35132	-1.02713	0.399286	-0.952414	FALSE	0.246838	0.0900829	0.153553	0.0952327	0.153699	0.246838	0.175486	0.0851094
TcCLB.511733.90	5	0.317498	0.417202	0.421094	0.62208	-1.77787	TRUE	0.719647	0.0308809	0.0323072	0.0495535	0.0536763	0.719647	0.0890581	0.024877
TcCLB.511803.40	5	0.313933	-0.332588	0.418416	1.12975	-1.52951	FALSE	0.378605	0.0770462	0.0721721	0.0791775	0.0705532	0.378605	0.273813	0.0486324
TcCLB.511809.90	5	0.184089	0.596907	0.586819	0.395444	-1.76326	TRUE	0.749568	0.0263941	0.0264899	0.0514327	0.0553621	0.749568	0.0679589	0.0227939
TcCLB.511817.70	5	0.202728	-1.04916	1.28355	0.52815	-0.96526	FALSE	0.229012	0.120403	0.0825095	0.179542	0.105162	0.229012	0.195945	0.0874265
TcCLB.511821.179	5	0.574068	0.957622	0.0726166	0.0526078	-1.65691	TRUE	0.52143	0.0441196	0.0549833	0.0894306	0.149373	0.52143	0.0957102	0.0449536
TcCLB.511867.50	5	0.585094	0.468397	0.35898	0.368907	-1.78138	TRUE	0.657875	0.0353652	0.0399934	0.0655348	0.081364	0.657875	0.088163	0.0317048
TcCLB.511903.190	5	-0.101849	0.944487	0.0587561	0.708584	-1.60998	TRUE	0.594259	0.0461557	0.0497897	0.0618984	0.0721688	0.594259	0.139685	0.0360442
TcCLB.436521.9	6	0.481076	-0.848812	-0.289258	1.5008	-0.843807	FALSE	0.38084	0.132563	0.144827	0.0662673	0.0607606	0.15181	0.38084	0.0629326
TcCLB.443971.10	6	0.191371	-0.0892203	-1.18191	1.53375	-0.453988	FALSE	0.318683	0.133067	0.278789	0.0493685	0.0527661	0.106224	0.318683	0.061102
TcCLB.510911.10	6	-1.30315	0.410424	0.431286	1.19012	-0.728673	FALSE	0.366213	0.136532	0.078475	0.0899593	0.0667617	0.196157	0.366213	0.065902
TcCLB.511287.30	6	-0.315525	-1.08861	0.490593	1.47102	-0.557486	FALSE	0.389083	0.184315	0.0951881	0.077894	0.0546439	0.132051	0.389083	0.0668246
TcCLB.503477.20	6	-0.65951	-0.42726	0.636664	1.42419	-0.974083	FALSE	0.453072	0.11731	0.068184	0.0736171	0.0524477	0.183929	0.453072	0.0514406
TcCLB.503479.30	6	-0.656581	-0.600026	1.2639	0.893964	-0.901254	FALSE	0.264667	0.13388	0.0734445	0.142398	0.0813201	0.228687	0.264667	0.0756023
TcCLB.503635.50	6	-0.183758	-0.908215	0.651573	1.36472	-0.924321	FALSE	0.384577	0.136723	0.0850225	0.0866305	0.0615627	0.183064	0.384577	0.0624209
TcCLB.503687.20	6	0.822836	-1.32234	-0.23113	1.15716	-0.426524	FALSE	0.245846	0.172169	0.191975	0.087088	0.0768324	0.132956	0.245846	0.0931343
TcCLB.503687.40	6	-0.777361	1.32234	-0.597784	0.829015	-0.776213	FALSE	0.254898	0.113664	0.123357	0.0916273	0.103042	0.233232	0.254898	0.0801804
TcCLB.503745.30	6	0.338459	-0.478985	-0.178424	1.49613	-1.17718	FALSE	0.42888	0.0984971	0.105335	0.0611157	0.0576971	0.197788	0.42888	0.0506881
TcCLB.503767.10	6	-0.00692461	-0.717033	-0.892708	1.63962	-0.0229563	FALSE	0.297287	0.218942	0.255484	0.0460011	0.042174	0.0762288	0.297287	0.0638843
TcCLB.509233.150	6	-0.207526	-0.258456	-1.11027	1.6293	-0.0530557	FALSE	0.308453	0.190393	0.276042	0.0437502	0.0423738	0.0777901	0.308453	0.0611975
TcCLB.505807.110	6	0.0480828	-0.845713	0.358477	1.45601	-1.01685	FALSE	0.418646	0.121737	0.0901773	0.0736394	0.0578827	0.181375	0.418646	0.0565419
TcCLB.510359.310	6	-0.960444	-0.161234	-0.10842	1.68351	-0.453413	TRUE	0.567922	0.143934	0.0756864	0.0438765	0.0349952	0.0901428	0.567922	0.0434431
TcCLB.503841.70	6	-0.424757	0.829878	-0.893144	1.29617	-0.808152	FALSE	0.353957	0.112981	0.146872	0.0647283	0.0719247	0.185418	0.353957	0.0641192
TcCLB.510287.10	6	-0.486116	-0.287571	-0.40179	1.777	-0.601523	TRUE	0.63579	0.106266	0.0798924	0.0340352	0.0296801	0.0793742	0.63579	0.0349619
TcCLB.503899.110	6	-1.58367	-0.0409617	0.461953	1.12952	0.0331545	FALSE	0.282564	0.259627	0.0916824	0.0949381	0.0622307	0.118911	0.282564	0.0900465
TcCLB.503899.119	6	-1.07657	-0.55491	0.123788	1.58486	-0.077175	FALSE	0.390294	0.273741	0.0898153	0.0570937	0.0410059	0.0869608	0.390294	0.0610892
TcCLB.503991.10	6	1.28162	-1.16496	0.0284137	0.630671	-0.775738	FALSE	0.193954	0.128009	0.1581	0.120834	0.115341	0.181784	0.193954	0.101978
TcCLB.509591.10	6	-0.897318	0.0296514	0.731504	1.21908	-1.08291	FALSE	0.37083	0.107286	0.0657087	0.0880923	0.0627111	0.250571	0.37083	0.0548006
TcCLB.504045.110	6	-0.371988	0.12794	-1.15663	1.57399	-0.173308	FALSE	0.337493	0.168413	0.243827	0.0475584	0.0478041	0.09179	0.337493	0.0631136
TcCLB.504069.20	6	-1.14787	-0.307571	0.0543171	1.5959	-0.194778	FALSE	0.442254	0.223875	0.0867292	0.0555637	0.0412196	0.0929678	0.442254	0.057391
TcCLB.510769.90	6	-1.62507	0.0704086	0.324951	1.11109	0.118626	FALSE	0.271955	0.269667	0.0962259	0.0922748	0.0624155	0.114342	0.271955	0.093119
TcCLB.504069.53	6	-0.535817	-0.14787	0.559885	1.35996	-1.23615	FALSE	0.42279	0.0910238	0.0628039	0.0705476	0.0542272	0.252755	0.42279	0.0458517
TcCLB.504069.80	6	0.724006	-0.0418193	-0.700756	1.23052	-1.21195	FALSE	0.298381	0.0958679	0.157494	0.0697829	0.0815983	0.234902	0.298381	0.0619735
TcCLB.504125.60	6	0.0595852	-0.278686	0.375576	1.29389	-1.45037	FALSE	0.347798	0.0797892	0.069678	0.0703273	0.0607525	0.326092	0.347798	0.0455636
TcCLB.504153.160	6	-1.3326	0.239895	0.24311	1.35931	-0.509707	FALSE	0.413636	0.1607	0.0827516	0.0753466	0.0564113	0.147218	0.413636	0.0639363
TcCLB.504153.240	6	-1.02829	1.57641	-0.654285	-0.0561116	0.162278	FALSE	0.150633	0.136888	0.140534	0.13046	0.147819	0.144663	0.150633	0.149003
TcCLB.504421.19	6	-0.978998	0.884698	0.0503436	1.0839	-1.03995	FALSE	0.322761	0.101193	0.0815265	0.083491	0.0760106	0.274999	0.322761	0.0600197
TcCLB.504425.60	6	-1.30614	0.0718819	-0.036864	1.49567	-0.224549	FALSE	0.420481	0.205188	0.0927888	0.0622603	0.0478487	0.108152	0.420481	0.0632808
TcCLB.504827.150	6	-0.802439	-0.303331	0.755137	1.32257	-0.971936	FALSE	0.408436	0.120753	0.0683261	0.0843217	0.0580631	0.20442	0.408436	0.0556801
TcCLB.510733.50	6	-0.545364	-0.373594	0.053473	1.69481	-0.829322	TRUE	0.637985	0.0935969	0.0608629	0.0395568	0.0319935	0.101627	0.637985	0.0343786
TcCLB.506147.80	6	-0.986415	0.786679	-0.420765	1.31985	-0.699345	FALSE	0.396022	0.125902	0.106374	0.0684521	0.0647665	0.175589	0.396022	0.062894
TcCLB.506195.290	6	-1.50225	0.0749384	0.231272	1.29404	-0.0979964	FALSE	0.336393	0.235783	0.0932516	0.0804354	0.0570927	0.11873	0.336393	0.078314
TcCLB.506195.80	6	-0.150878	-1.28957	0.902499	1.09209	-0.554141	FALSE	0.278805	0.183608	0.0979164	0.118488	0.0743724	0.159602	0.278805	0.0872086
TcCLB.506207.50	6	-0.248681	-0.526126	0.043067	1.66813	-0.936393	TRUE	0.587051	0.0968513	0.0714961	0.0454152	0.0376367	0.122854	0.587051	0.0386948
TcCLB.511287.150	6	-0.106745	0.350575	-0.224861	1.37163	-1.3906	FALSE	0.392263	0.0734126	0.0783298	0.0560815	0.057236	0.300512	0.392263	0.0421653
TcCLB.506247.230	6	-0.245619	-0.281775	-0.791819	1.74661	-0.427392	FALSE	0.489298	0.143266	0.151711	0.0411092	0.0385563	0.0879277	0.489298	0.048132
TcCLB.506247.50	6	0.0678783	-0.419336	-0.597252	1.70171	-0.753002	TRUE	0.509486	0.114447	0.129249	0.0450393	0.0427456	0.112597	0.509486	0.0464365
TcCLB.511469.40	6	-0.0887853	-0.428254	-1.01419	1.66222	-0.130987	FALSE	0.330441	0.18654	0.256605	0.0442539	0.0422624	0.0801111	0.330441	0.0597863
TcCLB.506321.290	6	-1.18519	-0.265344	1.02791	1.04168	-0.619052	FALSE	0.305245	0.162213	0.07594	0.121181	0.0721734	0.185991	0.305245	0.0772571
TcCLB.506507.20	6	-0.227604	-0.633755	-0.449288	1.77018	-0.459529	TRUE	0.522256	0.150234	0.117055	0.041973	0.036341	0.0859286	0.522256	0.0462129
TcCLB.506351.20	6	0.316266	-0.0612898	-0.405883	1.43929	-1.28838	FALSE	0.403846	0.0864046	0.107262	0.0584758	0.0608776	0.234704	0.403846	0.0484306
TcCLB.506363.150	6	-0.125732	-1.1741	0.482804	1.41817	-0.601138	FALSE	0.364541	0.179414	0.101924	0.0833046	0.0592697	0.140846	0.364541	0.0707005
TcCLB.506401.380	6	0.271234	0.12502	-1.17097	1.44555	-0.670839	FALSE	0.323952	0.118085	0.245486	0.0546241	0.0616367	0.133793	0.323952	0.062423
TcCLB.508995.40	6	-0.0775638	-1.28736	0.286951	1.45368	-0.375714	FALSE	0.340303	0.214569	0.117222	0.0775077	0.0564323	0.118914	0.340303	0.075052
TcCLB.506485.100	6	-1.08285	-0.786378	0.796405	1.24327	-0.170447	FALSE	0.304582	0.251053	0.0859612	0.0964436	0.0585038	0.121424	0.304582	0.0820326
TcCLB.506525.80	6	0.0277553	-0.0768228	-1.00093	1.62959	-0.579591	FALSE	0.412147	0.127027	0.19908	0.0473114	0.0486834	0.111231	0.412147	0.0545203
TcCLB.506551.10	6	-0.316061	-0.781878	-0.496561	1.73826	-0.143756	FALSE	0.407372	0.229542	0.145624	0.045423	0.0381519	0.0778505	0.407372	0.0560359
TcCLB.506559.200	6	-0.30319	1.32396	-0.965274	0.753893	-0.809386	FALSE	0.228447	0.1063	0.154101	0.0872986	0.114298	0.227032	0.228447	0.0825239
TcCLB.506559.559	6	-0.85408	-0.873372	0.178955	1.57325	-0.0247579	FALSE	0.348591	0.307263	0.0953036	0.0588352	0.0414849	0.0840856	0.348591	0.0644369
TcCLB.506563.40	6	0.392675	-0.345308	-0.65911	1.55187	-0.940128	FALSE	0.415062	0.109901	0.153853	0.0555874	0.056758	0.154283	0.415062	0.0545557
TcCLB.506563.79	6	-0.252242	0.221783	-0.908023	1.6143	-0.675815	FALSE	0.465816	0.115616	0.150751	0.0470158	0.0481803	0.121735	0.465816	0.050886
TcCLB.506577.120	6	-0.487004	-0.547713	-0.435643	1.7821	-0.311737	TRUE	0.520666	0.17334	0.109562	0.0400868	0.0337818	0.0767932	0.520666	0.04577
TcCLB.506605.170	6	-1.41018	0.149003	0.44102	1.264	-0.443838	FALSE	0.370369	0.175996	0.0828184	0.0870938	0.061146	0.151552	0.370369	0.0710251
TcCLB.506625.70	6	-0.708296	-1.12723	1.15305	0.917972	-0.235499	FALSE	0.24163	0.218222	0.0889945	0.136902	0.0744392	0.140863	0.24163	0.0989493
TcCLB.506649.20	6	0.584917	-0.595826	0.161325	1.20259	-1.353	FALSE	0.306266	0.0962236	0.0997449	0.0830007	0.0769235	0.278966	0.306266	0.0588759
TcCLB.506679.94	6	-0.195753	-0.891375	-0.144913	1.70853	-0.476492	FALSE	0.479549	0.169391	0.109469	0.050724	0.0410915	0.0972438	0.479549	0.0525315
TcCLB.506753.130	6	-1.14867	-0.0599818	1.18628	0.807878	-0.785512	FALSE	0.257292	0.135551	0.0714942	0.146049	0.0839082	0.227619	0.257292	0.0780856
TcCLB.506753.150	6	-0.0939318	-1.15008	1.34118	0.609069	-0.706233	FALSE	0.20757	0.144822	0.0849999	0.178165	0.0963283	0.193145	0.20757	0.0949692
TcCLB.506773.90	6	-0.14092	0.0827356	-0.946536	1.63652	-0.631799	FALSE	0.452815	0.12006	0.167073	0.0462784	0.0473498	0.114886	0.452815	0.0515374
TcCLB.506777.80	6	-1.17967	-0.717387	0.631446	1.30144	-0.0358304	FALSE	0.301046	0.285412	0.0872117	0.0855444	0.0535932	0.10701	0.301046	0.0801826
TcCLB.506789.140	6	-0.245533	0.545695	-1.16968	1.40835	-0.53883	FALSE	0.3396	0.128772	0.211061	0.0569206	0.0630094	0.134701	0.3396	0.0659358
TcCLB.508387.140	6	-0.577	0.26928	-0.714438	1.64283	-0.620675	TRUE	0.522964	0.116665	0.114942	0.0444207	0.0427319	0.111472	0.522964	0.0468043
TcCLB.506795.20	6	0.274093	-0.584987	0.336202	1.30441	-1.32972	FALSE	0.352888	0.0957489	0.0851982	0.0779381	0.0666045	0.267976	0.352888	0.0536466
TcCLB.509935.20	6	-1.7071	0.831504	0.387514	0.494167	-0.00608207	FALSE	0.207763	0.180221	0.0982966	0.140671	0.0990845	0.156109	0.207763	0.117855
TcCLB.506945.70	6	-0.636144	-0.520056	-0.291311	1.77074	-0.32323	TRUE	0.540947	0.171761	0.0934789	0.0402235	0.0327909	0.0765513	0.540947	0.044248
TcCLB.506859.180	6	-0.796585	-0.26441	1.13176	0.967653	-1.03842	FALSE	0.28469	0.117896	0.0681269	0.124629	0.0766851	0.261578	0.28469	0.0663954
TcCLB.510437.20	6	-0.597004	-0.0960176	-0.467112	1.75122	-0.59109	TRUE	0.624662	0.106935	0.0824856	0.0351243	0.0311591	0.0833582	0.624662	0.0362764
TcCLB.511825.220	6	-0.626227	-0.29693	-0.377712	1.77535	-0.474483	TRUE	0.609084	0.126784	0.0833631	0.0357465	0.0303955	0.0767518	0.609084	0.0378755
TcCLB.507507.20	6	-1.28752	0.64251	0.685707	0.833598	-0.874293	FALSE	0.268034	0.118662	0.0744933	0.120275	0.0864524	0.259623	0.268034	0.0724595
TcCLB.508457.20	6	-0.378275	0.649391	-0.406564	1.34458	-1.20913	FALSE	0.397648	0.0845284	0.0905283	0.0595617	0.0620552	0.2576	0.397648	0.0480782
TcCLB.508457.10	6	-1.47624	-0.0196791	1.01559	0.820482	-0.340154	FALSE	0.254551	0.182146	0.080421	0.140399	0.0804981	0.169037	0.254551	0.0929483
TcCLB.506887.20	6	-0.269084	0.246851	-0.294125	1.52385	-1.20749	TRUE	0.51008	0.0776252	0.0777109	0.0482587	0.0470347	0.199904	0.51008	0.0393871
TcCLB.506925.104	6	0.325759	-1.59762	0.262795	1.12232	-0.113254	FALSE	0.235439	0.232981	0.146643	0.0964024	0.0700968	0.115922	0.235439	0.102516
TcCLB.506925.14	6	-1.61442	0.638929	0.88118	0.366907	-0.272592	FALSE	0.196453	0.152804	0.0824161	0.173986	0.105203	0.181313	0.196453	0.107824
TcCLB.506945.190	6	-0.579105	0.321518	-0.666036	1.62179	-0.698171	TRUE	0.528024	0.109675	0.107796	0.0451733	0.0436298	0.119771	0.528024	0.04593
TcCLB.511727.129	6	-0.846193	0.285108	0.399093	1.3119	-1.14991	FALSE	0.413869	0.0933403	0.0648237	0.0709319	0.0567993	0.252393	0.413869	0.0478431
TcCLB.506959.30	6	0.0233981	-0.116151	-1.21287	1.56456	-0.258936	FALSE	0.302932	0.149712	0.301534	0.0461768	0.0478127	0.0906558	0.302932	0.0611763
TcCLB.506989.190	6	-0.55894	-1.01728	0.640489	1.41779	-0.482054	FALSE	0.372709	0.198196	0.0892102	0.0834496	0.0554031	0.131463	0.372709	0.0695684
TcCLB.510759.120	6	0.49745	0.327614	-1.04315	1.23449	-1.01641	FALSE	0.293374	0.100757	0.195502	0.0654428	0.0806086	0.199507	0.293374	0.064808
TcCLB.507019.20	6	-0.0382275	0.566219	-1.03098	1.36696	-0.863968	FALSE	0.35391	0.107779	0.173395	0.0597191	0.0686912	0.17537	0.35391	0.0611355
TcCLB.507029.30	6	-1.08276	1.02117	-0.180885	1.04934	-0.806855	FALSE	0.315457	0.118925	0.0981779	0.0870514	0.0818833	0.228209	0.315457	0.070297
TcCLB.507063.20	6	-0.23538	-0.990634	1.22558	0.854969	-0.854533	FALSE	0.248792	0.141233	0.0821477	0.147798	0.085987	0.21152	0.248792	0.0825227
TcCLB.507083.30	6	-0.680604	-0.333758	-0.0418106	1.72514	-0.66897	TRUE	0.641833	0.10504	0.0632524	0.0374967	0.0302558	0.0872993	0.641833	0.0348227
TcCLB.507209.10	6	-0.949255	1.0365	-0.644409	1.13125	-0.574091	FALSE	0.319222	0.13481	0.130944	0.0782167	0.079632	0.180686	0.319222	0.076489
TcCLB.507259.10	6	-0.783411	0.221725	0.635101	1.17388	-1.2473	FALSE	0.340792	0.0900051	0.0619798	0.0828388	0.0632829	0.311224	0.340792	0.0498777
TcCLB.507943.5	6	-0.156974	0.236896	-0.627976	1.57301	-1.02495	TRUE	0.503882	0.0895456	0.105854	0.0474166	0.0485422	0.160847	0.503882	0.0439132
TcCLB.507649.10	6	1.06544	-1.00347	-0.0537451	0.958951	-0.967172	FALSE	0.240218	0.124123	0.151561	0.101499	0.0974319	0.200534	0.240218	0.0846339
TcCLB.507669.190	6	-0.607764	0.821761	-0.927472	1.31606	-0.602586	FALSE	0.352751	0.12894	0.156817	0.0646077	0.0691697	0.159283	0.352751	0.068432
TcCLB.507857.60	6	-0.28439	1.2408	-1.19935	0.796599	-0.553656	FALSE	0.224772	0.118806	0.195114	0.0827365	0.107221	0.18132	0.224772	0.0900305
TcCLB.507689.40	6	-0.104806	0.425036	-1.18908	1.43867	-0.569815	FALSE	0.340109	0.125283	0.222834	0.054987	0.0611843	0.131738	0.340109	0.063865
TcCLB.509643.130	6	-0.65508	0.163878	-1.11128	1.51717	0.0853121	FALSE	0.298256	0.215656	0.235032	0.0493626	0.0474597	0.0837181	0.298256	0.0705154
TcCLB.510173.130	6	0.132381	-1.1896	-0.264842	1.56194	-0.239876	FALSE	0.331685	0.221256	0.162301	0.0621636	0.0510358	0.0996052	0.331685	0.0719541
TcCLB.508405.30	6	-0.927486	-0.776625	0.620749	1.42612	-0.342756	FALSE	0.376245	0.219398	0.0838616	0.0796319	0.051963	0.120196	0.376245	0.0687052
TcCLB.507913.30	6	0.197002	-0.416967	-0.635644	1.65607	-0.800457	FALSE	0.470206	0.115272	0.143123	0.0489034	0.0475761	0.12486	0.470206	0.050059
TcCLB.508857.50	6	-0.44642	-0.850854	-0.408904	1.70574	0.000436087	FALSE	0.359231	0.286378	0.138405	0.0464001	0.0375247	0.0730029	0.359231	0.0590587
TcCLB.508111.30	6	-0.592627	0.30117	-0.168897	1.53853	-1.07818	TRUE	0.547456	0.0821131	0.0696695	0.0474352	0.0433697	0.171193	0.547456	0.0387636
TcCLB.508153.340	6	-1.3751	0.0112055	0.0302128	1.44745	-0.113775	FALSE	0.38007	0.23464	0.0947733	0.0664072	0.049507	0.105788	0.38007	0.068814
TcCLB.508153.650	6	-0.453709	-0.689145	0.166172	1.67465	-0.697968	TRUE	0.555192	0.129281	0.0754011	0.0496495	0.0382952	0.107964	0.555192	0.0442181
TcCLB.508257.260	6	0.164659	-0.684333	0.416712	1.34098	-1.23802	FALSE	0.373298	0.103793	0.0848412	0.07907	0.0643098	0.239622	0.373298	0.0550662
TcCLB.508277.230	6	-0.574935	0.728409	-0.107074	1.22707	-1.27347	FALSE	0.349581	0.0811463	0.0759742	0.0661449	0.0651398	0.31409	0.349581	0.0479245
TcCLB.508307.180	6	-1.62279	0.353637	0.430959	1.01259	-0.174394	FALSE	0.287286	0.203378	0.0922544	0.106028	0.0727707	0.147492	0.287286	0.0907906
TcCLB.511139.20	6	-0.943796	-0.42338	0.197905	1.63517	-0.465896	TRUE	0.523608	0.162717	0.0740021	0.0523453	0.0387081	0.1001	0.523608	0.0485199
TcCLB.511817.171	6	-0.879258	-0.076159	0.507875	1.42023	-0.972687	FALSE	0.471094	0.109324	0.0651107	0.0685165	0.050764	0.186544	0.471094	0.0486473
TcCLB.508321.50	6	-0.643156	-0.679512	-0.435841	1.71246	0.0460442	FALSE	0.365108	0.299453	0.129101	0.0441951	0.0356892	0.0695892	0.365108	0.0568643
TcCLB.508355.320	6	-0.132814	-0.0159677	-0.636698	1.67107	-0.885585	TRUE	0.551052	0.093967	0.10715	0.0419945	0.0413313	0.123317	0.551052	0.0411882
TcCLB.508355.330	6	-0.468752	0.871954	-1.13375	1.22193	-0.491384	FALSE	0.302101	0.133381	0.195096	0.0667411	0.0752537	0.151539	0.302101	0.0758892
TcCLB.508387.20	6	-1.20465	0.236545	0.181692	1.43018	-0.643773	FALSE	0.461005	0.138234	0.0775454	0.066888	0.0517937	0.148646	0.461005	0.0558873
TcCLB.508409.130	6	-0.181374	-0.365124	-0.783596	1.7456	-0.415506	FALSE	0.474663	0.147929	0.158773	0.0419249	0.0391882	0.0881227	0.474663	0.049399
TcCLB.510755.120	6	-1.11961	-0.235932	0.549121	1.41911	-0.612696	FALSE	0.438302	0.156665	0.0737018	0.0752481	0.0519737	0.14515	0.438302	0.05896
TcCLB.510755.70	6	-0.236863	0.0462224	-1.06326	1.63321	-0.379307	FALSE	0.396994	0.14554	0.209096	0.0461784	0.0465704	0.0988635	0.396994	0.0567586
TcCLB.508461.490	6	-0.577911	-1.25531	0.931141	1.08992	-0.187837	FALSE	0.260237	0.240554	0.0952244	0.114465	0.0672349	0.128126	0.260237	0.0941596
TcCLB.508465.90	6	-0.888789	-0.132523	-0.309547	1.71688	-0.386017	TRUE	0.563204	0.149337	0.0851286	0.0411012	0.0340828	0.0836692	0.563204	0.0434776
TcCLB.508501.270	6	1.00778	-1.44769	0.205435	0.757107	-0.522629	FALSE	0.205276	0.155295	0.155292	0.120096	0.0996545	0.156355	0.205276	0.108032
TcCLB.510565.125	6	-0.496304	-0.271375	-0.097223	1.7163	-0.851402	TRUE	0.664478	0.083708	0.0600127	0.0352327	0.0297183	0.0954254	0.664478	0.031425
TcCLB.510565.30	6	-0.589304	-0.405549	0.927434	1.17954	-1.11212	FALSE	0.342192	0.113057	0.0686109	0.099439	0.0666826	0.251246	0.342192	0.0587721
TcCLB.508507.50	6	-0.851343	-0.362619	0.911379	1.21603	-0.913446	FALSE	0.361476	0.131418	0.0708773	0.0992342	0.064457	0.209976	0.361476	0.0625615
TcCLB.508601.119	6	-0.767965	-0.528071	0.608631	1.46724	-0.779836	FALSE	0.460476	0.13871	0.0716007	0.0722597	0.0502333	0.152394	0.460476	0.0543269
TcCLB.511801.50	6	-0.593058	-0.0577382	-0.222472	1.70434	-0.831071	TRUE	0.662915	0.0824464	0.0620953	0.0346414	0.0301363	0.0961819	0.662915	0.0315835
TcCLB.508613.10	6	-0.322739	0.160755	-0.394514	1.61232	-1.05583	TRUE	0.572846	0.0800874	0.0789579	0.0423511	0.0406538	0.147913	0.572846	0.0371904
TcCLB.508647.210	6	-0.673409	-1.02096	0.76826	1.32477	-0.398655	FALSE	0.337122	0.213358	0.0888173	0.0930782	0.0588712	0.132788	0.337122	0.0759659
TcCLB.510409.39	6	-0.698664	0.00354463	-0.303657	1.70787	-0.709097	TRUE	0.642283	0.0946679	0.0690386	0.0360087	0.0313569	0.092197	0.642283	0.0344483
TcCLB.510293.54	6	0.495059	0.284436	-1.04663	1.26115	-0.994022	FALSE	0.298582	0.102078	0.199115	0.0644286	0.0784943	0.19282	0.298582	0.0644825
TcCLB.508665.14	6	-0.64527	-0.042744	0.494844	1.38466	-1.19149	FALSE	0.445108	0.0912595	0.0621907	0.0672631	0.0522242	0.237009	0.445108	0.044946
TcCLB.508711.10	6	-0.503077	-0.373446	-0.448802	1.78689	-0.461566	TRUE	0.590229	0.131914	0.0935467	0.0363076	0.0313373	0.0772616	0.590229	0.0394038
TcCLB.508727.50	6	0.408633	0.0602299	-0.460984	1.34084	-1.34872	FALSE	0.352305	0.0843404	0.112146	0.0624804	0.0684025	0.269456	0.352305	0.0508696
TcCLB.508741.229	6	0.21464	0.550633	-0.969157	1.26183	-1.05795	FALSE	0.319469	0.0977095	0.164251	0.0642274	0.0777196	0.215351	0.319469	0.0612723
TcCLB.508815.80	6	-0.842835	-0.431162	-0.0648843	1.71902	-0.380134	TRUE	0.551191	0.1646	0.0787947	0.0435931	0.0339508	0.0834417	0.551191	0.0444289
TcCLB.508823.140	6	-0.930119	-0.48881	0.971981	1.18559	-0.738637	FALSE	0.343191	0.153621	0.0749643	0.106669	0.0660343	0.18594	0.343191	0.0695806
TcCLB.508823.60	6	0.304474	-1.42188	1.11365	0.569922	-0.566168	FALSE	0.19733	0.154668	0.0997336	0.169397	0.100384	0.172459	0.19733	0.106029
TcCLB.508851.19	6	-0.15888	0.141857	-0.673643	1.6225	-0.931838	TRUE	0.523743	0.0933525	0.110588	0.0448091	0.0452442	0.13898	0.523743	0.0432835
TcCLB.508917.30	6	-0.325057	-0.468931	-0.604343	1.77888	-0.380544	TRUE	0.515496	0.154833	0.127339	0.039899	0.0353927	0.0809756	0.515496	0.0460644
TcCLB.508971.50	6	-0.772842	0.105262	0.011318	1.58832	-0.932061	TRUE	0.592797	0.0890073	0.0622856	0.0452628	0.0380347	0.135286	0.592797	0.0373263
TcCLB.508989.90	6	-0.390583	-0.333974	-0.382738	1.77356	-0.666264	TRUE	0.637767	0.100813	0.079511	0.0343416	0.0301251	0.0828541	0.637767	0.0345877
TcCLB.508999.190	6	-0.551153	-0.470001	-0.690413	1.73155	-0.0199818	FALSE	0.390028	0.246025	0.156803	0.0424747	0.0366778	0.0721921	0.390028	0.0557996
TcCLB.509965.330	6	-0.684231	-0.273854	-0.285472	1.76242	-0.518862	TRUE	0.625715	0.119374	0.0750052	0.035627	0.0298292	0.0780008	0.625715	0.0364493
TcCLB.509065.70	6	-1.23755	-0.47554	0.789294	1.23412	-0.310328	FALSE	0.32981	0.215455	0.0819396	0.0979175	0.0604958	0.136486	0.32981	0.0778958
TcCLB.511687.10	6	0.242468	0.119422	-1.11362	1.47228	-0.720546	FALSE	0.345475	0.116189	0.224656	0.0543357	0.060697	0.138061	0.345475	0.0605869
TcCLB.510725.99	6	-1.61155	0.701388	0.753766	0.484743	-0.328344	FALSE	0.212297	0.15366	0.0846342	0.157684	0.101546	0.187189	0.212297	0.102991
TcCLB.509161.60	6	-1.0611	-0.498451	1.34195	0.741698	-0.524098	FALSE	0.236828	0.163971	0.0763631	0.163649	0.0843526	0.183921	0.236828	0.0909153
TcCLB.509331.74	6	-0.685556	0.483605	0.215672	1.2678	-1.28152	FALSE	0.375106	0.0812318	0.0652357	0.0670157	0.0589627	0.307215	0.375106	0.0452338
TcCLB.509445.39	6	-0.460202	-0.278653	-0.761591	1.75144	-0.250995	FALSE	0.468163	0.174374	0.149313	0.0409638	0.0370964	0.0798536	0.468163	0.050236
TcCLB.509455.130	6	-1.47338	0.078317	1.21513	0.496342	-0.316413	FALSE	0.206409	0.163344	0.077315	0.180674	0.0940816	0.175612	0.206409	0.102565
TcCLB.509499.14	6	0.151469	-0.742373	0.739228	1.12344	-1.27176	FALSE	0.299919	0.10516	0.0805175	0.100725	0.0756261	0.276703	0.299919	0.0613497
TcCLB.509543.50	6	-0.645545	-0.444785	0.308806	1.61238	-0.830853	TRUE	0.566375	0.111534	0.0647345	0.0515368	0.0390941	0.124851	0.566375	0.0418746
TcCLB.509551.70	6	-0.908687	0.190615	-0.0618632	1.5795	-0.799566	TRUE	0.570507	0.102609	0.0689222	0.0478167	0.0401453	0.128643	0.570507	0.041357
TcCLB.509601.10	6	-0.569696	0.761382	-0.929797	1.35871	-0.620594	FALSE	0.366629	0.127064	0.156054	0.0621719	0.0663022	0.155875	0.366629	0.0659036
TcCLB.509651.10	6	-0.527586	-0.515616	0.852403	1.25966	-1.06886	FALSE	0.369607	0.117627	0.0707758	0.092821	0.063241	0.227841	0.369607	0.058087
TcCLB.510765.60	6	0.0865669	0.388806	-0.818641	1.41908	-1.07581	FALSE	0.390242	0.0951401	0.139174	0.0573319	0.0643829	0.200068	0.390242	0.0536606
TcCLB.509695.220	6	1.14945	-1.35053	-0.0817228	0.777081	-0.494281	FALSE	0.20099	0.151258	0.180871	0.109721	0.0994013	0.149981	0.20099	0.107778
TcCLB.509701.10	6	-0.448094	-0.287874	-0.9995	1.64601	0.0894615	FALSE	0.310026	0.238537	0.233467	0.0434083	0.0400158	0.0721616	0.310026	0.0623842
TcCLB.510105.50	6	0.334879	-0.109946	-0.138912	1.34493	-1.43095	FALSE	0.358183	0.0797955	0.089905	0.06317	0.063758	0.298154	0.358183	0.0470342
TcCLB.509717.20	6	-0.544089	-0.693767	-0.26873	1.75717	-0.250583	FALSE	0.485533	0.203048	0.104979	0.0437163	0.0351586	0.0781864	0.485533	0.0493792
TcCLB.509733.70	6	-0.0292234	-0.618351	-0.16324	1.6824	-0.871588	TRUE	0.546303	0.108333	0.0918157	0.0474454	0.0411375	0.121528	0.546303	0.0434377
TcCLB.509793.50	6	-0.541834	-0.51654	-0.669102	1.72971	-0.00223508	FALSE	0.381761	0.25509	0.156282	0.0426353	0.0365552	0.0714371	0.381761	0.0562395
TcCLB.509805.60	6	-1.0452	0.679032	-1.05312	1.11597	0.303324	FALSE	0.232897	0.224981	0.208067	0.0680864	0.0658804	0.099434	0.232897	0.100655
TcCLB.509999.90	6	-0.283579	0.401729	-1.03182	1.52364	-0.609967	FALSE	0.403143	0.123893	0.177332	0.0521556	0.0553218	0.12994	0.403143	0.0582157
TcCLB.510087.90	6	-0.260576	0.336852	-0.00550098	1.34593	-1.41671	FALSE	0.383723	0.0707508	0.0673817	0.0571031	0.0549452	0.325831	0.383723	0.0402646
TcCLB.510101.330	6	0.459822	-0.633648	-0.94343	1.52632	-0.409067	FALSE	0.30113	0.150484	0.270761	0.0536779	0.0538317	0.104015	0.30113	0.0661006
TcCLB.510101.350	6	-1.13301	1.26644	-0.38621	0.808775	-0.556002	FALSE	0.257963	0.132278	0.117423	0.0995725	0.0993188	0.205326	0.257963	0.0881175
TcCLB.510105.170	6	0.4885	0.0734251	-0.921073	1.37186	-1.01271	FALSE	0.335777	0.103068	0.183355	0.0613272	0.070615	0.185375	0.335777	0.0604831
TcCLB.511367.360	6	0.620553	0.232342	-0.824765	1.186	-1.21413	FALSE	0.288138	0.0925802	0.159726	0.0688849	0.0846006	0.244282	0.288138	0.061788
TcCLB.510187.100	6	0.0158812	0.633651	-0.730837	1.27775	-1.19644	FALSE	0.342754	0.0887741	0.123314	0.0629646	0.073173	0.254266	0.342754	0.0547543
TcCLB.510187.234	6	0.873723	-1.04565	-0.426735	1.24324	-0.644581	FALSE	0.269712	0.147487	0.198863	0.0794413	0.076042	0.146288	0.269712	0.0821665
TcCLB.510187.50	6	-0.471866	-0.0285985	-0.754599	1.72742	-0.472358	TRUE	0.528562	0.131161	0.126441	0.0402213	0.0377153	0.0904393	0.528562	0.0454595
TcCLB.510187.530	6	-0.667203	-0.101962	-0.568887	1.74736	-0.40931	TRUE	0.561112	0.138791	0.102512	0.0385225	0.0340952	0.0821331	0.561112	0.0428347
TcCLB.510187.60	6	-0.736237	-0.267589	-0.346833	1.76021	-0.409547	TRUE	0.587068	0.141061	0.0847663	0.0376667	0.0315205	0.0776231	0.587068	0.0402938
TcCLB.510317.7	6	-0.8131	0.524149	-0.29192	1.47581	-0.894937	FALSE	0.491887	0.101659	0.0845417	0.0550763	0.0508675	0.16819	0.491887	0.047778
TcCLB.510339.50	6	-0.12821	-0.663061	0.637805	1.3268	-1.17334	FALSE	0.381152	0.108989	0.0764738	0.0834581	0.0622865	0.232344	0.381152	0.055297
TcCLB.510347.29	6	-0.733567	0.0809537	0.671772	1.21595	-1.23511	FALSE	0.358442	0.0924264	0.0622134	0.0820087	0.061426	0.293752	0.358442	0.0497312
TcCLB.510395.10	6	0.11649	-1.37714	0.00727501	1.43427	-0.180903	FALSE	0.29549	0.240797	0.147375	0.0733233	0.0562837	0.105133	0.29549	0.0815976
TcCLB.510513.40	6	0.256119	-1.2442	0.25143	1.3812	-0.644543	FALSE	0.337526	0.17003	0.122731	0.0838278	0.064722	0.146367	0.337526	0.074797
TcCLB.510603.80	6	0.168606	-1.41059	0.698362	1.09228	-0.548649	FALSE	0.269922	0.181688	0.111373	0.113691	0.0768618	0.15622	0.269922	0.0902441
TcCLB.510819.4	6	0.376421	-0.881884	-0.548933	1.58157	-0.52717	FALSE	0.364679	0.1589	0.18458	0.0583851	0.05372	0.114952	0.364679	0.0647848
TcCLB.510821.50	6	-0.618785	-0.496374	1.17636	0.965647	-1.02685	FALSE	0.280304	0.122255	0.070767	0.12886	0.0779267	0.251086	0.280304	0.0688005
TcCLB.510823.70	6	-0.378165	-1.15161	0.994389	1.10395	-0.568559	FALSE	0.28861	0.182322	0.0905875	0.119338	0.0723443	0.16268	0.28861	0.0841171
TcCLB.510855.10	6	-1.09961	-0.187231	1.25235	0.78758	-0.753094	FALSE	0.251568	0.139554	0.0720453	0.152086	0.0844741	0.219968	0.251568	0.0803047
TcCLB.510877.180	6	-0.994286	-0.351595	0.0757141	1.65375	-0.383587	TRUE	0.520207	0.172904	0.0773217	0.0498771	0.0376207	0.0933917	0.520207	0.0486785
TcCLB.510877.20	6	-1.38077	-0.396534	1.164	0.75008	-0.136782	FALSE	0.228868	0.209404	0.0818352	0.150871	0.0792195	0.146746	0.228868	0.103056
TcCLB.510877.30	6	-0.568115	-1.2591	1.16574	0.837777	-0.176307	FALSE	0.224538	0.220007	0.0920845	0.143642	0.0772558	0.137174	0.224538	0.105299
TcCLB.510889.50	6	-0.98389	0.143014	-0.114569	1.6051	-0.649651	TRUE	0.564224	0.117822	0.073652	0.0475338	0.0394061	0.113777	0.564224	0.0435846
TcCLB.510901.60	6	1.34476	-0.841533	-0.277868	0.718237	-0.943595	FALSE	0.20143	0.115128	0.171053	0.106313	0.11553	0.198753	0.20143	0.0917932
TcCLB.511003.190	6	-0.505908	0.597699	-0.895521	1.46532	-0.661588	FALSE	0.411163	0.121869	0.147664	0.0560551	0.0585585	0.145561	0.411163	0.0591298
TcCLB.511181.50	6	0.0910447	0.329253	-1.1457	1.43685	-0.711447	FALSE	0.344649	0.115985	0.215576	0.0555652	0.0629041	0.143574	0.344649	0.0617457
TcCLB.511211.170	6	-0.28006	-0.058006	-0.608761	1.71828	-0.77145	TRUE	0.589364	0.096325	0.0986166	0.0380824	0.0362249	0.10293	0.589364	0.0384572
TcCLB.511217.200	6	-0.623459	-0.45192	1.04345	1.09248	-1.06055	FALSE	0.314551	0.119338	0.0700147	0.111942	0.0715034	0.24901	0.314551	0.0636406
TcCLB.511277.60	6	-1.34662	-0.298282	0.450385	1.36582	-0.171303	FALSE	0.35558	0.239209	0.0854132	0.0788983	0.0528728	0.115284	0.35558	0.0727428
TcCLB.511287.49	6	-0.805607	-0.285932	0.398457	1.54452	-0.851434	TRUE	0.534329	0.113977	0.0644527	0.057675	0.0429362	0.141837	0.534329	0.044793
TcCLB.511319.20	6	-0.326427	0.0607402	-0.965488	1.66432	-0.433148	FALSE	0.443527	0.139864	0.175001	0.044832	0.0443502	0.0992608	0.443527	0.0531643
TcCLB.511323.40	6	0.866002	-1.06964	0.415849	0.871254	-1.08346	FALSE	0.235659	0.11941	0.116809	0.117463	0.0996578	0.228941	0.235659	0.0820615
TcCLB.511367.340	6	-0.519168	-0.713706	1.40127	0.704261	-0.872662	FALSE	0.227246	0.131491	0.0740157	0.168798	0.0901953	0.226292	0.227246	0.081962
TcCLB.511369.20	6	-0.203119	0.151694	-0.802613	1.63674	-0.782703	TRUE	0.502957	0.104883	0.130122	0.0450246	0.0456328	0.124863	0.502957	0.046518
TcCLB.511389.150	6	-0.602326	0.0476673	-0.998893	1.62247	-0.0689141	FALSE	0.362515	0.199057	0.200626	0.0465815	0.0440637	0.0849444	0.362515	0.0622124
TcCLB.511419.40	6	-1.01745	0.0251465	0.978007	1.00904	-0.994738	FALSE	0.302197	0.118033	0.0680412	0.114887	0.0743317	0.25761	0.302197	0.064901
TcCLB.511441.10	6	-0.0872166	-0.696111	-0.7977	1.69098	-0.109951	FALSE	0.346557	0.213152	0.213549	0.0457757	0.0413139	0.0791455	0.346557	0.0605065
TcCLB.511519.9	6	-0.304282	-0.653243	0.929192	1.15804	-1.12971	FALSE	0.325065	0.115925	0.073851	0.104041	0.0703206	0.248889	0.325065	0.0619079
TcCLB.511529.80	6	-0.784528	0.411539	0.457234	1.18314	-1.26739	FALSE	0.341643	0.0852986	0.0628076	0.0768825	0.0627986	0.322398	0.341643	0.0481719
TcCLB.511537.69	6	-0.807696	0.182713	-0.354151	1.6535	-0.674364	TRUE	0.589726	0.106604	0.0789146	0.0417866	0.0368921	0.105794	0.589726	0.0402838
TcCLB.511575.100	6	-0.577265	-0.145929	0.418308	1.46088	-1.15599	FALSE	0.490819	0.0905943	0.0619625	0.060803	0.0477251	0.20553	0.490819	0.0425657
TcCLB.511725.180	6	-0.174336	0.199987	-0.415643	1.55161	-1.16162	TRUE	0.514605	0.0804722	0.0863109	0.0473371	0.0471156	0.183768	0.514605	0.0403915
TcCLB.511727.290	6	-1.1661	-0.591978	0.777386	1.26641	-0.285718	FALSE	0.331184	0.224051	0.0828109	0.0950032	0.058741	0.130831	0.331184	0.0773794
TcCLB.511761.60	6	-0.0476885	-1.28502	0.820199	1.13443	-0.62192	FALSE	0.2889	0.175927	0.100074	0.113263	0.0738683	0.163707	0.2889	0.0842612
TcCLB.511871.90	6	0.59605	-1.65286	0.542127	0.750506	-0.235821	FALSE	0.201024	0.189966	0.135947	0.129027	0.0902049	0.136354	0.201024	0.117478
TcCLB.511903.40	6	-0.158686	0.273967	-1.14586	1.52912	-0.498551	FALSE	0.366275	0.131679	0.218929	0.0509398	0.05442	0.117221	0.366275	0.0605363
TcCLB.404073.10	7	-0.76575	0.277193	0.446302	-1.23121	1.27347	FALSE	0.383012	0.104227	0.0721691	0.196786	0.117838	0.0624407	0.063527	0.383012
TcCLB.408437.20	7	1.0106	-1.62831	0.506212	-0.12429	0.235791	FALSE	0.178184	0.155827	0.136117	0.17138	0.120968	0.111702	0.125821	0.178184
TcCLB.433273.10	7	-1.21715	0.0396275	-0.0785013	-0.299898	1.55592	FALSE	0.343925	0.222065	0.105875	0.108025	0.0739909	0.0601259	0.0859922	0.343925
TcCLB.434931.10	7	-0.674103	-0.270136	-0.229997	-0.581277	1.75551	TRUE	0.546372	0.140183	0.0854496	0.0783759	0.0566697	0.0394379	0.0535116	0.546372
TcCLB.436535.19	7	-0.797915	-0.478147	-0.201587	-0.261762	1.73941	FALSE	0.422675	0.221735	0.103878	0.0816682	0.0568953	0.0452421	0.0679064	0.422675
TcCLB.508137.30	7	0.445913	-1.20135	0.674647	-0.934154	1.01495	FALSE	0.319512	0.124461	0.0923684	0.202623	0.114642	0.0709084	0.0754856	0.319512
TcCLB.459199.10	7	0.880174	-0.195733	-0.177295	-1.48381	0.976661	FALSE	0.364688	0.0784005	0.0961068	0.158996	0.182347	0.0625261	0.0569352	0.364688
TcCLB.462761.16	7	-0.154789	-0.29038	-1.1876	0.0586324	1.57413	FALSE	0.284835	0.201869	0.275456	0.0602051	0.0569273	0.0461788	0.0745295	0.284835
TcCLB.482471.19	7	-0.869003	-0.508224	-0.0875205	-0.243879	1.70863	FALSE	0.398469	0.235249	0.101347	0.0873458	0.0585866	0.0475319	0.0714705	0.398469
TcCLB.510431.20	7	-0.852645	-0.357885	-0.176623	-0.343637	1.73079	FALSE	0.439608	0.20276	0.0997184	0.0854285	0.0593974	0.0460129	0.0670749	0.439608
TcCLB.503571.19	7	0.950061	-0.823956	0.0153367	-1.16805	1.0266	FALSE	0.366779	0.0987055	0.108422	0.157347	0.137658	0.0654383	0.0656509	0.366779
TcCLB.510943.60	7	-1.00582	-0.464881	0.652023	-0.593647	1.41232	FALSE	0.348199	0.182056	0.0823553	0.160646	0.0825967	0.0635374	0.0806094	0.348199
TcCLB.509167.150	7	-0.873609	-0.103019	-0.537044	-0.189784	1.70346	FALSE	0.383862	0.22389	0.128176	0.0788228	0.0614799	0.0490528	0.0747168	0.383862
TcCLB.511165.70	7	-1.18074	-0.131096	0.722328	-0.678169	1.26767	FALSE	0.308842	0.167218	0.0811524	0.189822	0.0952003	0.0719767	0.0857889	0.308842
TcCLB.503653.20	7	-0.130221	0.435426	-1.29358	-0.409037	1.39742	FALSE	0.329608	0.138612	0.227362	0.079503	0.0887704	0.0586873	0.0774575	0.329608
TcCLB.509395.100	7	-1.02468	0.700957	0.433498	-1.11901	1.00924	FALSE	0.281104	0.113133	0.0796433	0.223672	0.143414	0.080697	0.0783374	0.281104
TcCLB.509573.30	7	1.31657	-1.3985	0.267848	-0.425982	0.240062	FALSE	0.190671	0.13081	0.141415	0.174164	0.144021	0.108684	0.110235	0.190671
TcCLB.509571.79	7	-0.0606388	-0.741137	-0.653095	-0.263065	1.71794	FALSE	0.456151	0.175588	0.146161	0.066436	0.0545545	0.0406547	0.0604539	0.456151
TcCLB.503697.9	7	-0.601051	-0.343098	0.204914	-0.896439	1.63567	TRUE	0.556612	0.111651	0.0681889	0.105371	0.0661004	0.0415972	0.0504797	0.556612
TcCLB.503715.30	7	1.53678	-0.533365	-0.560831	-0.907351	0.464764	FALSE	0.226606	0.0988016	0.167165	0.140992	0.19201	0.0904331	0.0839926	0.226606
TcCLB.508569.130	7	0.0162276	-0.184309	-1.14851	-0.285099	1.60169	FALSE	0.384164	0.150845	0.222161	0.0658591	0.0650695	0.0459223	0.0659786	0.384164
TcCLB.503793.10	7	0.152799	-0.495898	-1.07787	-0.172516	1.59348	FALSE	0.35842	0.165753	0.238904	0.0640338	0.0607788	0.0449991	0.0671114	0.35842
TcCLB.510337.30	7	-1.4235	1.26877	-0.235394	-0.145787	0.535911	FALSE	0.177509	0.162528	0.121898	0.146131	0.12874	0.122273	0.140919	0.177509
TcCLB.510287.30	7	0.227465	0.386461	-0.443268	-1.42471	1.25405	FALSE	0.46282	0.0768747	0.0902889	0.123511	0.141603	0.0531846	0.0517179	0.46282
TcCLB.508153.760	7	0.0875005	-0.650151	-0.685771	-0.452842	1.70126	TRUE	0.520193	0.134664	0.132507	0.0651874	0.0558263	0.0382549	0.0533676	0.520193
TcCLB.511557.10	7	0.386143	-0.52319	-1.11499	-0.254363	1.5064	FALSE	0.348506	0.14776	0.255278	0.0671121	0.0666677	0.0472494	0.0674277	0.348506
TcCLB.509589.30	7	-0.489975	0.124924	0.308472	-1.32219	1.37876	FALSE	0.471318	0.0893626	0.0669814	0.162408	0.105498	0.0516092	0.0528226	0.471318
TcCLB.503999.30	7	1.29577	-0.780649	-0.0246133	-1.13707	0.646566	FALSE	0.267087	0.0969748	0.120943	0.176075	0.181959	0.0817061	0.0752552	0.267087
TcCLB.504057.97	7	-0.338444	-0.32022	0.143504	-1.08957	1.60473	TRUE	0.619539	0.0832306	0.0593619	0.0965498	0.0641754	0.0359452	0.0411983	0.619539
TcCLB.511145.50	7	-0.265484	0.0454821	-0.667527	-0.798815	1.68634	TRUE	0.597812	0.0959675	0.0940764	0.0681836	0.0616848	0.0365315	0.0457444	0.597812
TcCLB.504105.130	7	-0.274431	-0.543286	0.00833857	-0.880206	1.68958	TRUE	0.642718	0.0913771	0.0629167	0.0772663	0.0529668	0.0325648	0.0401902	0.642718
TcCLB.507093.44	7	1.06069	-0.0387802	-0.996558	-0.982207	0.956857	FALSE	0.313592	0.0966673	0.185178	0.109664	0.154387	0.0694326	0.071079	0.313592
TcCLB.507031.120	7	0.0971269	-0.121992	-0.0593924	-1.36652	1.45078	TRUE	0.601132	0.0674563	0.0630838	0.1047	0.0859441	0.0381491	0.0395338	0.601132
TcCLB.504149.160	7	0.63601	-0.126008	-0.114775	-1.51828	1.12306	FALSE	0.426461	0.0748233	0.0846447	0.151104	0.156118	0.0552795	0.0515707	0.426461
TcCLB.504153.280	7	-0.906487	-0.938733	0.941362	-0.256033	1.15989	FALSE	0.252328	0.230447	0.0874899	0.172876	0.081488	0.0745626	0.100809	0.252328
TcCLB.508857.120	7	-0.754066	0.116343	0.0336782	-0.969646	1.57369	TRUE	0.514186	0.111204	0.0756358	0.115285	0.0801233	0.047766	0.0558001	0.514186
TcCLB.504423.15	7	-0.762474	-0.299749	-0.0546877	-0.603881	1.72079	TRUE	0.51909	0.14808	0.0828727	0.0893919	0.0606741	0.0426823	0.0572087	0.51909
TcCLB.504427.260	7	0.253652	-1.63515	0.669513	-0.173277	0.885259	FALSE	0.236055	0.203538	0.116771	0.160357	0.0922986	0.0825853	0.108395	0.236055
TcCLB.504449.30	7	0.765225	-0.836341	-0.961318	-0.276838	1.30927	FALSE	0.309994	0.145831	0.257671	0.0784831	0.0779801	0.0549458	0.075095	0.309994
TcCLB.506673.30	7	0.402638	-1.0386	-0.0767404	-0.761535	1.47424	FALSE	0.490145	0.121519	0.103883	0.102127	0.0760383	0.0476917	0.0585964	0.490145
TcCLB.504881.30	7	-0.410929	-0.171514	-0.962797	-0.14413	1.68937	FALSE	0.379	0.195339	0.183881	0.0665084	0.0593772	0.0457069	0.0701874	0.379
TcCLB.505009.10	7	-0.665372	1.15533	-0.725612	-0.795468	1.03112	FALSE	0.284316	0.125085	0.135266	0.131678	0.147701	0.0851456	0.0908083	0.284316
TcCLB.507017.110	7	0.8437	-0.257482	0.314536	-1.61598	0.715227	FALSE	0.268425	0.0718163	0.0767303	0.233276	0.225157	0.0682882	0.0563069	0.268425
TcCLB.506155.60	7	0.734161	-0.465667	-0.517338	-1.08916	1.338	FALSE	0.492981	0.0888923	0.114491	0.0999544	0.101369	0.0489496	0.0533629	0.492981
TcCLB.506201.39	7	-0.895101	-0.628133	-0.10857	-0.0388091	1.67061	FALSE	0.326527	0.300824	0.10853	0.0825466	0.0553893	0.0483809	0.077802	0.326527
TcCLB.506201.70	7	0.712388	0.356185	-0.250627	-1.62723	0.809284	FALSE	0.292055	0.0697989	0.0881795	0.169696	0.25809	0.0666107	0.0555698	0.292055
TcCLB.508895.80	7	0.92659	-0.560625	-0.225906	-1.2461	1.10604	FALSE	0.405416	0.0899418	0.109236	0.137764	0.137784	0.0599593	0.0598983	0.405416
TcCLB.511287.10	7	-0.553197	0.541997	-1.02354	-0.435841	1.47058	FALSE	0.357956	0.153282	0.172162	0.0877977	0.0882979	0.0603185	0.080185	0.357956
TcCLB.506289.80	7	0.278339	-0.830833	-0.332204	-0.726098	1.6108	TRUE	0.567487	0.108104	0.0985349	0.0770198	0.0615442	0.0384528	0.0488571	0.567487
TcCLB.506321.310	7	0.589114	-0.591611	0.326586	-1.41579	1.0917	FALSE	0.395148	0.0845775	0.0796168	0.187913	0.138194	0.0586306	0.055921	0.395148
TcCLB.506357.40	7	0.699417	-1.16469	0.345767	-0.947132	1.06663	FALSE	0.350197	0.119595	0.104176	0.169538	0.116004	0.0677182	0.0727722	0.350197
TcCLB.506457.30	7	-0.307336	0.0930671	-0.339802	-1.0698	1.62387	TRUE	0.633262	0.0778054	0.0689665	0.078385	0.0660498	0.0351204	0.040411	0.633262
TcCLB.508995.60	7	0.0858405	-0.293378	-0.0824031	-1.24387	1.53381	TRUE	0.650897	0.065965	0.0594392	0.0863622	0.0681255	0.0331438	0.0360675	0.650897
TcCLB.506485.80	7	-0.825651	-0.291295	1.01985	-0.99755	1.09465	FALSE	0.287368	0.124837	0.0695263	0.264184	0.108395	0.0712591	0.0744305	0.287368
TcCLB.506529.250	7	-0.401242	0.118653	-0.231633	-1.09179	1.60601	TRUE	0.611522	0.0818616	0.0684761	0.0873691	0.0704132	0.0375592	0.0427984	0.611522
TcCLB.506529.320	7	0.382317	-0.947663	-0.494297	-0.507005	1.56665	FALSE	0.472631	0.138516	0.137526	0.0798451	0.0664045	0.0448632	0.0602143	0.472631
TcCLB.506559.270	7	0.290834	0.929424	-1.20502	-0.901881	0.886639	FALSE	0.270128	0.102272	0.180606	0.112046	0.173171	0.0806235	0.0811543	0.270128
TcCLB.506559.470	7	-1.04492	0.587366	-0.128841	-0.796434	1.38283	FALSE	0.371461	0.141206	0.0994643	0.136728	0.104816	0.0674542	0.0788696	0.371461
TcCLB.506563.200	7	0.2296	-0.476576	-0.638278	-0.765869	1.65112	TRUE	0.607156	0.0921321	0.101041	0.0642465	0.0577894	0.0343312	0.0433035	0.607156
TcCLB.506829.39	7	-0.176052	0.0519304	-1.21074	-0.229643	1.56451	FALSE	0.348787	0.160536	0.231593	0.0684557	0.0687166	0.0497239	0.0721873	0.348787
TcCLB.510643.140	7	1.26165	0.0496182	-0.921505	-1.0553	0.665537	FALSE	0.254364	0.0907974	0.173833	0.123728	0.201635	0.0805349	0.0751081	0.254364
TcCLB.506625.100	7	-0.192413	-0.608639	0.832051	-1.21961	1.18861	FALSE	0.364891	0.102915	0.0683786	0.233632	0.109009	0.0600788	0.0610952	0.364891
TcCLB.506649.4	7	0.972322	-0.767176	0.49253	-1.34384	0.646166	FALSE	0.25708	0.0874524	0.0874914	0.239829	0.183765	0.0771741	0.0672074	0.25708
TcCLB.506649.70	7	-1.0836	-0.0776927	0.21105	-0.602784	1.55303	FALSE	0.402955	0.172628	0.0878189	0.126306	0.0783645	0.0574505	0.0744773	0.402955
TcCLB.506695.40	7	0.396823	0.0514381	-0.438581	-1.3553	1.34562	TRUE	0.529974	0.0732593	0.0867615	0.105539	0.112354	0.0457091	0.046403	0.529974
TcCLB.506821.20	7	-1.30894	0.37993	0.285651	-0.641071	1.28443	FALSE	0.312267	0.166708	0.0926458	0.161625	0.101606	0.0750078	0.0901408	0.312267
TcCLB.506825.70	7	1.36503	-0.444099	-0.356546	-1.19133	0.626943	FALSE	0.262467	0.0901585	0.132235	0.156172	0.20531	0.0808815	0.0727758	0.262467
TcCLB.508717.30	7	0.0356819	-0.195798	-0.0243653	-1.31182	1.4963	TRUE	0.625161	0.0671461	0.0599442	0.0977142	0.0763919	0.0357363	0.0379057	0.625161
TcCLB.510519.80	7	-0.495955	0.0995216	0.297012	-1.30139	1.40081	FALSE	0.482269	0.0897283	0.0667151	0.156743	0.101744	0.0505354	0.0522658	0.482269
TcCLB.510729.220	7	0.244626	0.819214	-1.07914	-1.01811	1.03341	FALSE	0.316052	0.0995154	0.160071	0.113083	0.164038	0.0731039	0.0741376	0.316052
TcCLB.506925.70	7	-0.564622	1.10652	-0.742822	-0.870323	1.07125	FALSE	0.300664	0.11967	0.133511	0.130055	0.14893	0.0813176	0.0858521	0.300664
TcCLB.506945.240	7	-0.0963233	-0.632186	0.130623	-1.00399	1.60188	TRUE	0.617521	0.0877987	0.063716	0.0919362	0.0614105	0.0356748	0.041943	0.617521
TcCLB.511233.20	7	-0.744937	0.225286	-0.952331	-0.101868	1.57385	FALSE	0.322993	0.209939	0.180589	0.0770304	0.0694895	0.0553954	0.084564	0.322993
TcCLB.506975.40	7	-0.523169	-0.898158	-0.131971	-0.144172	1.69747	FALSE	0.384138	0.253456	0.111358	0.080466	0.0548248	0.0453489	0.0704085	0.384138
TcCLB.506989.220	7	-0.193755	0.0253727	-0.622213	-0.881837	1.67243	TRUE	0.624383	0.0858841	0.0854356	0.0668991	0.0607012	0.0345287	0.0421684	0.624383
TcCLB.507007.70	7	-0.258816	-0.554162	-0.526634	-0.437284	1.7769	TRUE	0.548981	0.142651	0.106834	0.0638491	0.0507181	0.0358998	0.0510675	0.548981
TcCLB.507015.10	7	0.814868	0.100818	-1.14668	-0.880558	1.11156	FALSE	0.337578	0.100452	0.200573	0.0970896	0.131041	0.0638635	0.0694036	0.337578
TcCLB.507049.179	7	-0.766419	-0.58885	0.32228	-0.585426	1.61842	FALSE	0.448033	0.170641	0.0821097	0.115441	0.0677426	0.0498734	0.0661583	0.448033
TcCLB.507063.130	7	-0.544359	-0.0150484	-0.504608	-0.668565	1.73258	TRUE	0.567605	0.11828	0.0924341	0.0727711	0.0595691	0.0386366	0.0507042	0.567605
TcCLB.507167.80	7	0.593468	-0.312962	-0.0380123	-1.44771	1.20522	FALSE	0.46529	0.0765429	0.0816592	0.143334	0.131375	0.0517082	0.0500907	0.46529
TcCLB.507723.100	7	-0.323967	-0.803739	0.6502	-0.925782	1.40329	FALSE	0.428578	0.127974	0.0750823	0.164697	0.0853686	0.0549042	0.0633964	0.428578
TcCLB.507623.30	7	0.844413	0.188258	-0.712167	-1.32064	1.00013	FALSE	0.354802	0.0832752	0.127213	0.126077	0.181854	0.0651507	0.0616288	0.354802
TcCLB.507669.10	7	-0.764515	1.30445	-1.00161	-0.318775	0.780442	FALSE	0.212759	0.145028	0.172659	0.116305	0.135464	0.100757	0.117027	0.212759
TcCLB.507689.30	7	0.794842	-0.216532	-0.0903721	-1.50772	1.01978	FALSE	0.381594	0.0772857	0.0899827	0.162526	0.173333	0.060206	0.0550717	0.381594
TcCLB.511115.30	7	0.276032	-1.31914	-0.383167	-0.000910396	1.42719	FALSE	0.302535	0.234039	0.176119	0.0839987	0.0647505	0.0543707	0.0841866	0.302535
TcCLB.507739.40	7	-1.03846	-0.7459	0.449019	-0.129844	1.46518	FALSE	0.289819	0.280868	0.0938919	0.118179	0.066646	0.0601354	0.0904614	0.289819
TcCLB.510647.60	7	-0.585603	0.294672	-0.0533447	-1.15227	1.49655	TRUE	0.515374	0.0950095	0.0748056	0.120948	0.0923374	0.048498	0.053027	0.515374
TcCLB.507831.60	7	0.653353	0.106874	-0.926415	-1.07657	1.24276	FALSE	0.419607	0.0912216	0.147471	0.0992758	0.12574	0.056563	0.0601214	0.419607
TcCLB.507883.109	7	-0.889212	0.241271	-0.504957	-0.479847	1.63274	FALSE	0.424523	0.167322	0.116688	0.0917242	0.0743529	0.053101	0.0722888	0.424523
TcCLB.507907.20	7	-0.257	-1.14176	0.511849	-0.550279	1.43719	FALSE	0.387316	0.176902	0.0916983	0.136222	0.0763119	0.0572003	0.0743499	0.387316
TcCLB.507927.40	7	0.592069	0.235883	-0.69682	-1.31049	1.17936	FALSE	0.423331	0.0820023	0.116185	0.115131	0.149382	0.0573568	0.056611	0.423331
TcCLB.507933.10	7	0.765694	-1.64982	-0.0685339	0.134786	0.81788	FALSE	0.210844	0.209395	0.182526	0.113475	0.0867764	0.0806258	0.116357	0.210844
TcCLB.507951.114	7	-0.144475	-0.51453	-1.00534	0.0201756	1.64416	FALSE	0.32337	0.216102	0.228381	0.0614844	0.0548037	0.0443199	0.0715397	0.32337
TcCLB.507951.270	7	-0.377027	0.59878	0.0721607	-1.46052	1.16661	FALSE	0.381481	0.0851729	0.0762844	0.181331	0.154977	0.0623972	0.0583565	0.381481
TcCLB.507967.30	7	0.781116	-0.379938	-0.0754181	-1.42517	1.09941	FALSE	0.413762	0.0806683	0.0913236	0.152543	0.149141	0.0576503	0.0549117	0.413762
TcCLB.507993.80	7	0.0887061	-0.562174	0.223779	-1.21584	1.46552	TRUE	0.571581	0.0813473	0.0650212	0.117916	0.0792496	0.0407348	0.0441495	0.571581
TcCLB.508153.150	7	-0.107825	-0.677592	-0.545134	-0.417981	1.74853	TRUE	0.531872	0.145293	0.115886	0.0650268	0.0522157	0.0370073	0.0526995	0.531872
TcCLB.508153.60	7	-0.807977	-0.36221	-0.062032	-0.491354	1.72357	FALSE	0.482525	0.171851	0.0890026	0.0896545	0.0604541	0.0445866	0.061926	0.482525
TcCLB.508153.730	7	0.350566	0.69561	-1.2363	-0.86586	1.05598	FALSE	0.307233	0.104408	0.191457	0.102601	0.146558	0.0715309	0.0762106	0.307233
TcCLB.508241.140	7	0.635495	-0.0771709	-0.440094	-1.36094	1.24271	FALSE	0.475856	0.0774093	0.0974633	0.116667	0.13032	0.0512911	0.0509931	0.475856
TcCLB.508207.70	7	-0.585736	0.114904	-0.143182	-1.00347	1.61748	TRUE	0.574089	0.0959878	0.0724114	0.0956599	0.0723298	0.0412852	0.0482372	0.574089
TcCLB.508209.110	7	1.34776	-1.38778	-0.210121	-0.176737	0.426873	FALSE	0.19696	0.14625	0.190768	0.132301	0.12182	0.097955	0.113946	0.19696
TcCLB.508209.130	7	-0.358684	-0.692812	0.492724	-0.943821	1.50259	FALSE	0.489412	0.118566	0.0714467	0.138418	0.0770622	0.0483982	0.0566964	0.489412
TcCLB.508209.30	7	-0.0971908	0.459261	0.127451	-1.5945	1.10498	FALSE	0.375344	0.0759919	0.0716944	0.192452	0.171102	0.0597846	0.0536312	0.375344
TcCLB.508357.23	7	1.10454	-0.281367	0.0476763	-1.51231	0.641466	FALSE	0.260557	0.0757279	0.0918713	0.197843	0.239264	0.0735875	0.0611485	0.260557
TcCLB.508401.20	7	-0.27696	-0.439313	-0.270534	-0.765607	1.75241	TRUE	0.664541	0.0910453	0.0676829	0.0621679	0.0469156	0.0295838	0.0380635	0.664541
TcCLB.508409.40	7	-0.105416	-0.00316391	-0.702245	-0.852962	1.66379	TRUE	0.612662	0.0877627	0.0932785	0.0660865	0.0617459	0.035202	0.0432627	0.612662
TcCLB.508409.9	7	0.864488	-0.128708	-0.57393	-1.28376	1.1219	FALSE	0.408627	0.084362	0.119615	0.121352	0.148929	0.0589321	0.0581836	0.408627
TcCLB.508443.30	7	0.246533	0.293117	0.352481	-1.73663	0.844498	FALSE	0.280657	0.0664117	0.0647777	0.249508	0.224822	0.0626689	0.0511539	0.280657
TcCLB.508461.280	7	1.0333	0.444914	-0.970143	-1.1662	0.658127	FALSE	0.24949	0.0851949	0.157172	0.125198	0.229945	0.08069	0.0723087	0.24949
TcCLB.508465.110	7	-0.766444	-0.22353	0.892807	-1.08296	1.18013	FALSE	0.323232	0.11821	0.0691238	0.245065	0.108266	0.0666645	0.0694384	0.323232
TcCLB.508479.270	7	0.188042	-0.414405	-1.04063	-0.343071	1.61006	FALSE	0.416404	0.143458	0.204312	0.0659728	0.0636207	0.0439985	0.0622347	0.416404
TcCLB.508535.10	7	-0.744746	0.429603	0.614554	-1.34098	1.04157	FALSE	0.299661	0.0957089	0.068762	0.255924	0.143918	0.0704553	0.0655703	0.299661
TcCLB.508555.60	7	0.356445	-0.810163	-0.398556	-0.734585	1.58686	TRUE	0.55584	0.107417	0.105135	0.0777585	0.0642996	0.0395991	0.0499503	0.55584
TcCLB.508601.100	7	0.452385	0.703479	-0.553477	-1.48709	0.884701	FALSE	0.305674	0.0770135	0.103197	0.147511	0.235868	0.0698662	0.0608702	0.305674
TcCLB.508637.150	7	-0.646833	-0.265772	-0.486695	-0.371583	1.77088	FALSE	0.486264	0.173495	0.109879	0.0724587	0.05616	0.0415184	0.0602251	0.486264
TcCLB.508707.60	7	-0.345452	-0.692594	-0.697714	0.0289114	1.70685	FALSE	0.343392	0.259527	0.166945	0.0643212	0.0516982	0.0431521	0.0709649	0.343392
TcCLB.509793.10	7	-0.335837	-0.437202	-0.360006	-0.642727	1.77577	TRUE	0.627365	0.108474	0.0787389	0.0628363	0.0481361	0.0318474	0.0426022	0.627365
TcCLB.508723.70	7	-0.0458567	-0.298192	-0.519222	-0.846404	1.70967	TRUE	0.676394	0.0778863	0.0739086	0.0576095	0.0493542	0.0288716	0.0359755	0.676394
TcCLB.508741.300	7	0.457637	-1.33675	0.388016	-0.685187	1.17628	FALSE	0.349034	0.147081	0.108679	0.15305	0.097298	0.0662916	0.0785664	0.349034
TcCLB.508813.60	7	-0.517196	-0.370079	-0.0974596	-0.752864	1.7376	TRUE	0.611636	0.108887	0.070073	0.0763398	0.0534654	0.0347948	0.0448047	0.611636
TcCLB.508827.40	7	0.94131	-1.30654	-0.517376	-0.17095	1.05356	FALSE	0.264474	0.168009	0.216522	0.100305	0.0891746	0.0687093	0.0928054	0.264474
TcCLB.508831.4	7	0.302277	-0.413179	-1.22831	-0.146605	1.48582	FALSE	0.305831	0.153368	0.296693	0.0633876	0.0641033	0.0471746	0.0694427	0.305831
TcCLB.511589.150	7	1.45347	-0.907156	0.0306978	-0.958234	0.38122	FALSE	0.219368	0.101306	0.128869	0.18113	0.188952	0.0950045	0.0853713	0.219368
TcCLB.508971.30	7	-0.801375	-0.751674	0.763529	-0.579441	1.36896	FALSE	0.339563	0.183242	0.0824863	0.167473	0.0823022	0.0639425	0.0809911	0.339563
TcCLB.508989.9	7	-0.97237	-0.794561	0.880492	-0.348935	1.23537	FALSE	0.273549	0.219067	0.0859158	0.172124	0.0820583	0.0718415	0.095444	0.273549
TcCLB.509011.50	7	1.15987	-0.00292958	-1.12418	-0.850164	0.817401	FALSE	0.266993	0.0992139	0.216274	0.106866	0.158399	0.0752019	0.0770518	0.266993
TcCLB.509059.30	7	0.525115	0.360528	-0.0165814	-1.70267	0.83361	FALSE	0.292865	0.0672768	0.0764155	0.194153	0.25224	0.0642037	0.0528465	0.292865
TcCLB.509157.120	7	-0.399784	-0.789048	-0.170994	-0.383989	1.74381	FALSE	0.494463	0.177625	0.0981113	0.0771238	0.0538902	0.0404323	0.058355	0.494463
TcCLB.511303.64	7	0.569352	-1.34466	0.580025	-0.771908	0.967191	FALSE	0.301741	0.136955	0.104157	0.186661	0.112882	0.0749223	0.0826815	0.301741
TcCLB.509199.24	7	0.0180494	-0.291654	-0.637058	-0.788477	1.69914	TRUE	0.643178	0.0856401	0.0879234	0.0593834	0.0529192	0.0313565	0.039599	0.643178
TcCLB.509229.80	7	-0.699021	-0.233635	-0.156786	-0.646656	1.7361	TRUE	0.550787	0.133448	0.0812936	0.0827296	0.0586599	0.0400201	0.0530619	0.550787
TcCLB.509233.120	7	-0.277098	-0.563662	-0.494441	-0.443626	1.77883	TRUE	0.551959	0.142642	0.103989	0.0642864	0.0505043	0.0357841	0.0508351	0.551959
TcCLB.509233.80	7	0.404584	-0.573458	-0.0880173	-1.18812	1.44502	TRUE	0.57878	0.0785007	0.0757372	0.101109	0.0816309	0.0403438	0.0438981	0.57878
TcCLB.510031.70	7	1.13076	-0.292428	-0.622625	-1.16259	0.946888	FALSE	0.337238	0.0919551	0.143143	0.127982	0.164448	0.0683095	0.0669248	0.337238
TcCLB.509267.70	7	1.25109	-0.490043	-0.354852	-1.19965	0.793453	FALSE	0.301208	0.0921343	0.130422	0.150063	0.181873	0.0744575	0.069843	0.301208
TcCLB.509351.6	7	-0.111323	-0.438156	-0.37284	-0.809919	1.73224	TRUE	0.682426	0.081253	0.0682083	0.0580919	0.0463054	0.02812	0.0355951	0.682426
TcCLB.509553.60	7	-1.19563	0.99376	0.347313	-0.924696	0.779249	FALSE	0.228745	0.121073	0.086938	0.218127	0.154521	0.0975741	0.0930218	0.228745
TcCLB.509589.40	7	0.196118	-1.37981	-0.153769	-0.0861333	1.42359	FALSE	0.31843	0.231466	0.149319	0.0933491	0.0672522	0.0559709	0.0842125	0.31843
TcCLB.509597.20	7	0.83519	-0.198164	-0.886296	-0.981394	1.23066	FALSE	0.408396	0.0963527	0.160045	0.098258	0.118058	0.0568473	0.0620429	0.408396
TcCLB.509647.130	7	-0.198884	-0.322779	-0.71537	-0.517129	1.75416	TRUE	0.56139	0.123794	0.114222	0.0619088	0.053401	0.0358462	0.0494387	0.56139
TcCLB.509683.20	7	-0.78226	-0.62064	-0.22568	-0.0873219	1.7159	FALSE	0.36072	0.2752	0.112639	0.0780864	0.0543676	0.0459494	0.0730367	0.36072
TcCLB.509877.10	7	-0.146276	-0.248169	-0.879581	-0.442752	1.71678	TRUE	0.502472	0.135745	0.144065	0.0641669	0.0583132	0.0396956	0.0555428	0.502472
TcCLB.509911.130	7	-0.106649	-0.0716972	-1.03512	-0.436285	1.64975	FALSE	0.452322	0.136944	0.172353	0.0676868	0.0656785	0.0440871	0.060928	0.452322
TcCLB.509911.74	7	-0.592381	-0.0267108	-0.488012	-0.629109	1.73621	TRUE	0.552423	0.126079	0.0947217	0.0742648	0.0599764	0.0397352	0.0528002	0.552423
TcCLB.509917.19	7	1.39088	-0.444983	-0.625566	-1.0042	0.683869	FALSE	0.265759	0.0976207	0.163812	0.13466	0.18025	0.0806191	0.0772792	0.265759
TcCLB.509937.20	7	0.461761	-0.526312	-0.64739	-0.835085	1.54703	TRUE	0.557247	0.0944062	0.115171	0.0746819	0.0703508	0.0398081	0.0483353	0.557247
TcCLB.509965.220	7	-0.675358	-0.0580672	0.112473	-0.980856	1.60181	TRUE	0.545437	0.10572	0.0698365	0.110323	0.0733693	0.0438407	0.0514732	0.545437
TcCLB.509965.30	7	0.583293	-0.72675	0.731396	-1.39484	0.8069	FALSE	0.278439	0.0864273	0.0744872	0.271662	0.157315	0.0695421	0.0621261	0.278439
TcCLB.509991.110	7	1.1804	-0.512487	0.138608	-1.40315	0.596632	FALSE	0.253933	0.0817932	0.0967077	0.204165	0.219673	0.0778617	0.0658655	0.253933
TcCLB.509995.20	7	0.224556	0.651159	-1.42863	-0.539553	1.09246	FALSE	0.272381	0.118357	0.250123	0.0886529	0.117918	0.069928	0.0826407	0.272381
TcCLB.510089.190	7	1.18485	-0.763377	-0.613818	-0.803303	0.995645	FALSE	0.322096	0.112919	0.176013	0.116965	0.127051	0.069187	0.0757708	0.322096
TcCLB.510295.50	7	-0.625024	0.620317	0.270957	-1.38126	1.11501	FALSE	0.340307	0.0929992	0.0750666	0.207672	0.15208	0.068048	0.0638276	0.340307
TcCLB.510299.10	7	0.414162	-0.337279	-0.638034	-0.974451	1.5356	TRUE	0.588124	0.0822715	0.100648	0.0743541	0.0723667	0.0379725	0.0442631	0.588124
TcCLB.510307.230	7	0.205771	0.901071	-1.15875	-0.923172	0.97508	FALSE	0.291083	0.103506	0.173282	0.111663	0.164271	0.0771839	0.0790121	0.291083
TcCLB.510407.90	7	-0.317319	0.574768	0.169262	-1.52661	1.0999	FALSE	0.35731	0.0816111	0.0730379	0.199967	0.167199	0.063417	0.0574575	0.35731
TcCLB.510409.50	7	0.30405	-1.49696	-0.0110314	-0.0842585	1.2882	FALSE	0.292541	0.226785	0.147934	0.105031	0.0737385	0.0623672	0.0916022	0.292541
TcCLB.510533.210	7	0.692099	-0.224247	-0.482579	-1.26498	1.27971	FALSE	0.487001	0.080728	0.103571	0.109046	0.117988	0.0501332	0.051533	0.487001
TcCLB.510635.40	7	0.268685	-0.974783	-0.74087	-0.107738	1.55471	FALSE	0.350194	0.195064	0.202608	0.0713807	0.0609818	0.0475295	0.0722413	0.350194
TcCLB.510661.60	7	-0.286413	-0.788001	-0.0794088	-0.568747	1.72257	TRUE	0.55485	0.138584	0.0845762	0.0785561	0.0540839	0.0378816	0.0514676	0.55485
TcCLB.510661.90	7	-0.360807	-0.356965	-0.185772	-0.83269	1.73623	TRUE	0.663576	0.0884148	0.0637721	0.0666836	0.049061	0.0303254	0.0381672	0.663576
TcCLB.510737.79	7	0.57537	-0.468462	-0.79848	-0.788406	1.47998	FALSE	0.4958	0.102027	0.14382	0.079048	0.0796773	0.0450281	0.0545998	0.4958
TcCLB.510751.4	7	-0.182597	0.094889	-0.82149	-0.743209	1.65241	TRUE	0.55161	0.10417	0.114887	0.0705821	0.0676121	0.0402844	0.0508544	0.55161
TcCLB.510943.44	7	0.253422	-0.399416	0.396083	-1.46446	1.21437	FALSE	0.443077	0.0795531	0.0686007	0.183622	0.122417	0.0522774	0.0504529	0.443077
TcCLB.511071.130	7	-0.978652	-0.8694	1.09747	-0.257265	1.00785	FALSE	0.227082	0.217286	0.0845669	0.195958	0.0866215	0.0817904	0.106695	0.227082
TcCLB.511127.380	7	0.373568	0.839569	-0.964476	-1.17181	0.923152	FALSE	0.299965	0.091232	0.143078	0.123432	0.195415	0.0754007	0.0714772	0.299965
TcCLB.511145.24	7	0.684694	0.0784584	-1.24043	-0.728956	1.20623	FALSE	0.339137	0.106893	0.225169	0.0874557	0.111667	0.0601267	0.0695512	0.339137
TcCLB.511217.140	7	0.736855	-0.943789	-0.586919	-0.579478	1.37333	FALSE	0.406074	0.131111	0.165737	0.0919247	0.0838685	0.0535423	0.0677426	0.406074
TcCLB.511261.4	7	-0.238239	-0.515706	-0.0147101	-0.915991	1.68465	TRUE	0.656558	0.0854711	0.0609114	0.0750015	0.0522363	0.0314388	0.0383826	0.656558
TcCLB.511277.250	7	-0.953982	-0.181405	0.554868	-0.845661	1.42618	FALSE	0.391915	0.143793	0.0771025	0.16632	0.0892609	0.0604802	0.0711273	0.391915
TcCLB.511277.290	7	1.23697	-0.134845	-0.452481	-1.33377	0.684125	FALSE	0.272776	0.0824566	0.123168	0.152057	0.226591	0.0761646	0.0667869	0.272776
TcCLB.511289.14	7	0.616026	0.505721	-0.288791	-1.62777	0.794812	FALSE	0.282494	0.069397	0.0877276	0.168267	0.268628	0.0675732	0.0559125	0.282494
TcCLB.511301.110	7	-0.444357	-0.941936	0.965059	-0.762842	1.18408	FALSE	0.314809	0.151776	0.0793524	0.211839	0.0946113	0.0685397	0.0790724	0.314809
TcCLB.511311.20	7	-0.0960588	0.260276	0.369281	-1.61663	1.08313	FALSE	0.360929	0.0749841	0.065845	0.223528	0.163427	0.0588771	0.0524104	0.360929
TcCLB.511367.50	7	0.77253	-0.361507	-0.962781	-0.771343	1.3231	FALSE	0.407532	0.1067	0.184049	0.087189	0.0976509	0.0536439	0.0632345	0.407532
TcCLB.511391.180	7	1.22184	-0.523897	-0.632315	-0.989544	0.923916	FALSE	0.319416	0.101168	0.161884	0.124428	0.149767	0.0708915	0.0724469	0.319416
TcCLB.511409.50	7	0.456969	-0.0892893	-0.934211	-0.889334	1.45586	FALSE	0.492349	0.0949895	0.1434	0.0802091	0.088371	0.0464104	0.0542703	0.492349
TcCLB.511467.30	7	-0.536055	-0.418776	0.3517	-0.969594	1.57273	TRUE	0.531534	0.110151	0.0674278	0.122127	0.0721854	0.0443812	0.052194	0.531534
TcCLB.511577.120	7	-0.209973	-0.340599	-0.752689	-0.449305	1.75257	TRUE	0.531826	0.135679	0.125305	0.0628194	0.0543202	0.0374055	0.0526459	0.531826
TcCLB.511581.10	7	-0.271183	0.205106	-0.522049	-1.01722	1.60534	TRUE	0.597086	0.0848178	0.0824248	0.079564	0.0725277	0.0386859	0.0448935	0.597086
TcCLB.511621.150	7	-0.366702	0.777801	-0.0740384	-1.4331	1.09604	FALSE	0.351419	0.087172	0.0830143	0.176899	0.171849	0.0674466	0.0622	0.351419
TcCLB.511621.40	7	-0.312011	-1.01561	-0.295827	-0.0443926	1.66784	FALSE	0.355721	0.266099	0.131281	0.0750733	0.054008	0.0453722	0.0724457	0.355721
TcCLB.511725.174	7	0.0446947	-1.23272	1.09452	-0.752008	0.845514	FALSE	0.250112	0.139352	0.0838862	0.249787	0.110212	0.0804006	0.0862505	0.250112
TcCLB.511727.160	7	-0.510727	-0.861493	0.403053	-0.602819	1.57199	FALSE	0.444373	0.166429	0.083316	0.1204	0.0690172	0.0504043	0.0660606	0.444373
TcCLB.511727.30	7	0.418814	-0.161912	0.280043	-1.6056	1.06865	FALSE	0.386869	0.0735193	0.0711069	0.19972	0.161067	0.0566731	0.0510447	0.386869
TcCLB.511807.284	7	-0.208805	-0.0870883	-0.645251	-0.772326	1.71347	TRUE	0.623049	0.0926393	0.0894142	0.062943	0.0558054	0.033552	0.0425974	0.623049
TcCLB.511815.180	7	-0.0300646	0.581956	-0.884343	-1.02186	1.35431	FALSE	0.433146	0.0991487	0.129864	0.100615	0.117359	0.0572284	0.0626387	0.433146
TcCLB.511827.100	7	-0.863597	-0.590297	0.538101	-0.590164	1.50596	FALSE	0.389134	0.17973	0.0824399	0.141013	0.0759656	0.0573619	0.0743559	0.389134
TcCLB.511827.20	7	-1.56159	0.447615	0.183901	-0.203818	1.13389	FALSE	0.239829	0.216388	0.105103	0.143562	0.0943115	0.0854691	0.115337	0.239829
TcCLB.511901.30	7	-0.740813	-0.0430381	-0.195071	-0.721354	1.70028	TRUE	0.541779	0.126611	0.0826198	0.0879647	0.0642889	0.0423143	0.0544226	0.541779
