# Supplementary material for: Branched-chain amino acids modulate the proteomic profile of Trypanosoma cruzi metacyclogenesis induced by proline
Source: PLoS Negl Trop Dis. 2024 Oct 9;18(10):e0012588. doi: 10.1371/journal.pntd.0012588 (PMC11493278; doi:10.1371/journal.pntd.0012588)
Supplement: S3 Table — (XLSX) [file pntd.0012588.s008.xlsx]

## Sheet: Table S3
Table S3. Cluster 1 - Gene Ontology
Gene ID	source_id	Product Description	Computed GO Component IDs	Computed GO Components	Computed GO Function IDs	Computed GO Functions	Computed GO Process IDs	Computed GO Processes	Curated GO Component IDs	Curated GO Components	Curated GO Function IDs	Curated GO Functions	Curated GO Process IDs	Curated GO Processes	Manually assigned GO Processes	EC numbers	EC numbers from OrthoMCL
TcCLB.432677.10	TcCLB.432677.10:pseudogenic_transcript	heat shock 70 kDa protein, mitochondrial precursor (pseudogene), putative	N/A	N/A	N/A	N/A	N/A	N/A	N/A	N/A	N/A	N/A	N/A	N/A	N/A	N/A	N/A
TcCLB.503405.10	TcCLB.503405.10:mRNA	glutamine synthetase, putative	GO:0005737	cytoplasm	GO:0003824;GO:0004356	catalytic activity;glutamate-ammonia ligase activity	GO:0006542;GO:0006807	glutamine biosynthetic process;nitrogen compound metabolic process	N/A	N/A	N/A	N/A	N/A	N/A	cellular amino acid metabolic process; metabolic process	6.3.1.2 (Glutamine synthetase)	6.3.1.2 (Glutamine synthetase)
TcCLB.503639.20	TcCLB.503639.20:mRNA	hypothetical protein, conserved	N/A	N/A	N/A	N/A	N/A	N/A	N/A	N/A	N/A	N/A	N/A	N/A	N/A	N/A	N/A
TcCLB.503713.30	TcCLB.503713.30:mRNA	6-phosphogluconolactonase, putative	GO:0005737	cytoplasm	GO:0017057	6-phosphogluconolactonase activity	GO:0005975;GO:0006098	carbohydrate metabolic process;pentose-phosphate shunt	N/A	N/A	N/A	N/A	N/A	N/A	metabolic process	3.1.1.17 (Gluconolactonase);3.1.1.31 (6-phosphogluconolactonase)	3.1.1.31 (6-phosphogluconolactonase)
TcCLB.504001.10	TcCLB.504001.10:mRNA	hypothetical protein, conserved	N/A	N/A	GO:0003676	nucleic acid binding	N/A	N/A	GO:0005737;GO:0010494	cytoplasm;cytoplasmic stress granule	GO:0003729	mRNA binding	N/A	N/A	N/A	N/A	N/A
TcCLB.505169.10	TcCLB.505169.10:pseudogenic_transcript	polyubiquitin, putative, degenerate	GO:0005840	ribosome	GO:0005515;GO:0003735	protein binding;structural constituent of ribosome	GO:0006412	translation	GO:0000331	contractile vacuole	N/A	N/A	N/A	N/A	N/A	N/A	N/A
TcCLB.506135.70	TcCLB.506135.70:mRNA	hypothetical protein, conserved	N/A	N/A	N/A	N/A	N/A	N/A	GO:0005930;GO:0005737	axoneme;cytoplasm	N/A	N/A	N/A	N/A	N/A	N/A	N/A
TcCLB.506195.280	TcCLB.506195.280:mRNA	START domain containing protein, putative	N/A	N/A	GO:0008289	lipid binding	N/A	N/A	GO:0097014;GO:0005737;GO:0031981	ciliary plasm;cytoplasm;nuclear lumen	N/A	N/A	N/A	N/A	N/A	N/A	N/A
TcCLB.506219.40	TcCLB.506219.40:mRNA	hypothetical protein, conserved	GO:0016021	integral component of membrane	GO:0016491	oxidoreductase activity	N/A	N/A	GO:0000331;GO:0020015	contractile vacuole;glycosome	N/A	N/A	N/A	N/A	N/A	N/A	1.1.1.- (With NAD(+) or NADP(+) as acceptor.)
TcCLB.506247.220	TcCLB.506247.220:mRNA	histidine ammonia-lyase, putative	GO:0005737	cytoplasm	GO:0003824;GO:0004397	catalytic activity;histidine ammonia-lyase activity	GO:0006548	histidine catabolic process	GO:0000331	contractile vacuole	GO:0042301	phosphate ion binding	N/A	N/A	cellular amino acid metabolic process; metabolic process	N/A	4.3.1.3 (Histidine ammonia-lyase)
TcCLB.506317.10	TcCLB.506317.10:mRNA	hypothetical protein, conserved	GO:0016021	integral component of membrane	GO:0003674	molecular_function	N/A	N/A	N/A	N/A	N/A	N/A	N/A	N/A	N/A	N/A	N/A
TcCLB.506411.30	TcCLB.506411.30:mRNA	Proline dehydrogenase, mitochondrial	N/A	N/A	GO:0005509	calcium ion binding	N/A	N/A	GO:0005737;GO:0005739	cytoplasm;mitochondrion	GO:0004657	proline dehydrogenase activity	GO:0001306	age-dependent response to oxidative stress	cellular amino acid metabolic process; metabolic process	1.5.5.2 (Proline dehydrogenase)	1.5.99.8 (Transferred entry: 1.5.5.2)
TcCLB.506443.70	TcCLB.506443.70:mRNA	glutathione-S-transferase/glutaredoxin, putative	N/A	N/A	GO:0009055;GO:0005489;GO:0015035	electron transfer activity;obsolete electron transporter activity;protein disulfide oxidoreductase activity	GO:0045454;GO:0006118	cell redox homeostasis;obsolete electron transport	GO:0020023;GO:0005739	kinetoplast;mitochondrion	N/A	N/A	N/A	N/A	N/A	N/A	5.3.99.3 (Prostaglandin-E synthase)
TcCLB.506553.20	TcCLB.506553.20:mRNA	bromodomain factor 2 protein	N/A	N/A	GO:0005515	protein binding	N/A	N/A	GO:0005634;GO:0016585	nucleus;obsolete chromatin remodeling complex	GO:0042393;GO:0005515	histone binding;protein binding	GO:0016570	histone modification	N/A	N/A	N/A
TcCLB.506629.200	TcCLB.506629.200:mRNA	1,2-Dihydroxy-3-keto-5-methylthiopentene dioxygenase, putative	N/A	N/A	GO:0010309	acireductone dioxygenase [iron(II)-requiring] activity	GO:0055114	oxidation-reduction process	GO:0005829	cytosol	N/A	N/A	N/A	N/A	metabolic process	N/A	1.13.11.54 (Acireductone dioxygenase (Fe(2+)-requiring))
TcCLB.506829.110	TcCLB.506829.110:mRNA	fatty acyl CoA synthetase 2, putative	N/A	N/A	GO:0003824	catalytic activity	GO:0008152	metabolic process	GO:0097014;GO:0005737;GO:0005654	ciliary plasm;cytoplasm;nucleoplasm	N/A	N/A	N/A	N/A	fatty acid metabolic process	N/A	6.2.1.3 (Long-chain-fatty-acid--CoA ligase)
TcCLB.506925.150	TcCLB.506925.150:mRNA	protein phosphatase 2C, putative	GO:0008287	protein serine/threonine phosphatase complex	GO:0003824;GO:0004722	catalytic activity;protein serine/threonine phosphatase activity	GO:0006470	protein dephosphorylation	GO:0097014;GO:0005737;GO:0020015;GO:0005654	ciliary plasm;cytoplasm;glycosome;nucleoplasm	N/A	N/A	GO:0044145;GO:0052106	modulation of development of symbiont involved in interaction with host;quorum sensing involved in interaction with host	N/A	N/A	3.1.3.16 (Protein-serine/threonine phosphatase)
TcCLB.506941.280	TcCLB.506941.280:mRNA	heat shock 70 kDa protein, mitochondrial precursor, putative	GO:0005739	mitochondrion	GO:0003674	molecular_function	GO:0009405;GO:0006457	pathogenesis;protein folding	N/A	N/A	N/A	N/A	N/A	N/A	N/A	N/A	N/A
TcCLB.506989.210	TcCLB.506989.210:mRNA	U-box domain protein, putative	N/A	N/A	GO:0004842	ubiquitin-protein transferase activity	GO:0016567	protein ubiquitination	GO:0005930;GO:0005737	axoneme;cytoplasm	N/A	N/A	N/A	N/A	N/A	N/A	N/A
TcCLB.507081.20	TcCLB.507081.20:mRNA	hypothetical protein, conserved	N/A	N/A	N/A	N/A	N/A	N/A	GO:0005753;GO:0005739	mitochondrial proton-transporting ATP synthase complex;mitochondrion	N/A	N/A	N/A	N/A	N/A	N/A	N/A
TcCLB.507091.50	TcCLB.507091.50:mRNA	aspartate carbamoyltransferase, putative	GO:0005737	cytoplasm	GO:0016597;GO:0004070;GO:0016743	amino acid binding;aspartate carbamoyltransferase activity;carboxyl- or carbamoyltransferase activity	GO:0006207;GO:0006520;GO:0009220	'de novo' pyrimidine nucleobase biosynthetic process;cellular amino acid metabolic process;pyrimidine ribonucleotide biosynthetic process	N/A	N/A	N/A	N/A	N/A	N/A	metabolic process	2.1.3.2 (Aspartate carbamoyltransferase)	2.1.3.2 (Aspartate carbamoyltransferase)
TcCLB.507241.30	TcCLB.507241.30:mRNA	arginine kinase	N/A	N/A	GO:0003824;GO:0016301;GO:0016772	catalytic activity;kinase activity;transferase activity, transferring phosphorus-containing groups	N/A	N/A	GO:0097014;GO:0005737;GO:0005829	ciliary plasm;cytoplasm;cytosol	GO:0005524;GO:0004054;GO:0016772	ATP binding;arginine kinase activity;transferase activity, transferring phosphorus-containing groups	N/A	N/A	metabolic process	2.7.3.3 (Arginine kinase)	2.7.3.3 (Arginine kinase)
TcCLB.507629.30	TcCLB.507629.30:mRNA	Dpy-30 motif containing protein, putative	N/A	N/A	GO:0003674	molecular_function	N/A	N/A	N/A	N/A	N/A	N/A	N/A	N/A	N/A	N/A	2.7.4.3 (Adenylate kinase)
TcCLB.507669.139	TcCLB.507669.139:mRNA	hypothetical protein, conserved	N/A	N/A	N/A	N/A	N/A	N/A	N/A	N/A	N/A	N/A	N/A	N/A	N/A	N/A	N/A
TcCLB.508083.10	TcCLB.508083.10:mRNA	Present in the outer mitochondrial membrane proteome 10	N/A	N/A	N/A	N/A	N/A	N/A	GO:0005741;GO:0005739;GO:0031514	mitochondrial outer membrane;mitochondrion;motile cilium	N/A	N/A	N/A	N/A	N/A	N/A	N/A
TcCLB.508265.100	TcCLB.508265.100:mRNA	cytoskeleton associated protein, putative	N/A	N/A	N/A	N/A	N/A	N/A	GO:0030863	cortical cytoskeleton	N/A	N/A	GO:0000902;GO:0000910;GO:0010608	cell morphogenesis;cytokinesis;posttranscriptional regulation of gene expression	N/A	N/A	N/A
TcCLB.508479.150	TcCLB.508479.150:mRNA	AGC essential kinase 1	N/A	N/A	GO:0005524;GO:0004672;GO:0004674	ATP binding;protein kinase activity;protein serine/threonine kinase activity	GO:0006468	protein phosphorylation	GO:0097014;GO:0005737;GO:0031981	ciliary plasm;cytoplasm;nuclear lumen	N/A	N/A	GO:0000281	mitotic cytokinesis	N/A	2.7.11.1 (Non-specific serine/threonine protein kinase)	2.7.11.1 (Non-specific serine/threonine protein kinase)
TcCLB.508479.340	TcCLB.508479.340:mRNA	succinyl-CoA synthetase alpha subunit, putative	N/A	N/A	GO:0003824;GO:0048037	catalytic activity;cofactor binding	GO:0008152;GO:0006099	metabolic process;tricarboxylic acid cycle	GO:0005739	mitochondrion	N/A	N/A	N/A	N/A	N/A	6.2.1.4 (Succinate--CoA ligase (GDP-forming))	6.2.1.5 (Succinate--CoA ligase (ADP-forming))
TcCLB.508951.20	TcCLB.508951.20:mRNA	hexokinase, putative	N/A	N/A	GO:0005524;GO:0005536;GO:0004396;GO:0016773	ATP binding;glucose binding;hexokinase activity;phosphotransferase activity, alcohol group as acceptor	GO:0005975;GO:0001678;GO:0006096	carbohydrate metabolic process;cellular glucose homeostasis;glycolytic process	GO:0020015	glycosome	N/A	N/A	N/A	N/A	N/A	2.7.1.1 (Hexokinase)	2.7.1.1 (Hexokinase)
TcCLB.509007.40	TcCLB.509007.40:mRNA	hypothetical protein, conserved	N/A	N/A	GO:0003677;GO:0003674	DNA binding;molecular_function	GO:0006355	regulation of transcription, DNA-templated	N/A	N/A	N/A	N/A	N/A	N/A	N/A	N/A	N/A
TcCLB.509203.40	TcCLB.509203.40:mRNA	glycosomal membrane protein, putative	GO:0005779	integral component of peroxisomal membrane	N/A	N/A	GO:0016559	peroxisome fission	GO:0000331;GO:0005783;GO:0020015;GO:0046860	contractile vacuole;endoplasmic reticulum;glycosome;glycosome membrane	N/A	N/A	GO:0016559	peroxisome fission	N/A	N/A	N/A
TcCLB.509207.160	TcCLB.509207.160:mRNA	proteasome regulatory ATPase subunit 1, putative	GO:0005737;GO:0005838	cytoplasm;proteasome regulatory particle	GO:0005524;GO:0016887;GO:0016787	ATP binding;ATPase activity;hydrolase activity	GO:0030163;GO:0006511	protein catabolic process;ubiquitin-dependent protein catabolic process	GO:0005737;GO:0005654	cytoplasm;nucleoplasm	N/A	N/A	N/A	N/A	N/A	N/A	3.6.4.8 (Transferred entry: 5.6.1.5)
TcCLB.509537.50	TcCLB.509537.50:mRNA	Flagellar Member 1	N/A	N/A	N/A	N/A	N/A	N/A	GO:0005930;GO:0000331;GO:0031514	axoneme;contractile vacuole;motile cilium	N/A	N/A	N/A	N/A	N/A	N/A	2.7.4.6 (Nucleoside-diphosphate kinase)
TcCLB.509583.19	TcCLB.509583.19:mRNA	dynein heavy chain, putative (fragment)	N/A	N/A	N/A	N/A	N/A	N/A	N/A	N/A	N/A	N/A	N/A	N/A	N/A	N/A	N/A
TcCLB.509777.130	TcCLB.509777.130:mRNA	Inositol phosphosphingolipids phospholipase C	N/A	N/A	N/A	N/A	N/A	N/A	GO:0005783;GO:0005739	endoplasmic reticulum;mitochondrion	GO:0004767	sphingomyelin phosphodiesterase activity	GO:0071468;GO:0046513;GO:0006685	cellular response to acidic pH;ceramide biosynthetic process;sphingomyelin catabolic process	metabolic process	3.1.4.12 (Sphingomyelin phosphodiesterase)	3.1.4.12 (Sphingomyelin phosphodiesterase)
TcCLB.509799.140	TcCLB.509799.140:mRNA	L-2-hydroxyglutarate dehydrogenase, mitochondrial, putative	N/A	N/A	GO:0016491	oxidoreductase activity	GO:0055114	oxidation-reduction process	GO:0000331;GO:0020023;GO:0005739	contractile vacuole;kinetoplast;mitochondrion	N/A	N/A	N/A	N/A	N/A	1.1.99.2 (L-2-hydroxyglutarate dehydrogenase)	1.1.99.2 (L-2-hydroxyglutarate dehydrogenase)
TcCLB.510143.5	TcCLB.510143.5:mRNA	hypothetical protein, conserved (fragment)	N/A	N/A	N/A	N/A	N/A	N/A	GO:0020023;GO:0005643;GO:0005634	kinetoplast;nuclear pore;nucleus	N/A	N/A	N/A	N/A	N/A	N/A	N/A
TcCLB.510187.70	TcCLB.510187.70:mRNA	tyrosine aminotransferase, putative	N/A	N/A	GO:0030170;GO:0008483	pyridoxal phosphate binding;transaminase activity	GO:0009058;GO:0006520	biosynthetic process;cellular amino acid metabolic process	N/A	N/A	N/A	N/A	N/A	N/A	metabolic process	2.6.1.5 (Tyrosine transaminase)	2.6.1.5 (Tyrosine transaminase)
TcCLB.510445.50	TcCLB.510445.50:mRNA	S-adenosylmethionine synthetase, putative	N/A	N/A	GO:0005524;GO:0004478	ATP binding;methionine adenosyltransferase activity	GO:0006556;GO:0006730	S-adenosylmethionine biosynthetic process;one-carbon metabolic process	GO:0097014;GO:0005737	ciliary plasm;cytoplasm	N/A	N/A	N/A	N/A	metabolic process	2.5.1.6 (Methionine adenosyltransferase)	2.5.1.6 (Methionine adenosyltransferase)
TcCLB.510571.30	TcCLB.510571.30:mRNA	actin 1, putative	GO:0015629;GO:0005737	actin cytoskeleton;cytoplasm	GO:0005200	structural constituent of cytoskeleton	GO:0007010	cytoskeleton organization	N/A	N/A	N/A	N/A	N/A	N/A	N/A	N/A	N/A
TcCLB.510879.220	TcCLB.510879.220:mRNA	rhodanese-like domain containing protein, putative	N/A	N/A	N/A	N/A	N/A	N/A	GO:0036064;GO:0097542;GO:0005737	ciliary basal body;ciliary tip;cytoplasm	N/A	N/A	N/A	N/A	N/A	N/A	N/A
TcCLB.510889.80	TcCLB.510889.80:mRNA	ser/thr protein phosphatase, putative	GO:0008287	protein serine/threonine phosphatase complex	GO:0005509;GO:0016787;GO:0004722	calcium ion binding;hydrolase activity;protein serine/threonine phosphatase activity	GO:0006470	protein dephosphorylation	GO:0005737;GO:0005654	cytoplasm;nucleoplasm	N/A	N/A	N/A	N/A	N/A	N/A	3.1.3.16 (Protein-serine/threonine phosphatase)
TcCLB.511037.20	TcCLB.511037.20:mRNA	L-2-hydroxyglutarate dehydrogenase, mitochondrial, putative	N/A	N/A	GO:0016491	oxidoreductase activity	GO:0055114	oxidation-reduction process	GO:0020023;GO:0005739	kinetoplast;mitochondrion	N/A	N/A	N/A	N/A	N/A	1.1.99.2 (L-2-hydroxyglutarate dehydrogenase)	1.1.99.2 (L-2-hydroxyglutarate dehydrogenase)
TcCLB.511211.160	TcCLB.511211.160:mRNA	heat shock protein 70 (hsp70), putative	N/A	N/A	N/A	N/A	GO:0006457	protein folding	GO:0000331;GO:0020015	contractile vacuole;glycosome	N/A	N/A	GO:0006950	response to stress	N/A	N/A	N/A
TcCLB.511301.80	TcCLB.511301.80:pseudogenic_transcript	choline/carnitine O-acyltransferase (pseudogene), putative	N/A	N/A	GO:0016746	transferase activity, transferring acyl groups	N/A	N/A	N/A	N/A	N/A	N/A	N/A	N/A	N/A	N/A	2.3.1.21 (Carnitine O-palmitoyltransferase)
TcCLB.511303.34	TcCLB.511303.34:mRNA	Macro domain containing protein, putative	N/A	N/A	N/A	N/A	N/A	N/A	GO:0005634	nucleus	N/A	N/A	N/A	N/A	N/A	N/A	3.5.1.- (In linear amides.)
TcCLB.511465.10	TcCLB.511465.10:mRNA	proteasome activator protein pa26, putative	GO:0008537	proteasome activator complex	GO:0008538	obsolete proteasome activator activity	GO:0006508	proteolysis	GO:0008537	proteasome activator complex	N/A	N/A	GO:0061136	regulation of proteasomal protein catabolic process		N/A	N/A
TcCLB.511573.40	TcCLB.511573.40:mRNA	Mitogen-activated protein kinase 10, putative	N/A	N/A	GO:0005524;GO:0004672	ATP binding;protein kinase activity	GO:0006468	protein phosphorylation	N/A	N/A	N/A	N/A	N/A	N/A	N/A	N/A	2.7.1.- (Phosphotransferases with an alcohol group as acceptor.)
TcCLB.511633.79	TcCLB.511633.79:mRNA	microtubule-associated protein, putative	GO:0005737	cytoplasm	GO:0008017	microtubule binding	N/A	N/A	GO:0036064;GO:0030863	ciliary basal body;cortical cytoskeleton	N/A	N/A	N/A	N/A	N/A	N/A	N/A
TcCLB.511643.30	TcCLB.511643.30:mRNA	aspartate carbamoyltransferase, putative	N/A	N/A	GO:0016597;GO:0004070;GO:0016743	amino acid binding;aspartate carbamoyltransferase activity;carboxyl- or carbamoyltransferase activity	GO:0006207;GO:0006520;GO:0009220	'de novo' pyrimidine nucleobase biosynthetic process;cellular amino acid metabolic process;pyrimidine ribonucleotide biosynthetic process	GO:0097014;GO:0005737;GO:0020015;GO:0031981	ciliary plasm;cytoplasm;glycosome;nuclear lumen	N/A	N/A	N/A	N/A	metabolic process	2.1.3.2 (Aspartate carbamoyltransferase)	2.1.3.2 (Aspartate carbamoyltransferase)
TcCLB.511817.120	TcCLB.511817.120:mRNA	hypothetical protein, conserved	N/A	N/A	GO:0003674;GO:0005515	molecular_function;protein binding	N/A	N/A	N/A	N/A	N/A	N/A	GO:0060285	cilium-dependent cell motility	N/A	N/A	N/A
TcCLB.511825.80	TcCLB.511825.80:mRNA	I/6 autoantigen, putative	N/A	N/A	GO:0005509;GO:0005200	calcium ion binding;structural constituent of cytoskeleton	N/A	N/A	GO:0030863;GO:0015630	cortical cytoskeleton;microtubule cytoskeleton	N/A	N/A	N/A	N/A	N/A	N/A	N/A
TcCLB.511903.120	TcCLB.511903.120:mRNA	transketolase, putative	N/A	N/A	GO:0003824;GO:0004802	catalytic activity;transketolase activity	GO:0008152;GO:0006098	metabolic process;pentose-phosphate shunt	GO:0097014;GO:0005737;GO:0020015;GO:0031981	ciliary plasm;cytoplasm;glycosome;nuclear lumen	N/A	N/A	N/A	N/A	N/A	N/A	2.2.1.1 (Transketolase)
TcCLB.511903.130	TcCLB.511903.130:mRNA	60S ribosomal protein L26, putative	GO:0022625;GO:0015934	cytosolic large ribosomal subunit;large ribosomal subunit	GO:0003735	structural constituent of ribosome	GO:0006412	translation	GO:0097014;GO:0005737;GO:0031981	ciliary plasm;cytoplasm;nuclear lumen	N/A	N/A	N/A	N/A	N/A	N/A	N/A
