# Supplementary material for: Branched-chain amino acids modulate the proteomic profile of Trypanosoma cruzi metacyclogenesis induced by proline
Source: PLoS Negl Trop Dis. 2024 Oct 9;18(10):e0012588. doi: 10.1371/journal.pntd.0012588 (PMC11493278; doi:10.1371/journal.pntd.0012588)
Supplement: S4 Table — (XLSX) [file pntd.0012588.s009.xlsx]

## Sheet: Table S4
Table S4. Cluster 2 - Gene Ontology
Gene ID	source_id	Product Description	Computed GO Component IDs	Computed GO Components	Computed GO Function IDs	Computed GO Functions	Computed GO Process IDs	Computed GO Processes	Curated GO Component IDs	Curated GO Components	Curated GO Function IDs	Curated GO Functions	Curated GO Process IDs	Curated GO Processes	Manually assigned GO Processes	EC numbers	EC numbers from OrthoMCL
TcCLB.479379.9	TcCLB.479379.9:mRNA	dynein heavy chain, putative	GO:0030286	dynein complex	GO:0003777	microtubule motor activity	GO:0007018	microtubule-based movement	GO:0005930	axoneme	N/A	N/A	N/A	N/A	N/A	N/A	N/A
TcCLB.503483.9	TcCLB.503483.9:mRNA	retrotransposon hot spot (RHS) protein, putative	N/A	N/A	N/A	N/A	N/A	N/A	N/A	N/A	GO:0042301	phosphate ion binding	N/A	N/A	N/A	N/A	N/A
TcCLB.503939.80	TcCLB.503939.80:mRNA	prolyl-tRNA synthetase, putative	GO:0005737	cytoplasm	GO:0005524;GO:0002161;GO:0004812;GO:0000166;GO:0004827	ATP binding;aminoacyl-tRNA editing activity;aminoacyl-tRNA ligase activity;nucleotide binding;proline-tRNA ligase activity	GO:0006433;GO:0006418	prolyl-tRNA aminoacylation;tRNA aminoacylation for protein translation	N/A	N/A	N/A	N/A	N/A	N/A	N/A	6.1.1.5 (Isoleucine--tRNA ligase)	6.1.1.15 (Proline--tRNA ligase)
TcCLB.504147.240	TcCLB.504147.240:mRNA	hypothetical protein, conserved	N/A	N/A	GO:0003674	molecular_function	N/A	N/A	N/A	N/A	N/A	N/A	N/A	N/A	N/A	N/A	N/A
TcCLB.504177.20	TcCLB.504177.20:mRNA	fatty acyl CoA synthetase 2, putative	N/A	N/A	GO:0003824;GO:0004321	catalytic activity;fatty-acyl-CoA synthase activity	GO:0006631;GO:0008152	fatty acid metabolic process;metabolic process	GO:0097014;GO:0005737;GO:0005654	ciliary plasm;cytoplasm;nucleoplasm	N/A	N/A	N/A	N/A	N/A	6.2.1.3 (Long-chain-fatty-acid--CoA ligase)	6.2.1.3 (Long-chain-fatty-acid--CoA ligase)
TcCLB.504221.20	TcCLB.504221.20:mRNA	26S proteasome regulatory non-ATPase subunit, putative	N/A	N/A	N/A	N/A	N/A	N/A	GO:0005737;GO:0005654	cytoplasm;nucleoplasm	N/A	N/A	N/A	N/A	N/A	N/A	N/A
TcCLB.505683.10	TcCLB.505683.10:mRNA	sterol 24-c-methyltransferase, putative	N/A	N/A	GO:0008168	methyltransferase activity	GO:0008152;GO:0006694	metabolic process;steroid biosynthetic process	GO:0005737	cytoplasm	N/A	N/A	N/A	N/A	N/A	2.1.1.41 (Sterol 24-C-methyltransferase)	2.1.1.41 (Sterol 24-C-methyltransferase)
TcCLB.505843.10	TcCLB.505843.10:mRNA	glutamate dehydrogenase, putative	N/A	N/A	GO:0016491	oxidoreductase activity	GO:0006520;GO:0055114	cellular amino acid metabolic process;oxidation-reduction process	GO:0000331;GO:0005737;GO:0005739	contractile vacuole;cytoplasm;mitochondrion	N/A	N/A	N/A	N/A	metabolic process	N/A	1.4.1.2 (Glutamate dehydrogenase)
TcCLB.506151.30	TcCLB.506151.30:mRNA	small GTP-binding protein Rab11, putative	N/A	N/A	GO:0005525;GO:0003924	GTP binding;GTPase activity	GO:0007264;GO:0016191	small GTPase mediated signal transduction;synaptic vesicle uncoating	GO:0005768	endosome	N/A	N/A	GO:0016197	endosomal transport	N/A	N/A	N/A
TcCLB.506163.30	TcCLB.506163.30:mRNA	hypothetical protein, conserved	N/A	N/A	N/A	N/A	N/A	N/A	N/A	N/A	N/A	N/A	N/A	N/A	N/A	N/A	N/A
TcCLB.506163.50	TcCLB.506163.50:mRNA	hypothetical protein, conserved	N/A	N/A	GO:0016491	oxidoreductase activity	GO:0055114	oxidation-reduction process	GO:0000331	contractile vacuole	N/A	N/A	N/A	N/A	N/A	N/A	1.-.-.- (Oxidoreductases.)
TcCLB.506167.50	TcCLB.506167.50:mRNA	clathrin heavy chain, putative	GO:0030132;GO:0030130;GO:0071439	clathrin coat of coated pit;clathrin coat of trans-Golgi network vesicle;clathrin complex	GO:0005488;GO:0032051;GO:0005198	binding;clathrin light chain binding;structural molecule activity	GO:0048268;GO:0006886;GO:0016192	clathrin coat assembly;intracellular protein transport;vesicle-mediated transport	GO:0051286	cell tip	GO:0003729	mRNA binding	N/A	N/A	N/A	N/A	N/A
TcCLB.506211.160	TcCLB.506211.160:mRNA	Mitochondrial ADP/ATP carrier protein 5, putative	N/A	N/A	N/A	N/A	N/A	N/A	GO:0000331;GO:0005743;GO:0005739	contractile vacuole;mitochondrial inner membrane;mitochondrion	N/A	N/A	N/A	N/A	N/A	N/A	N/A
TcCLB.506289.40	TcCLB.506289.40:mRNA	hypothetical protein, conserved	N/A	N/A	N/A	N/A	N/A	N/A	GO:0005739	mitochondrion	N/A	N/A	N/A	N/A	N/A	N/A	N/A
TcCLB.506333.10	TcCLB.506333.10:mRNA	plasma-membrane proton-efflux P-type ATPase, putative	GO:0016021	integral component of membrane	GO:0000166;GO:0008553	nucleotide binding;proton-exporting ATPase activity, phosphorylative mechanism	N/A	N/A	N/A	N/A	N/A	N/A	N/A	N/A	N/A	N/A	3.6.3.6 (Transferred entry: 7.1.2.1)
TcCLB.506411.10	TcCLB.506411.10:mRNA	thimet oligopeptidase, putative	GO:0005737	cytoplasm	GO:0004222	metalloendopeptidase activity	GO:0006508	proteolysis	N/A	N/A	N/A	N/A	N/A	N/A	N/A	3.4.24.15 (Thimet oligopeptidase)	3.4.24.15 (Thimet oligopeptidase)
TcCLB.506421.10	TcCLB.506421.10:mRNA	retrotransposon hot spot (RHS) protein, putative	N/A	N/A	N/A	N/A	N/A	N/A	N/A	N/A	N/A	N/A	N/A	N/A	N/A	N/A	N/A
TcCLB.506467.29	TcCLB.506467.29:mRNA	methyltransferase domain containing protein, putative	N/A	N/A	N/A	N/A	N/A	N/A	GO:0005741	mitochondrial outer membrane	N/A	N/A	N/A	N/A	N/A	N/A	N/A
TcCLB.506529.508	TcCLB.506529.508:mRNA	glucose-6-phosphate isomerase, glycosomal, putative	N/A	N/A	GO:0004347	glucose-6-phosphate isomerase activity	GO:0006094;GO:0006096	gluconeogenesis;glycolytic process	GO:0005737;GO:0020015	cytoplasm;glycosome	N/A	N/A	N/A	N/A	metabolic process	N/A	5.3.1.9 (Glucose-6-phosphate isomerase)
TcCLB.506559.350	TcCLB.506559.350:mRNA	asparaginyl-tRNA synthetase, putative	GO:0005737	cytoplasm	GO:0005524;GO:0004812;GO:0004816;GO:0003676;GO:0000166	ATP binding;aminoacyl-tRNA ligase activity;asparagine-tRNA ligase activity;nucleic acid binding;nucleotide binding	GO:0006421;GO:0006418	asparaginyl-tRNA aminoacylation;tRNA aminoacylation for protein translation	GO:0005737	cytoplasm	N/A	N/A	N/A	N/A	N/A	N/A	6.1.1.22 (Asparagine--tRNA ligase)
TcCLB.506563.30	TcCLB.506563.30:mRNA	coatomer beta subunit, putative	GO:0030126;GO:0005737;GO:0030117	COPI vesicle coat;cytoplasm;membrane coat	GO:0005488;GO:0003674;GO:0005198	binding;molecular_function;structural molecule activity	GO:0006886;GO:0016192	intracellular protein transport;vesicle-mediated transport	N/A	N/A	N/A	N/A	N/A	N/A	N/A	N/A	N/A
TcCLB.506733.80	TcCLB.506733.80:mRNA	hypothetical protein, conserved	N/A	N/A	N/A	N/A	N/A	N/A	GO:0005930	axoneme	N/A	N/A	N/A	N/A	N/A	N/A	N/A
TcCLB.506831.40	TcCLB.506831.40:mRNA	3-hydroxy-3-methylglutaryl-CoA reductase	GO:0016021	integral component of membrane	GO:0050661;GO:0050662;GO:0004420;GO:0016616	NADP binding;coenzyme binding;hydroxymethylglutaryl-CoA reductase (NADPH) activity;oxidoreductase activity, acting on the CH-OH group of donors, NAD or NADP as acceptor	GO:0015936;GO:0008299;GO:0055114	coenzyme A metabolic process;isoprenoid biosynthetic process;oxidation-reduction process	GO:0036064;GO:0005759;GO:0005739	ciliary basal body;mitochondrial matrix;mitochondrion	GO:0004420	hydroxymethylglutaryl-CoA reductase (NADPH) activity	GO:0010142	farnesyl diphosphate biosynthetic process, mevalonate pathway	metabolic process	1.1.1.34 (Hydroxymethylglutaryl-CoA reductase (NADPH))	1.1.1.34 (Hydroxymethylglutaryl-CoA reductase (NADPH))
TcCLB.506925.440	TcCLB.506925.440:pseudogenic_transcript	Nuclear pore complex protein 158 (pseudogene)	GO:0005643	nuclear pore	GO:0017056	structural constituent of nuclear pore	GO:0006913	nucleocytoplasmic transport	GO:0005643;GO:0031080;GO:0005634	nuclear pore;nuclear pore outer ring;nucleus	N/A	N/A	N/A	N/A	N/A	N/A	N/A
TcCLB.506937.40	TcCLB.506937.40:mRNA	dynein heavy chain, putative	GO:0030286	dynein complex	GO:0003777	microtubule motor activity	GO:0007018	microtubule-based movement	GO:0005930;GO:0005737	axoneme;cytoplasm	N/A	N/A	N/A	N/A	N/A	N/A	N/A
TcCLB.507105.60	TcCLB.507105.60:mRNA	hypothetical protein, conserved	N/A	N/A	N/A	N/A	N/A	N/A	GO:0005739	mitochondrion	N/A	N/A	N/A	N/A	N/A	N/A	N/A
TcCLB.507167.20	TcCLB.507167.20:mRNA	retrotransposon hot spot (RHS) protein, putative	N/A	N/A	N/A	N/A	N/A	N/A	N/A	N/A	N/A	N/A	N/A	N/A	N/A	N/A	N/A
TcCLB.507515.40	TcCLB.507515.40:mRNA	hypothetical protein, conserved	N/A	N/A	GO:0003723;GO:0003676	RNA binding;nucleic acid binding	GO:0006396	RNA processing	GO:0005634	nucleus	N/A	N/A	N/A	N/A	N/A	N/A	N/A
TcCLB.507681.210	TcCLB.507681.210:mRNA	Flagellar Member 2	N/A	N/A	N/A	N/A	N/A	N/A	GO:0005930;GO:0031514	axoneme;motile cilium	N/A	N/A	N/A	N/A	N/A	N/A	N/A
TcCLB.507711.10	TcCLB.507711.10:mRNA	intraflagellar transport protein 57/55, putative	N/A	N/A	N/A	N/A	N/A	N/A	GO:0030990	intraciliary transport particle	N/A	N/A	GO:0035735	intraciliary transport involved in cilium assembly	N/A	N/A	N/A
TcCLB.507711.100	TcCLB.507711.100:mRNA	Surface membrane protein	N/A	N/A	N/A	N/A	N/A	N/A	GO:0009986;GO:0020016;GO:0005737;GO:0005886	cell surface;ciliary pocket;cytoplasm;plasma membrane	N/A	N/A	GO:0030260	entry into host cell	N/A	N/A	N/A
TcCLB.508153.1050	TcCLB.508153.1050:mRNA	hypothetical protein, conserved	N/A	N/A	GO:0005524;GO:0008026;GO:0003676	ATP binding;ATP-dependent helicase activity;nucleic acid binding	N/A	N/A	GO:0005737	cytoplasm	N/A	N/A	N/A	N/A	N/A	N/A	3.6.4.13 (RNA helicase)
TcCLB.508153.400	TcCLB.508153.400:mRNA	Serine/threonine-protein kinase NEK7, putative	N/A	N/A	GO:0005524;GO:0004672	ATP binding;protein kinase activity	GO:0006468	protein phosphorylation	GO:0097014;GO:0005737	ciliary plasm;cytoplasm	N/A	N/A	N/A	N/A	N/A	2.7.11.1 (Non-specific serine/threonine protein kinase)	2.7.11.1 (Non-specific serine/threonine protein kinase)
TcCLB.508173.10	TcCLB.508173.10:pseudogenic_transcript	retrotransposon hot spot protein (RHS, pseudogene), putative	N/A	N/A	N/A	N/A	N/A	N/A	N/A	N/A	N/A	N/A	N/A	N/A	N/A	N/A	N/A
TcCLB.508325.160	TcCLB.508325.160:mRNA	retrotransposon hot spot (RHS) protein, putative	N/A	N/A	N/A	N/A	N/A	N/A	N/A	N/A	N/A	N/A	N/A	N/A	N/A	N/A	N/A
TcCLB.508461.570	TcCLB.508461.570:mRNA	glycosomal membrane protein, putative	GO:0046860;GO:0005779	glycosome membrane;integral component of peroxisomal membrane	GO:0003674	molecular_function	GO:0016559	peroxisome fission	GO:0020015	glycosome	N/A	N/A	N/A	N/A	N/A	N/A	N/A
TcCLB.508473.10	TcCLB.508473.10:mRNA	retrotransposon hot spot protein 1 (RHS1), putative	N/A	N/A	N/A	N/A	N/A	N/A	N/A	N/A	N/A	N/A	N/A	N/A	N/A	N/A	N/A
TcCLB.508541.240	TcCLB.508541.240:mRNA	casein kinase, putative	N/A	N/A	GO:0005524;GO:0004672	ATP binding;protein kinase activity	GO:0006468	protein phosphorylation	GO:0097014;GO:0005737;GO:0031981	ciliary plasm;cytoplasm;nuclear lumen	GO:0004674	protein serine/threonine kinase activity	N/A	N/A	N/A	2.7.11.1 (Non-specific serine/threonine protein kinase)	2.7.11.1 (Non-specific serine/threonine protein kinase)
TcCLB.508543.140	TcCLB.508543.140:mRNA	electron transfer flavoprotein-ubiquinone oxidoreductase, putative	GO:0005739	mitochondrion	GO:0004174	electron-transferring-flavoprotein dehydrogenase activity	GO:0006118	obsolete electron transport	N/A	N/A	N/A	N/A	N/A	N/A	N/A	1.5.5.1 (Electron-transferring-flavoprotein dehydrogenase)	1.5.5.1 (Electron-transferring-flavoprotein dehydrogenase)
TcCLB.508543.90	TcCLB.508543.90:mRNA	plasma membrane Ca2+ ATPase	GO:0020022;GO:0016021;GO:0016020;GO:0005886	acidocalcisome;integral component of membrane;membrane;plasma membrane	GO:0005524;GO:0005388;GO:0000166	ATP binding;calcium-transporting ATPase activity;nucleotide binding	GO:0070588;GO:0016049;GO:0006874	calcium ion transmembrane transport;cell growth;cellular calcium ion homeostasis	N/A	N/A	N/A	N/A	N/A	N/A	N/A	3.6.3.- (Acting on acid anhydrides; catalyzing transmembrane movement of substances.)	3.6.3.8 (Transferred entry: 7.2.2.10)
TcCLB.508729.9	TcCLB.508729.9:mRNA	Galactose oxidase, central domain containing protein, putative	N/A	N/A	GO:0003674;GO:0005515	molecular_function;protein binding	N/A	N/A	GO:0005930;GO:0005737;GO:0031981	axoneme;cytoplasm;nuclear lumen	N/A	N/A	N/A	N/A	N/A	N/A	N/A
TcCLB.508823.70	TcCLB.508823.70:mRNA	P27 protein, putative	N/A	N/A	N/A	N/A	N/A	N/A	GO:0070069;GO:0005737;GO:0005743	cytochrome complex;cytoplasm;mitochondrial inner membrane	N/A	N/A	GO:0002082	regulation of oxidative phosphorylation		N/A	N/A
TcCLB.508839.80	TcCLB.508839.80:mRNA	amidase, putative	N/A	N/A	N/A	N/A	N/A	N/A	N/A	N/A	N/A	N/A	N/A	N/A	N/A	N/A	3.5.1.99 (Fatty acid amide hydrolase)
TcCLB.508879.30	TcCLB.508879.30:mRNA	Inner arm dynein 5-1	GO:0030286	dynein complex	GO:0005524;GO:0003777	ATP binding;microtubule motor activity	GO:0007018	microtubule-based movement	GO:0005930	axoneme	N/A	N/A	GO:0060285	cilium-dependent cell motility	N/A	N/A	N/A
TcCLB.508909.210	TcCLB.508909.210:mRNA	hypothetical protein, conserved	N/A	N/A	N/A	N/A	N/A	N/A	N/A	N/A	N/A	N/A	N/A	N/A	N/A	N/A	N/A
TcCLB.509011.20	TcCLB.509011.20:mRNA	RNA polymerase IIA largest subunit, putative	N/A	N/A	GO:0003677;GO:0003899	DNA binding;DNA-directed 5'-3' RNA polymerase activity	GO:0006351	transcription, DNA-templated	GO:0005634	nucleus	N/A	N/A	N/A	N/A	N/A	N/A	2.7.7.6 (DNA-directed RNA polymerase)
TcCLB.509029.70	TcCLB.509029.70:mRNA	leucine-rich repeat protein, putative	N/A	N/A	N/A	N/A	N/A	N/A	GO:0005930	axoneme	N/A	N/A	N/A	N/A	N/A	N/A	N/A
TcCLB.509205.120	TcCLB.509205.120:mRNA	hypothetical protein, conserved	N/A	N/A	GO:0008239;GO:0016787;GO:0004725	dipeptidyl-peptidase activity;hydrolase activity;protein tyrosine phosphatase activity	GO:0006470	protein dephosphorylation	N/A	N/A	N/A	N/A	N/A	N/A	N/A	N/A	N/A
TcCLB.509237.130	TcCLB.509237.130:mRNA	cytoskeleton-associated protein CAP5.5, putative	GO:0005622	intracellular	GO:0004198	calcium-dependent cysteine-type endopeptidase activity	GO:0006508	proteolysis	GO:0036064;GO:0020016;GO:0000331;GO:0030863;GO:0020038	ciliary basal body;ciliary pocket;contractile vacuole;cortical cytoskeleton;subpellicular network	N/A	N/A	N/A	N/A	N/A	N/A	3.4.22.- (Cysteine endopeptidases.)
TcCLB.509247.50	TcCLB.509247.50:mRNA	methionyl-tRNA synthetase, putative	GO:0005737	cytoplasm	GO:0005524;GO:0004812;GO:0004825;GO:0000166	ATP binding;aminoacyl-tRNA ligase activity;methionine-tRNA ligase activity;nucleotide binding	GO:0006431;GO:0006418	methionyl-tRNA aminoacylation;tRNA aminoacylation for protein translation	GO:0097014;GO:0005737	ciliary plasm;cytoplasm	N/A	N/A	N/A	N/A	N/A	6.1.1.10 (Methionine--tRNA ligase)	6.1.1.10 (Methionine--tRNA ligase)
TcCLB.509331.30	TcCLB.509331.30:mRNA	acetyl-CoA synthetase, putative	GO:0016021	integral component of membrane	GO:0016208;GO:0003987;GO:0003824	AMP binding;acetate-CoA ligase activity;catalytic activity	GO:0019427;GO:0008152	acetyl-CoA biosynthetic process from acetate;metabolic process	GO:0097014;GO:0005737;GO:0031981	ciliary plasm;cytoplasm;nuclear lumen	N/A	N/A	N/A	N/A	N/A	6.2.1.1 (Acetate--CoA ligase)	6.2.1.1 (Acetate--CoA ligase)
TcCLB.509391.30	TcCLB.509391.30:mRNA	flagellar calcium-binding 24 kDa protein	N/A	N/A	GO:0005509	calcium ion binding	N/A	N/A	GO:0097014;GO:0005737;GO:0031981	ciliary plasm;cytoplasm;nuclear lumen	GO:0005509	calcium ion binding	N/A	N/A	N/A	N/A	N/A
TcCLB.509551.30	TcCLB.509551.30:mRNA	mitochondrial phosphate transporter, putative	GO:0005743	mitochondrial inner membrane	N/A	N/A	N/A	N/A	GO:0000331;GO:0005737;GO:0020023;GO:0005739	contractile vacuole;cytoplasm;kinetoplast;mitochondrion	N/A	N/A	N/A	N/A	N/A	N/A	N/A
TcCLB.509777.70	TcCLB.509777.70:mRNA	Calcium ATPase SERCA-like	GO:0016021;GO:0005886	integral component of membrane;plasma membrane	GO:0005524;GO:0005388;GO:0000166	ATP binding;calcium-transporting ATPase activity;nucleotide binding	GO:0006816;GO:0006812	calcium ion transport;cation transport	GO:0005783;GO:0005635;GO:0005634	endoplasmic reticulum;nuclear envelope;nucleus	N/A	N/A	N/A	N/A	N/A	N/A	3.6.3.8 (Transferred entry: 7.2.2.10)
TcCLB.509805.210	TcCLB.509805.210:mRNA	hypothetical protein, conserved	N/A	N/A	N/A	N/A	N/A	N/A	N/A	N/A	N/A	N/A	N/A	N/A	N/A	N/A	N/A
TcCLB.509895.60	TcCLB.509895.60:mRNA	hypothetical protein, conserved	N/A	N/A	GO:0003674	molecular_function	N/A	N/A	N/A	N/A	N/A	N/A	N/A	N/A	N/A	N/A	N/A
TcCLB.509941.100	TcCLB.509941.100:mRNA	2,4-dienoyl-coa reductase fadh1, putative	N/A	N/A	GO:0010181;GO:0016491	FMN binding;oxidoreductase activity	GO:0055114	oxidation-reduction process	N/A	N/A	N/A	N/A	N/A	N/A	N/A	N/A	1.3.1.34 (2,4-dienoyl-CoA reductase (NADPH))
TcCLB.509943.20	TcCLB.509943.20:mRNA	cAMP specific phosphodiesterase, putative	N/A	N/A	GO:0004114;GO:0005515	3',5'-cyclic-nucleotide phosphodiesterase activity;protein binding	GO:0008283;GO:0007165	cell proliferation;signal transduction	GO:0005930;GO:0005737	axoneme;cytoplasm	N/A	N/A	N/A	N/A	N/A	N/A	3.1.4.35 (3',5'-cyclic-GMP phosphodiesterase)
TcCLB.510101.140	TcCLB.510101.140:mRNA	pyruvate phosphate dikinase, putative	N/A	N/A	GO:0005524;GO:0003824;GO:0016301;GO:0050242;GO:0016772	ATP binding;catalytic activity;kinase activity;pyruvate, phosphate dikinase activity;transferase activity, transferring phosphorus-containing groups	GO:0016310;GO:0006090	phosphorylation;pyruvate metabolic process	GO:0000331;GO:0020015	contractile vacuole;glycosome	N/A	N/A	N/A	N/A	N/A	2.7.9.1 (Pyruvate, phosphate dikinase)	2.7.9.1 (Pyruvate, phosphate dikinase)
TcCLB.510215.10	TcCLB.510215.10:mRNA	NADH-dependent fumarate reductase, putative	N/A	N/A	GO:0016156;GO:0016491;GO:0000104	fumarate reductase (NADH) activity;oxidoreductase activity;succinate dehydrogenase activity	GO:0055114;GO:0017013	oxidation-reduction process;protein flavinylation	GO:0036064;GO:0000331;GO:0005737;GO:0020015	ciliary basal body;contractile vacuole;cytoplasm;glycosome	N/A	N/A	N/A	N/A	N/A	N/A	1.3.1.6 (Fumarate reductase (NADH))
TcCLB.510579.80	TcCLB.510579.80:mRNA	60S ribosomal protein L10, putative	GO:0022625;GO:0005622;GO:0005840	cytosolic large ribosomal subunit;intracellular;ribosome	GO:0003735	structural constituent of ribosome	GO:0006412	translation	GO:0005737	cytoplasm	N/A	N/A	N/A	N/A	N/A	N/A	N/A
TcCLB.510609.40	TcCLB.510609.40:pseudogenic_transcript	ATP synthase F1, alpha subunit, putative (pseudogene)	N/A	N/A	GO:0005524	ATP binding	GO:0015986	ATP synthesis coupled proton transport	GO:0000275	mitochondrial proton-transporting ATP synthase complex, catalytic core F(1)	N/A	N/A	N/A	N/A	N/A	N/A	3.6.3.14 (Transferred entry: 7.1.2.2)
TcCLB.510717.40	TcCLB.510717.40:mRNA	hypothetical protein, conserved	N/A	N/A	N/A	N/A	N/A	N/A	N/A	N/A	N/A	N/A	N/A	N/A	N/A	N/A	N/A
TcCLB.510755.89	TcCLB.510755.89:mRNA	kinetoplastid membrane protein 11	N/A	N/A	N/A	N/A	GO:0006952;GO:0008284	defense response;positive regulation of cell proliferation	GO:0005930;GO:0051286;GO:0036064	axoneme;cell tip;ciliary basal body	N/A	N/A	GO:0032053	ciliary basal body organization	N/A	N/A	N/A
TcCLB.510797.10	TcCLB.510797.10:mRNA	2-oxoglutarate dehydrogenase subunit, putative	GO:0045252	oxoglutarate dehydrogenase complex	GO:0016624;GO:0004591;GO:0030976	oxidoreductase activity, acting on the aldehyde or oxo group of donors, disulfide as acceptor;oxoglutarate dehydrogenase (succinyl-transferring) activity;thiamine pyrophosphate binding	GO:0006554;GO:0008152;GO:0055114;GO:0006099;GO:0006568	lysine catabolic process;metabolic process;oxidation-reduction process;tricarboxylic acid cycle;tryptophan metabolic process	GO:0005737;GO:0005739	cytoplasm;mitochondrion	N/A	N/A	N/A	N/A	cellular amino acid metabolic process	N/A	1.2.4.2 (Oxoglutarate dehydrogenase (succinyl-transferring))
TcCLB.510901.150	TcCLB.510901.150:mRNA	proteasome regulatory non-ATPase subunit 2, putative	GO:0000502;GO:0005838	proteasome complex;proteasome regulatory particle	GO:0005488;GO:0004175;GO:0030234	binding;endopeptidase activity;enzyme regulator activity	GO:0043161;GO:0042176	proteasome-mediated ubiquitin-dependent protein catabolic process;regulation of protein catabolic process	GO:0005634	nucleus	N/A	N/A	N/A	N/A	N/A	N/A	N/A
TcCLB.510955.40	TcCLB.510955.40:mRNA	paralyzed flagella protein 16	N/A	N/A	GO:0005488;GO:0005515	binding;protein binding	N/A	N/A	GO:0005930	axoneme	N/A	N/A	GO:0035082;GO:0060294;GO:0060285;GO:0000281	axoneme assembly;cilium movement involved in cell motility;cilium-dependent cell motility;mitotic cytokinesis	N/A	N/A	N/A
TcCLB.511151.90	TcCLB.511151.90:mRNA	glycerol-3-phosphate dehydrogenase, putative	N/A	N/A	GO:0004368;GO:0016491	glycerol-3-phosphate dehydrogenase (quinone) activity;oxidoreductase activity	GO:0006072;GO:0055114	glycerol-3-phosphate metabolic process;oxidation-reduction process	GO:0000331;GO:0005739	contractile vacuole;mitochondrion	GO:0050660	flavin adenine dinucleotide binding	N/A	N/A	metabolic process	N/A	1.1.5.3 (Glycerol-3-phosphate dehydrogenase)
TcCLB.511239.30	TcCLB.511239.30:mRNA	von Willebrand factor type A domain containing protein, putative	N/A	N/A	N/A	N/A	N/A	N/A	GO:0005930	axoneme	N/A	N/A	N/A	N/A	N/A	N/A	N/A
TcCLB.511289.70	TcCLB.511289.70:mRNA	Mitochondrial ADP/ATP carrier protein 5, putative	N/A	N/A	N/A	N/A	N/A	N/A	GO:0000331;GO:0005743;GO:0005739	contractile vacuole;mitochondrial inner membrane;mitochondrion	N/A	N/A	N/A	N/A	N/A	N/A	N/A
TcCLB.511365.70	TcCLB.511365.70:mRNA	proteasome regulatory non-ATP-ase subunit 9, putative	N/A	N/A	N/A	N/A	N/A	N/A	GO:0005737;GO:0005838	cytoplasm;proteasome regulatory particle	GO:0004175	endopeptidase activity	GO:0006511	ubiquitin-dependent protein catabolic process	N/A	N/A	N/A
TcCLB.511367.290	TcCLB.511367.290:mRNA	Protein of unknown function (DUF667), putative	N/A	N/A	N/A	N/A	N/A	N/A	N/A	N/A	N/A	N/A	GO:0010608	posttranscriptional regulation of gene expression	N/A	N/A	N/A
TcCLB.511367.70	TcCLB.511367.70:mRNA	dihydrolipoamide acetyltransferase, putative	GO:0045254	pyruvate dehydrogenase complex	GO:0009374;GO:0004742	biotin binding;dihydrolipoyllysine-residue acetyltransferase activity	GO:0006091	generation of precursor metabolites and energy	GO:0020023;GO:0005739	kinetoplast;mitochondrion	N/A	N/A	N/A	N/A	metabolic process	2.3.1.12 (Dihydrolipoyllysine-residue acetyltransferase)	2.3.1.12 (Dihydrolipoyllysine-residue acetyltransferase)
TcCLB.511385.30	TcCLB.511385.30:mRNA	vacuolar-type proton translocating pyrophosphatase 1	GO:0016020	membrane	GO:0009678;GO:0004427	hydrogen-translocating pyrophosphatase activity;inorganic diphosphatase activity	GO:1902600;GO:0015992	proton transmembrane transport;proton transport	GO:0020022;GO:0000331;GO:0020015;GO:0005739;GO:0005886	acidocalcisome;contractile vacuole;glycosome;mitochondrion;plasma membrane	GO:0009678	hydrogen-translocating pyrophosphatase activity	GO:0006874;GO:0051452	cellular calcium ion homeostasis;intracellular pH reduction	N/A	3.6.1.1 (Inorganic diphosphatase)	3.6.1.1 (Inorganic diphosphatase)
TcCLB.511389.110	TcCLB.511389.110:mRNA	cytochrome c oxidase VIII (COX VIII), putative	GO:0016021	integral component of membrane	GO:0004129	cytochrome-c oxidase activity	GO:0006118	obsolete electron transport	GO:0005737	cytoplasm	N/A	N/A	N/A	N/A	N/A	N/A	1.9.3.1 (Cytochrome-c oxidase)
TcCLB.511391.120	TcCLB.511391.120:mRNA	metallo-peptidase, clan MH, family M18, putative	GO:0005737	cytoplasm	GO:0008777;GO:0016787;GO:0008237	acetylornithine deacetylase activity;hydrolase activity;metallopeptidase activity	GO:0006526;GO:0008152;GO:0006508	arginine biosynthetic process;metabolic process;proteolysis	GO:0020015	glycosome	N/A	N/A	N/A	N/A	cellular amino acid metabolic process	3.4.-.- (Acting on peptide bonds (peptidases).)	3.5.1.16 (Acetylornithine deacetylase)
TcCLB.511395.30	TcCLB.511395.30:mRNA	protein phosphatase 2A, regulatory subunit B, putative	N/A	N/A	GO:0019211	phosphatase activator activity	N/A	N/A	N/A	N/A	N/A	N/A	N/A	N/A	N/A	N/A	5.2.1.8 (Peptidylprolyl isomerase)
TcCLB.511421.200	TcCLB.511421.200:mRNA	ARM-like helical domain-containing protein	N/A	N/A	GO:0005488	binding	N/A	N/A	GO:0005737	cytoplasm	N/A	N/A	N/A	N/A	N/A	N/A	N/A
TcCLB.511479.39	TcCLB.511479.39:mRNA	hypothetical protein, conserved	N/A	N/A	N/A	N/A	N/A	N/A	N/A	N/A	N/A	N/A	N/A	N/A	N/A	N/A	N/A
TcCLB.511491.100	TcCLB.511491.100:mRNA	phosphatase 2C, putative	GO:0008287	protein serine/threonine phosphatase complex	GO:0003824;GO:0016791	catalytic activity;phosphatase activity	GO:0016311	dephosphorylation	GO:0097014;GO:0005737;GO:0020015;GO:0031981	ciliary plasm;cytoplasm;glycosome;nuclear lumen	N/A	N/A	N/A	N/A	N/A	3.1.3.16 (Protein-serine/threonine phosphatase)	3.1.3.16 (Protein-serine/threonine phosphatase)
TcCLB.511517.37	TcCLB.511517.37:mRNA	reticulon domain protein, putative	GO:0016021	integral component of membrane	GO:0003674	molecular_function	N/A	N/A	GO:0005783	endoplasmic reticulum	N/A	N/A	N/A	N/A	N/A	N/A	N/A
TcCLB.511575.130	TcCLB.511575.130:mRNA	folate/pteridine transporter, putative	GO:0016021	integral component of membrane	GO:0015224	biopterin transmembrane transporter activity	GO:0015877	biopterin transport	GO:0000331;GO:0005737	contractile vacuole;cytoplasm	N/A	N/A	N/A	N/A	N/A	N/A	N/A
TcCLB.511649.130	TcCLB.511649.130:mRNA	vesicle-associated membrane protein, putative	GO:0016021	integral component of membrane	GO:0005484	SNAP receptor activity	GO:0006887;GO:0016192	exocytosis;vesicle-mediated transport	N/A	N/A	N/A	N/A	N/A	N/A	N/A	N/A	N/A
TcCLB.511693.70	TcCLB.511693.70:mRNA	hypothetical protein, conserved	N/A	N/A	GO:0003674;GO:0005515	molecular_function;protein binding	N/A	N/A	GO:0005930;GO:0036064	axoneme;ciliary basal body	N/A	N/A	N/A	N/A	N/A	N/A	N/A
TcCLB.511809.60	TcCLB.511809.60:mRNA	Nucleoporin NUP132	N/A	N/A	N/A	N/A	N/A	N/A	GO:0005643;GO:0031080;GO:0005634	nuclear pore;nuclear pore outer ring;nucleus	N/A	N/A	N/A	N/A	N/A	N/A	N/A
TcCLB.511859.170	TcCLB.511859.170:mRNA	NADH-cytochrome b5 reductase, putative	GO:0016021	integral component of membrane	GO:0004128;GO:0016491	cytochrome-b5 reductase activity, acting on NAD(P)H;oxidoreductase activity	GO:0006118;GO:0055114	obsolete electron transport;oxidation-reduction process	N/A	N/A	N/A	N/A	N/A	N/A	N/A	1.6.2.2 (Cytochrome-b5 reductase)	1.6.2.2 (Cytochrome-b5 reductase)
TcCLB.511867.209	TcCLB.511867.209:mRNA	dynein heavy chain, putative (fragment)	GO:0030286	dynein complex	GO:0003777;GO:0005515	microtubule motor activity;protein binding	GO:0007018;GO:0007165	microtubule-based movement;signal transduction	GO:0005930	axoneme	N/A	N/A	N/A	N/A	N/A	N/A	N/A
