# Supplementary material for: Branched-chain amino acids modulate the proteomic profile of Trypanosoma cruzi metacyclogenesis induced by proline
Source: PLoS Negl Trop Dis. 2024 Oct 9;18(10):e0012588. doi: 10.1371/journal.pntd.0012588 (PMC11493278; doi:10.1371/journal.pntd.0012588)
Supplement: S5 Table — (XLSX) [file pntd.0012588.s010.xlsx]

## Sheet: Table S5
Table S5. Cluster 3 - Gene Ontology
Gene ID	source_id	Product Description	Computed GO Component IDs	Computed GO Components	Computed GO Function IDs	Computed GO Functions	Computed GO Process IDs	Computed GO Processes	Curated GO Component IDs	Curated GO Components	Curated GO Function IDs	Curated GO Functions	Curated GO Process IDs	Curated GO Processes	Manually assigned GO Processes	EC numbers	EC numbers from OrthoMCL
TcCLB.484311.10	TcCLB.484311.10:mRNA	calpain-like cysteine peptidase, putative (fragment)	N/A	N/A	N/A	N/A	N/A	N/A	GO:0005737	cytoplasm	N/A	N/A	N/A	N/A	N/A	N/A	3.4.22.17 (Transferred entry: 3.4.22.52 and 3.4.22.53)
TcCLB.504131.110	TcCLB.504131.110:mRNA	hypothetical protein, conserved	N/A	N/A	N/A	N/A	N/A	N/A	GO:0005634	nucleus	N/A	N/A	N/A	N/A	N/A	N/A	N/A
TcCLB.506181.59	TcCLB.506181.59:mRNA	40S ribosomal protein S12, putative	N/A	N/A	GO:0003735	structural constituent of ribosome	GO:0006412	translation	GO:0005737;GO:0005840	cytoplasm;ribosome	N/A	N/A	GO:0010608	posttranscriptional regulation of gene expression	N/A	N/A	N/A
TcCLB.506727.100	TcCLB.506727.100:mRNA	enoyl-CoA hydratase/isomerase family protein, putative	N/A	N/A	GO:0003860;GO:0003824	3-hydroxyisobutyryl-CoA hydrolase activity;catalytic activity	N/A	N/A	GO:0097014;GO:0005737;GO:0005739;GO:0031981	ciliary plasm;cytoplasm;mitochondrion;nuclear lumen	N/A	N/A	N/A	N/A	metabolic process	4.2.1.17 (Enoyl-CoA hydratase)	3.1.2.4 (3-hydroxyisobutyryl-CoA hydrolase)
TcCLB.506859.20	TcCLB.506859.20:mRNA	proteasome regulatory ATPase subunit 5, putative	GO:0005737;GO:0005838	cytoplasm;proteasome regulatory particle	GO:0005524;GO:0016887;GO:0016787	ATP binding;ATPase activity;hydrolase activity	GO:0030163;GO:0006511	protein catabolic process;ubiquitin-dependent protein catabolic process	N/A	N/A	N/A	N/A	N/A	N/A	N/A	N/A	3.6.4.8 (Transferred entry: 5.6.1.5)
TcCLB.506885.400	TcCLB.506885.400:mRNA	rotamase, putative	N/A	N/A	GO:0003755;GO:0005515	peptidyl-prolyl cis-trans isomerase activity;protein binding	GO:0000413	protein peptidyl-prolyl isomerization	N/A	N/A	N/A	N/A	N/A	N/A	N/A	5.2.1.8 (Peptidylprolyl isomerase)	5.2.1.8 (Peptidylprolyl isomerase)
TcCLB.506925.480	TcCLB.506925.480:mRNA	ribokinase, putative	N/A	N/A	GO:0004747	ribokinase activity	GO:0006014	D-ribose metabolic process	GO:0020015	glycosome	N/A	N/A	N/A	N/A	metabolic process	N/A	2.7.1.15 (Ribokinase)
TcCLB.507017.40	TcCLB.507017.40:mRNA	2-hydroxy-3-oxopropionate reductase, putative	N/A	N/A	GO:0008679;GO:0051287;GO:0050661;GO:0016491	2-hydroxy-3-oxopropionate reductase activity;NAD binding;NADP binding;oxidoreductase activity	GO:0019580;GO:0055114	galactarate metabolic process;oxidation-reduction process	GO:0097014;GO:0005737	ciliary plasm;cytoplasm	N/A	N/A	N/A	N/A	metabolic process	1.1.1.31 (3-hydroxyisobutyrate dehydrogenase);1.1.1.60 (2-hydroxy-3-oxopropionate reductase)	1.1.1.31 (3-hydroxyisobutyrate dehydrogenase)
TcCLB.507483.20	TcCLB.507483.20:mRNA	ef-hand protein 5, putative	N/A	N/A	GO:0005509	calcium ion binding	N/A	N/A	GO:0030863	cortical cytoskeleton	N/A	N/A	N/A	N/A	N/A	N/A	N/A
TcCLB.507569.10	TcCLB.507569.10:mRNA	hypothetical protein, conserved	N/A	N/A	GO:0003674	molecular_function	N/A	N/A	GO:0005737	cytoplasm	N/A	N/A	N/A	N/A	N/A	N/A	N/A
TcCLB.508153.120	TcCLB.508153.120:mRNA	ubiquitin carboxyl-terminal hydrolase, putative	N/A	N/A	GO:0004197;GO:0004221;GO:0004843;GO:0036459;GO:0008270	cysteine-type endopeptidase activity;obsolete ubiquitin thiolesterase activity;thiol-dependent ubiquitin-specific protease activity;thiol-dependent ubiquitinyl hydrolase activity;zinc ion binding	GO:0016579;GO:0006511	protein deubiquitination;ubiquitin-dependent protein catabolic process	GO:0005654	nucleoplasm	N/A	N/A	N/A	N/A	N/A	3.4.19.12 (Ubiquitinyl hydrolase 1)	3.4.19.12 (Ubiquitinyl hydrolase 1)
TcCLB.508231.20	TcCLB.508231.20:mRNA	40S ribosomal protein S12, putative	GO:0005840	ribosome	N/A	N/A	GO:0006412	translation	GO:0005737	cytoplasm	N/A	N/A	N/A	N/A	N/A	N/A	N/A
TcCLB.508411.10	TcCLB.508411.10:mRNA	cofilin/actin depolymerizing factor, putative	GO:0005622	intracellular	GO:0003779	actin binding	GO:0007015	actin filament organization	GO:0097014;GO:0005737;GO:0031981	ciliary plasm;cytoplasm;nuclear lumen	GO:0003779	actin binding	N/A	N/A	N/A	N/A	N/A
TcCLB.508461.550	TcCLB.508461.550:mRNA	hypothetical protein, conserved	N/A	N/A	N/A	N/A	N/A	N/A	N/A	N/A	N/A	N/A	N/A	N/A	N/A	N/A	N/A
TcCLB.508823.40	TcCLB.508823.40:mRNA	hypothetical protein, conserved	GO:0005875	microtubule associated complex	GO:0003777	microtubule motor activity	GO:0007017	microtubule-based process	N/A	N/A	N/A	N/A	N/A	N/A	N/A	N/A	N/A
TcCLB.508951.70	TcCLB.508951.70:mRNA	hypothetical protein, conserved	GO:0030529	ribonucleoprotein complex	GO:0003674	molecular_function	N/A	N/A	GO:0005737	cytoplasm	N/A	N/A	N/A	N/A	N/A	N/A	N/A
TcCLB.509399.160	TcCLB.509399.160:mRNA	CCR4-NOT transcription complex subunit 2, putative	GO:0005634	nucleus	N/A	N/A	GO:0006355	regulation of transcription, DNA-templated	GO:0005737;GO:0005634	cytoplasm;nucleus	GO:0001104	RNA polymerase II transcription cofactor activity	GO:0010608;GO:0006355	posttranscriptional regulation of gene expression;regulation of transcription, DNA-templated	N/A	N/A	N/A
TcCLB.509757.30	TcCLB.509757.30:mRNA	stress-inducible protein STI1-like, putative	N/A	N/A	GO:0003674;GO:0005515	molecular_function;protein binding	N/A	N/A	N/A	N/A	N/A	N/A	N/A	N/A	response to stress	N/A	N/A
TcCLB.509857.60	TcCLB.509857.60:mRNA	hypothetical protein, conserved	N/A	N/A	N/A	N/A	N/A	N/A	N/A	N/A	N/A	N/A	N/A	N/A	N/A	N/A	N/A
TcCLB.510303.40	TcCLB.510303.40:mRNA	hypothetical protein	N/A	N/A	N/A	N/A	N/A	N/A	N/A	N/A	N/A	N/A	N/A	N/A	N/A	N/A	N/A
TcCLB.510335.10	TcCLB.510335.10:mRNA	hypothetical protein, conserved	N/A	N/A	GO:0003674;GO:0005515	molecular_function;protein binding	N/A	N/A	GO:0097014;GO:0005737	ciliary plasm;cytoplasm	N/A	N/A	N/A	N/A	N/A	N/A	N/A
TcCLB.510579.14	TcCLB.510579.14:mRNA	hypothetical protein, conserved	N/A	N/A	N/A	N/A	N/A	N/A	GO:0005737	cytoplasm	N/A	N/A	N/A	N/A	N/A	N/A	N/A
TcCLB.511189.80	TcCLB.511189.80:mRNA	small nuclear ribonucleoprotein SmD2, putative	GO:0030532;GO:0005732	small nuclear ribonucleoprotein complex;small nucleolar ribonucleoprotein complex	GO:0017069	snRNA binding	GO:0045291	mRNA trans splicing, SL addition	GO:0005654;GO:0005634	nucleoplasm;nucleus	N/A	N/A	N/A	N/A	N/A	N/A	N/A
TcCLB.511231.80	TcCLB.511231.80:mRNA	transcription factor BTF3, putative	GO:0005854	nascent polypeptide-associated complex	GO:0003700	DNA-binding transcription factor activity	GO:0040010	positive regulation of growth rate	GO:0005737	cytoplasm	N/A	N/A	N/A	N/A	N/A	N/A	N/A
TcCLB.511277.340	TcCLB.511277.340:mRNA	paralyzed flagella protein 20	N/A	N/A	GO:0005515	protein binding	N/A	N/A	GO:0005930;GO:0005737	axoneme;cytoplasm	N/A	N/A	GO:0060294;GO:0060285	cilium movement involved in cell motility;cilium-dependent cell motility	N/A	N/A	N/A
TcCLB.511353.10	TcCLB.511353.10:mRNA	FK506-binding protein (FKBP)-type peptidyl-prolyl isomerase, putative	N/A	N/A	GO:0005515	protein binding	N/A	N/A	N/A	N/A	GO:0031072;GO:0003755	heat shock protein binding;peptidyl-prolyl cis-trans isomerase activity	N/A	N/A	N/A	5.2.1.8 (Peptidylprolyl isomerase)	5.2.1.8 (Peptidylprolyl isomerase)
TcCLB.511367.60	TcCLB.511367.60:mRNA	Lupus La protein homolog, putative	N/A	N/A	GO:0003676	nucleic acid binding	N/A	N/A	GO:0005654	nucleoplasm	GO:0003723;GO:0003729	RNA binding;mRNA binding	GO:0006396	RNA processing	N/A	N/A	N/A
TcCLB.511621.50	TcCLB.511621.50:mRNA	RNA-binding protein, putative	N/A	N/A	GO:0003674;GO:0003676;GO:0008270	molecular_function;nucleic acid binding;zinc ion binding	GO:0006396	RNA processing	GO:0016607;GO:0005654;GO:0005634	nuclear speck;nucleoplasm;nucleus	GO:0003729	mRNA binding	GO:0010608	posttranscriptional regulation of gene expression	N/A	N/A	N/A
