# Supplementary material for: Branched-chain amino acids modulate the proteomic profile of Trypanosoma cruzi metacyclogenesis induced by proline
Source: PLoS Negl Trop Dis. 2024 Oct 9;18(10):e0012588. doi: 10.1371/journal.pntd.0012588 (PMC11493278; doi:10.1371/journal.pntd.0012588)
Supplement: S6 Table — (XLSX) [file pntd.0012588.s011.xlsx]

## Sheet: Table S6
Table S6. Cluster 4 - Gene Ontology
Gene ID	source_id	Product Description	Computed GO Component IDs	Computed GO Components	Computed GO Function IDs	Computed GO Functions	Computed GO Process IDs	Computed GO Processes	Curated GO Component IDs	Curated GO Components	Curated GO Function IDs	Curated GO Functions	Curated GO Process IDs	Curated GO Processes	Manually assigned GO Processes	EC numbers	EC numbers from OrthoMCL
TcCLB.427789.20	TcCLB.427789.20:mRNA	Paraflagellar Rod Proteome Component 9, putative	N/A	N/A	N/A	N/A	N/A	N/A	N/A	N/A	N/A	N/A	GO:0010608	posttranscriptional regulation of gene expression	N/A	N/A	N/A
TcCLB.484299.10	TcCLB.484299.10:mRNA	trypanothione reductase, putative	GO:0005737	cytoplasm	GO:0050660;GO:0016491;GO:0015042	flavin adenine dinucleotide binding;oxidoreductase activity;trypanothione-disulfide reductase activity	GO:0045454;GO:0006118;GO:0055114	cell redox homeostasis;obsolete electron transport;oxidation-reduction process	N/A	N/A	N/A	N/A	N/A	N/A	N/A	1.8.1.12 (Trypanothione-disulfide reductase)	1.8.1.12 (Trypanothione-disulfide reductase)
TcCLB.503873.10	TcCLB.503873.10:mRNA	cytochrome-b5 reductase, putative	N/A	N/A	GO:0004128;GO:0016491	cytochrome-b5 reductase activity, acting on NAD(P)H;oxidoreductase activity	GO:0006118;GO:0055114	obsolete electron transport;oxidation-reduction process	GO:0005737	cytoplasm	N/A	N/A	N/A	N/A	N/A	N/A	1.6.2.2 (Cytochrome-b5 reductase)
TcCLB.503955.40	TcCLB.503955.40:mRNA	trans-sialidase, Group II, putative	N/A	N/A	N/A	N/A	N/A	N/A	N/A	N/A	N/A	N/A	N/A	N/A	N/A	N/A	3.2.1.18 (Exo-alpha-sialidase)
TcCLB.504013.60	TcCLB.504013.60:mRNA	regulatory subunit of protein kinase a-like protein, putative	N/A	N/A	N/A	N/A	N/A	N/A	N/A	N/A	GO:0030551	cyclic nucleotide binding	N/A	N/A	N/A	N/A	N/A
TcCLB.504075.3	TcCLB.504075.3:mRNA	calmodulin, putative	N/A	N/A	GO:0005509	calcium ion binding	N/A	N/A	N/A	N/A	N/A	N/A	N/A	N/A	N/A	N/A	N/A
TcCLB.504109.160	TcCLB.504109.160:mRNA	electron transfer flavoprotein, putative	N/A	N/A	GO:0009055	electron transfer activity	GO:0006118	obsolete electron transport	GO:0020023;GO:0005739	kinetoplast;mitochondrion	N/A	N/A	N/A	N/A	N/A	N/A	N/A
TcCLB.504109.90	TcCLB.504109.90:mRNA	ubiquitin carboxyl-terminal hydrolase, putative	GO:0005622	intracellular	GO:0004221;GO:0004843	obsolete ubiquitin thiolesterase activity;thiol-dependent ubiquitin-specific protease activity	GO:0006511	ubiquitin-dependent protein catabolic process	GO:0097014;GO:0005737;GO:0031981	ciliary plasm;cytoplasm;nuclear lumen	N/A	N/A	N/A	N/A	N/A	3.4.19.12 (Ubiquitinyl hydrolase 1)	3.4.19.12 (Ubiquitinyl hydrolase 1)
TcCLB.504147.340	TcCLB.504147.340:mRNA	hypothetical protein, conserved	N/A	N/A	N/A	N/A	N/A	N/A	N/A	N/A	N/A	N/A	N/A	N/A	N/A	N/A	N/A
TcCLB.505999.90	TcCLB.505999.90:mRNA	phosphoglycerate kinase, putative	GO:0020015	glycosome	GO:0004618	phosphoglycerate kinase activity	GO:0006096	glycolytic process	GO:0097014;GO:0005737	ciliary plasm;cytoplasm	N/A	N/A	N/A	N/A	metabolic process	2.7.2.3 (Phosphoglycerate kinase)	2.7.2.3 (Phosphoglycerate kinase)
TcCLB.506147.110	TcCLB.506147.110:mRNA	Flagellum attachment zone protein 4	N/A	N/A	N/A	N/A	N/A	N/A	GO:0005737	cytoplasm	N/A	N/A	N/A	N/A	N/A	N/A	N/A
TcCLB.506227.210	TcCLB.506227.210:mRNA	Domain of unknown function (DUF4200), putative	N/A	N/A	N/A	N/A	N/A	N/A	GO:0005930;GO:0097014;GO:0005737;GO:0031981	axoneme;ciliary plasm;cytoplasm;nuclear lumen	N/A	N/A	GO:0010608	posttranscriptional regulation of gene expression	N/A	N/A	N/A
TcCLB.506327.50	TcCLB.506327.50:mRNA	Centrosomal protein of 57 kDa, putative	N/A	N/A	N/A	N/A	N/A	N/A	GO:0036064	ciliary basal body	N/A	N/A	GO:0010608	posttranscriptional regulation of gene expression	N/A	N/A	N/A
TcCLB.506401.90	TcCLB.506401.90:mRNA	centrin, putative	GO:0005813	centrosome	GO:0005509	calcium ion binding	N/A	N/A	GO:0005930;GO:0036064	axoneme;ciliary basal body	N/A	N/A	N/A	N/A	N/A	N/A	N/A
TcCLB.506485.60	TcCLB.506485.60:mRNA	hypothetical protein, conserved	N/A	N/A	N/A	N/A	N/A	N/A	GO:0005930	axoneme	N/A	N/A	N/A	N/A	N/A	N/A	N/A
TcCLB.506485.70	TcCLB.506485.70:mRNA	hypothetical protein, conserved	N/A	N/A	N/A	N/A	N/A	N/A	N/A	N/A	N/A	N/A	N/A	N/A	N/A	N/A	N/A
TcCLB.506503.150	TcCLB.506503.150:mRNA	histone H3 variant V	GO:0000786	nucleosome	GO:0003677;GO:0046982	DNA binding;protein heterodimerization activity	N/A	N/A	GO:0000781;GO:0005634	chromosome, telomeric region;nucleus	GO:0003677	DNA binding	GO:0051276;GO:0006369	chromosome organization;termination of RNA polymerase II transcription	N/A	N/A	N/A
TcCLB.506529.420	TcCLB.506529.420:mRNA	glutamic--pyruvic transaminase, putative	N/A	N/A	GO:0030170	pyridoxal phosphate binding	GO:0009058	biosynthetic process	GO:0097014;GO:0005737;GO:0005829	ciliary plasm;cytoplasm;cytosol	GO:0004021	L-alanine:2-oxoglutarate aminotransferase activity	GO:0006524;GO:0006560	alanine catabolic process;proline metabolic process	cellular amino acid metabolic process; metabolic process	2.6.1.2 (Alanine transaminase)	2.6.1.2 (Alanine transaminase)
TcCLB.506679.70	TcCLB.506679.70:mRNA	eukaryotic translation initiation factor 6 (eIF-6), putative	N/A	N/A	GO:0043022	ribosome binding	GO:0042256	mature ribosome assembly	GO:0005634	nucleus	N/A	N/A	N/A	N/A	translation	N/A	N/A
TcCLB.506735.10	TcCLB.506735.10:mRNA	mitochondrial processing peptidase alpha subunit, putative	N/A	N/A	GO:0003824;GO:0046872;GO:0004240	catalytic activity;metal ion binding;obsolete mitochondrial processing peptidase activity	GO:0006508	proteolysis	GO:0005739	mitochondrion	N/A	N/A	N/A	N/A	N/A	3.4.99.41 (Transferred entry: 3.4.24.64)	3.4.99.41 (Transferred entry: 3.4.24.64)
TcCLB.506779.20	TcCLB.506779.20:mRNA	hypothetical protein, conserved	N/A	N/A	N/A	N/A	N/A	N/A	GO:0005737	cytoplasm	N/A	N/A	N/A	N/A	N/A	N/A	N/A
TcCLB.506791.50	TcCLB.506791.50:mRNA	Present in the outer mitochondrial membrane proteome 37	N/A	N/A	N/A	N/A	N/A	N/A	GO:0030863;GO:0005741	cortical cytoskeleton;mitochondrial outer membrane	N/A	N/A	N/A	N/A	N/A	N/A	N/A
TcCLB.506835.60	TcCLB.506835.60:mRNA	calmodulin, putative	N/A	N/A	GO:0005509	calcium ion binding	N/A	N/A	GO:0005930	axoneme	N/A	N/A	N/A	N/A	N/A	N/A	N/A
TcCLB.506869.70	TcCLB.506869.70:mRNA	mitochondrial structure specific endonuclease I (SSE-1), putative	GO:0005739	mitochondrion	GO:0008409;GO:0003677;GO:0003824	5'-3' exonuclease activity;DNA binding;catalytic activity	GO:0006308	DNA catabolic process	GO:0005737	cytoplasm	N/A	N/A	N/A	N/A	N/A	N/A	3.1.11.- (Exodeoxyribonucleases producing 5'-phosphomonoesters.)
TcCLB.506885.350	TcCLB.506885.350:mRNA	proteasome alpha 1 subunit, putative	GO:0005839;GO:0019773	proteasome core complex;proteasome core complex, alpha-subunit complex	GO:0004175;GO:0004298	endopeptidase activity;threonine-type endopeptidase activity	GO:0051603;GO:0006511	proteolysis involved in cellular protein catabolic process;ubiquitin-dependent protein catabolic process	GO:0005737	cytoplasm	N/A	N/A	N/A	N/A	N/A	N/A	3.4.25.1 (Proteasome endopeptidase complex)
TcCLB.506925.20	TcCLB.506925.20:mRNA	hypothetical protein, conserved	N/A	N/A	N/A	N/A	N/A	N/A	GO:0005737	cytoplasm	N/A	N/A	N/A	N/A	N/A	N/A	N/A
TcCLB.506985.30	TcCLB.506985.30:mRNA	proteasome alpha 3 subunit, putative	GO:0005839;GO:0019773	proteasome core complex;proteasome core complex, alpha-subunit complex	GO:0004175;GO:0004298	endopeptidase activity;threonine-type endopeptidase activity	GO:0051603;GO:0006511	proteolysis involved in cellular protein catabolic process;ubiquitin-dependent protein catabolic process	GO:0005737;GO:0005654	cytoplasm;nucleoplasm	N/A	N/A	N/A	N/A	N/A	3.4.25.1 (Proteasome endopeptidase complex)	3.4.25.1 (Proteasome endopeptidase complex)
TcCLB.507061.30	TcCLB.507061.30:mRNA	iron superoxide dismutase A, mitochondrial	N/A	N/A	GO:0046872;GO:0004784	metal ion binding;superoxide dismutase activity	GO:0055114;GO:0006801	oxidation-reduction process;superoxide metabolic process	GO:0005739	mitochondrion	N/A	N/A	N/A	N/A	metabolic process	1.15.1.1 (Superoxide dismutase)	1.15.1.1 (Superoxide dismutase)
TcCLB.507091.40	TcCLB.507091.40:mRNA	dihydroorotate dehydrogenase, putative	GO:0005737	cytoplasm	GO:0004152;GO:0016627	dihydroorotate dehydrogenase activity;oxidoreductase activity, acting on the CH-CH group of donors	GO:0006222;GO:0055114	UMP biosynthetic process;oxidation-reduction process	N/A	N/A	GO:0004152	dihydroorotate dehydrogenase activity	GO:0006207;GO:0006106	'de novo' pyrimidine nucleobase biosynthetic process;fumarate metabolic process	metabolic process	1.3.3.1 (Transferred entry: 1.3.98.1)	1.3.5.2 (Dihydroorotate dehydrogenase (quinone))
TcCLB.507447.10	TcCLB.507447.10:mRNA	hypothetical protein, conserved	N/A	N/A	N/A	N/A	N/A	N/A	GO:0005930	axoneme	N/A	N/A	N/A	N/A	N/A	N/A	N/A
TcCLB.507611.370	TcCLB.507611.370:mRNA	protein disulfide isomerase 2	GO:0005737	cytoplasm	GO:0016853;GO:0030508;GO:0003756	isomerase activity;obsolete thiol-disulfide exchange intermediate activity;protein disulfide isomerase activity	GO:0045454;GO:0006457	cell redox homeostasis;protein folding	N/A	N/A	N/A	N/A	N/A	N/A	N/A	5.3.4.1 (Protein disulfide-isomerase)	5.3.4.1 (Protein disulfide-isomerase)
TcCLB.507625.150	TcCLB.507625.150:mRNA	hypothetical protein, conserved	N/A	N/A	N/A	N/A	N/A	N/A	N/A	N/A	N/A	N/A	N/A	N/A	N/A	N/A	N/A
TcCLB.507787.40	TcCLB.507787.40:mRNA	hypothetical protein, conserved	N/A	N/A	N/A	N/A	N/A	N/A	N/A	N/A	N/A	N/A	N/A	N/A	N/A	N/A	N/A
TcCLB.508257.150	TcCLB.508257.150:mRNA	small nuclear ribonucleoprotein sm d3	N/A	N/A	N/A	N/A	N/A	N/A	GO:0071024;GO:0005685;GO:0005682	SL snRNP;U1 snRNP;U5 snRNP	GO:0042301	phosphate ion binding	N/A	N/A	N/A	N/A	N/A
TcCLB.508269.40	TcCLB.508269.40:mRNA	hypothetical protein, conserved	N/A	N/A	N/A	N/A	N/A	N/A	GO:0005930;GO:0097014;GO:0005737;GO:0030990	axoneme;ciliary plasm;cytoplasm;intraciliary transport particle	N/A	N/A	N/A	N/A	N/A	N/A	N/A
TcCLB.508277.320	TcCLB.508277.320:mRNA	hypothetical protein, conserved	N/A	N/A	GO:0005509	calcium ion binding	N/A	N/A	GO:0005930	axoneme	N/A	N/A	N/A	N/A	N/A	N/A	N/A
TcCLB.508349.10	TcCLB.508349.10:mRNA	hypothetical protein, conserved	N/A	N/A	N/A	N/A	N/A	N/A	N/A	N/A	N/A	N/A	N/A	N/A	N/A	N/A	N/A
TcCLB.508387.160	TcCLB.508387.160:mRNA	Phosphatidylinositol 4-phosphate 5-kinase, putative	N/A	N/A	GO:0003674	molecular_function	N/A	N/A	N/A	N/A	N/A	N/A	N/A	N/A	N/A	N/A	N/A
TcCLB.508461.270	TcCLB.508461.270:mRNA	rab7 GTP binding protein, putative	N/A	N/A	GO:0005525;GO:0003924	GTP binding;GTPase activity	GO:0007264	small GTPase mediated signal transduction	GO:0097014;GO:0005737;GO:0005741;GO:0005654	ciliary plasm;cytoplasm;mitochondrial outer membrane;nucleoplasm	N/A	N/A	N/A	N/A	N/A	N/A	N/A
TcCLB.508737.170	TcCLB.508737.170:mRNA	MICOS complex subunit 32, putative	N/A	N/A	N/A	N/A	N/A	N/A	GO:0061617;GO:0005737	MICOS complex;cytoplasm	N/A	N/A	N/A	N/A	N/A	N/A	N/A
TcCLB.508817.60	TcCLB.508817.60:mRNA	ribosomal protein S26, putative	GO:0005622;GO:0005840	intracellular;ribosome	GO:0003735	structural constituent of ribosome	GO:0006412	translation	N/A	N/A	GO:0003729	mRNA binding	N/A	N/A	N/A	N/A	N/A
TcCLB.508839.20	TcCLB.508839.20:mRNA	hypothetical protein, conserved	N/A	N/A	GO:0003674;GO:0005515	molecular_function;protein binding	N/A	N/A	N/A	N/A	N/A	N/A	N/A	N/A	N/A	N/A	N/A
TcCLB.508851.50	TcCLB.508851.50:mRNA	hypothetical protein, conserved	N/A	N/A	N/A	N/A	N/A	N/A	N/A	N/A	N/A	N/A	GO:0010608	posttranscriptional regulation of gene expression	N/A	N/A	N/A
TcCLB.508909.20	TcCLB.508909.20:mRNA	GMP reductase	N/A	N/A	GO:0003938;GO:0003824	IMP dehydrogenase activity;catalytic activity	GO:0055114;GO:0006164	oxidation-reduction process;purine nucleotide biosynthetic process	GO:0020015	glycosome	GO:0003920	GMP reductase activity	N/A	N/A	metabolic process	1.7.1.7 (GMP reductase)	1.1.1.205 (IMP dehydrogenase)
TcCLB.508981.30	TcCLB.508981.30:mRNA	hypothetical protein, conserved	N/A	N/A	N/A	N/A	N/A	N/A	GO:0005739	mitochondrion	N/A	N/A	N/A	N/A	N/A	N/A	5.3.99.3 (Prostaglandin-E synthase)
TcCLB.509011.40	TcCLB.509011.40:mRNA	calreticulin, putative	GO:0005783;GO:0016021	endoplasmic reticulum;integral component of membrane	GO:0005509;GO:0030246;GO:0015926;GO:0005515;GO:0016757;GO:0051082	calcium ion binding;carbohydrate binding;glucosidase activity;protein binding;transferase activity, transferring glycosyl groups;unfolded protein binding	GO:0006457	protein folding	GO:0005783	endoplasmic reticulum	N/A	N/A	N/A	N/A	N/A	N/A	N/A
TcCLB.509353.60	TcCLB.509353.60:mRNA	calmodulin, putative	N/A	N/A	GO:0005509	calcium ion binding	N/A	N/A	GO:0005737	cytoplasm	N/A	N/A	N/A	N/A	N/A	N/A	N/A
TcCLB.509551.64	TcCLB.509551.64:mRNA	small nuclear ribonucleoprotein Sm-F, putative	GO:0005732	small nucleolar ribonucleoprotein complex	N/A	N/A	GO:0000398;GO:0045291	mRNA splicing, via spliceosome;mRNA trans splicing, SL addition	GO:0005654	nucleoplasm	N/A	N/A	N/A	N/A	N/A	N/A	N/A
TcCLB.509561.20	TcCLB.509561.20:mRNA	Flagellum adhesion protein 1	N/A	N/A	N/A	N/A	N/A	N/A	GO:0020016	ciliary pocket	N/A	N/A	N/A	N/A	N/A	N/A	N/A
TcCLB.509767.100	TcCLB.509767.100:mRNA	hypothetical protein, conserved	N/A	N/A	N/A	N/A	N/A	N/A	N/A	N/A	N/A	N/A	N/A	N/A	N/A	N/A	N/A
TcCLB.510055.50	TcCLB.510055.50:mRNA	hypothetical protein, conserved	N/A	N/A	GO:0005515	protein binding	N/A	N/A	N/A	N/A	N/A	N/A	N/A	N/A	N/A	N/A	N/A
TcCLB.510101.200	TcCLB.510101.200:mRNA	zinc finger ccch and cchc domain-containing protein	N/A	N/A	GO:0046872	metal ion binding	N/A	N/A	N/A	N/A	N/A	N/A	N/A	N/A	N/A	N/A	N/A
TcCLB.510121.50	TcCLB.510121.50:mRNA	calmodulin, putative	N/A	N/A	GO:0005509	calcium ion binding	N/A	N/A	N/A	N/A	N/A	N/A	N/A	N/A	N/A	N/A	N/A
TcCLB.510283.120	TcCLB.510283.120:mRNA	hypothetical protein, conserved	N/A	N/A	GO:0005515	protein binding	N/A	N/A	N/A	N/A	N/A	N/A	N/A	N/A	N/A	N/A	N/A
TcCLB.510311.70	TcCLB.510311.70:mRNA	serine peptidase, Clan SJ, family S16, putative	GO:0005737	cytoplasm	GO:0005524;GO:0016887;GO:0016787	ATP binding;ATPase activity;hydrolase activity	GO:0030163	protein catabolic process	GO:0005838	proteasome regulatory particle	N/A	N/A	GO:0006511	ubiquitin-dependent protein catabolic process	N/A	3.6.4.8 (Transferred entry: 5.6.1.5)	3.6.4.8 (Transferred entry: 5.6.1.5)
TcCLB.510329.70	TcCLB.510329.70:mRNA	cdc2-related kinase 10, putative	N/A	N/A	GO:0005524;GO:0004672	ATP binding;protein kinase activity	GO:0007049;GO:0006468	cell cycle;protein phosphorylation	N/A	N/A	N/A	N/A	N/A	N/A	N/A	2.7.1.- (Phosphotransferases with an alcohol group as acceptor.)	2.7.1.- (Phosphotransferases with an alcohol group as acceptor.)
TcCLB.510355.230	TcCLB.510355.230:mRNA	Radial spoke protein 11	N/A	N/A	N/A	N/A	N/A	N/A	GO:0005930	axoneme	N/A	N/A	N/A	N/A	N/A	N/A	N/A
TcCLB.510359.610	TcCLB.510359.610:mRNA	trans-sialidase, Group II, putative	N/A	N/A	N/A	N/A	N/A	N/A	N/A	N/A	N/A	N/A	N/A	N/A	N/A	N/A	3.2.1.18 (Exo-alpha-sialidase)
TcCLB.510579.40	TcCLB.510579.40:mRNA	hypothetical protein, conserved	N/A	N/A	N/A	N/A	N/A	N/A	GO:0005930;GO:0005737	axoneme;cytoplasm	N/A	N/A	N/A	N/A	N/A	N/A	N/A
TcCLB.510743.70	TcCLB.510743.70:mRNA	lactoylglutathione lyase-like protein, putative	N/A	N/A	GO:0004462;GO:0046872	lactoylglutathione lyase activity;metal ion binding	N/A	N/A	N/A	N/A	N/A	N/A	N/A	N/A	N/A	N/A	4.4.1.5 (Lactoylglutathione lyase)
TcCLB.510859.17	TcCLB.510859.17:mRNA	nucleolar RNA-binding protein, putative	N/A	N/A	N/A	N/A	GO:0016070	RNA metabolic process	GO:0005634	nucleus	GO:0003723;GO:0003676;GO:0004712	RNA binding;nucleic acid binding;protein serine/threonine/tyrosine kinase activity	N/A	N/A	metabolic process	N/A	N/A
TcCLB.510885.160	TcCLB.510885.160:mRNA	Flagellum attachment zone protein 2	N/A	N/A	N/A	N/A	N/A	N/A	N/A	N/A	N/A	N/A	N/A	N/A	N/A	N/A	N/A
TcCLB.511071.171	TcCLB.511071.171:mRNA	60S ribosomal protein L12, putative	GO:0005840	ribosome	GO:0003735	structural constituent of ribosome	GO:0006412	translation	N/A	N/A	N/A	N/A	N/A	N/A	N/A	N/A	N/A
TcCLB.511211.220	TcCLB.511211.220:mRNA	heat shock protein 70, putative	N/A	N/A	GO:0003674	molecular_function	GO:0006457	protein folding	GO:0005654;GO:0005634	nucleoplasm;nucleus	N/A	N/A	N/A	N/A	N/A	N/A	N/A
TcCLB.511239.80	TcCLB.511239.80:mRNA	Domain of unknown function (DUF4201), putative	N/A	N/A	N/A	N/A	N/A	N/A	GO:0005930;GO:0005737	axoneme;cytoplasm	N/A	N/A	N/A	N/A	N/A	N/A	N/A
TcCLB.511245.230	TcCLB.511245.230:mRNA	Domain of unknown function (DUF4201), putative	N/A	N/A	N/A	N/A	N/A	N/A	GO:0005930;GO:0005737;GO:0005634	axoneme;cytoplasm;nucleus	N/A	N/A	N/A	N/A	N/A	N/A	N/A
TcCLB.511277.170	TcCLB.511277.170:mRNA	metallo-peptidase, clan MA(E), family M41, putative	N/A	N/A	GO:0005524;GO:0004222	ATP binding;metalloendopeptidase activity	GO:0006508	proteolysis	GO:0000331	contractile vacuole	N/A	N/A	N/A	N/A	N/A	N/A	3.4.24.- (Metalloendopeptidases.)
TcCLB.511277.580	TcCLB.511277.580:mRNA	RNA-binding protein 29, putative	N/A	N/A	GO:0003723;GO:0003676	RNA binding;nucleic acid binding	GO:0006396	RNA processing	GO:0005654;GO:0005634	nucleoplasm;nucleus	GO:0003729	mRNA binding	GO:0010608	posttranscriptional regulation of gene expression	N/A	N/A	N/A
TcCLB.511445.20	TcCLB.511445.20:mRNA	radial spoke protein 3, putative	N/A	N/A	N/A	N/A	N/A	N/A	GO:0005930;GO:0005737	axoneme;cytoplasm	N/A	N/A	GO:0060285	cilium-dependent cell motility	N/A	N/A	N/A
TcCLB.511469.30	TcCLB.511469.30:mRNA	coatomer subunit zeta, putative	N/A	N/A	N/A	N/A	N/A	N/A	N/A	N/A	N/A	N/A	N/A	N/A	N/A	N/A	N/A
TcCLB.511511.170	TcCLB.511511.170:mRNA	ADP-ribosylation factor-like protein, putative	GO:0005622	intracellular	GO:0005525	GTP binding	GO:0007264	small GTPase mediated signal transduction	GO:0036064;GO:0097014;GO:0005737;GO:0031981	ciliary basal body;ciliary plasm;cytoplasm;nuclear lumen	N/A	N/A	N/A	N/A	N/A	N/A	N/A
TcCLB.511557.20	TcCLB.511557.20:mRNA	hypothetical protein, conserved	N/A	N/A	N/A	N/A	N/A	N/A	N/A	N/A	N/A	N/A	N/A	N/A	N/A	N/A	N/A
TcCLB.511573.58	TcCLB.511573.58:mRNA	Nucleolar protein 56, putative (fragment)	N/A	N/A	GO:0030515	snoRNA binding	GO:0000398	mRNA splicing, via spliceosome	GO:0031428;GO:0005654;GO:0005634;GO:0032040	box C/D snoRNP complex;nucleoplasm;nucleus;small-subunit processome	GO:0042301	phosphate ion binding	GO:0006364	rRNA processing	N/A	N/A	N/A
TcCLB.511589.10	TcCLB.511589.10:mRNA	ATP synthase, putative	GO:0033178	proton-transporting two-sector ATPase complex, catalytic domain	GO:0046961	proton-transporting ATPase activity, rotational mechanism	GO:0015991	ATP hydrolysis coupled proton transport	GO:0005737;GO:0020015	cytoplasm;glycosome	N/A	N/A	N/A	N/A	N/A	N/A	3.6.3.14 (Transferred entry: 7.1.2.2)
TcCLB.511589.230	TcCLB.511589.230:mRNA	eukaryotic translation initiation factor 3 subunit i	N/A	N/A	GO:0005515	protein binding	N/A	N/A	GO:0005737;GO:0005852	cytoplasm;eukaryotic translation initiation factor 3 complex	GO:0003743	translation initiation factor activity	GO:0006446	regulation of translational initiation	N/A	N/A	N/A
TcCLB.511627.110	TcCLB.511627.110:mRNA	heat shock protein DNAJ, putative	N/A	N/A	GO:0051087;GO:0031072;GO:0051082	chaperone binding;heat shock protein binding;unfolded protein binding	GO:0006457	protein folding	GO:0005737	cytoplasm	N/A	N/A	N/A	N/A	N/A	N/A	N/A
TcCLB.511643.10	TcCLB.511643.10:mRNA	succinate dehydrogenase subunit	N/A	N/A	N/A	N/A	N/A	N/A	N/A	N/A	N/A	N/A	N/A	N/A	N/A	N/A	N/A
TcCLB.511725.250	TcCLB.511725.250:mRNA	chaperonin containing t-complex protein, putative	GO:0005832	chaperonin-containing T-complex	GO:0005524;GO:0051082	ATP binding;unfolded protein binding	GO:0006457;GO:0051726	protein folding;regulation of cell cycle	GO:0005737	cytoplasm	N/A	N/A	N/A	N/A	N/A	N/A	N/A
TcCLB.511807.110	TcCLB.511807.110:mRNA	GMP synthase [glutamine-hydrolysing]	N/A	N/A	GO:0005524;GO:0003922;GO:0016462	ATP binding;GMP synthase (glutamine-hydrolyzing) activity;pyrophosphatase activity	GO:0006177;GO:0006164	GMP biosynthetic process;purine nucleotide biosynthetic process	GO:0005737	cytoplasm	GO:0003922	GMP synthase (glutamine-hydrolyzing) activity	GO:0032263	GMP salvage	metabolic process	6.3.5.2 (GMP synthase (glutamine-hydrolyzing))	6.3.5.2 (GMP synthase (glutamine-hydrolyzing))
TcCLB.511907.89	TcCLB.511907.89:mRNA	hypothetical protein, conserved	N/A	N/A	N/A	N/A	N/A	N/A	GO:0005930;GO:0035869;GO:0005737	axoneme;ciliary transition zone;cytoplasm	N/A	N/A	N/A	N/A	N/A	N/A	N/A
TcCLB.511911.130	TcCLB.511911.130:mRNA	phosphoglucomutase	N/A	N/A	GO:0016868	intramolecular transferase activity, phosphotransferases	GO:0005975;GO:0071704	carbohydrate metabolic process;organic substance metabolic process	N/A	N/A	GO:0016868	intramolecular transferase activity, phosphotransferases	N/A	N/A	metabolic process	5.4.2.2 (Phosphoglucomutase (alpha-D-glucose-1,6-bisphosphate-dependent))	5.4.2.2 (Phosphoglucomutase (alpha-D-glucose-1,6-bisphosphate-dependent))
