# Supplementary material for: Branched-chain amino acids modulate the proteomic profile of Trypanosoma cruzi metacyclogenesis induced by proline
Source: PLoS Negl Trop Dis. 2024 Oct 9;18(10):e0012588. doi: 10.1371/journal.pntd.0012588 (PMC11493278; doi:10.1371/journal.pntd.0012588)
Supplement: S7 Table — (XLSX) [file pntd.0012588.s012.xlsx]

## Sheet: Table S7
Table S7. Cluster 5 - Gene Ontology
Gene ID	source_id	Product Description	Computed GO Component IDs	Computed GO Components	Computed GO Function IDs	Computed GO Functions	Computed GO Process IDs	Computed GO Processes	Curated GO Component IDs	Curated GO Components	Curated GO Function IDs	Curated GO Functions	Curated GO Process IDs	Curated GO Processes	Manually assigned GO Processes	EC numbers	EC numbers from OrthoMCL
TcCLB.453917.9	TcCLB.453917.9:mRNA	hypothetical protein, conserved	N/A	N/A	N/A	N/A	N/A	N/A	GO:0030990	intraciliary transport particle	N/A	N/A	N/A	N/A	N/A	N/A	N/A
TcCLB.485683.10	TcCLB.485683.10:mRNA	RNA-binding protein 42 (RNA-binding motif protein 42), putative	N/A	N/A	GO:0003676	nucleic acid binding	N/A	N/A	GO:0005737	cytoplasm	GO:0003729	mRNA binding	GO:0010608	posttranscriptional regulation of gene expression	N/A	N/A	N/A
TcCLB.503593.10	TcCLB.503593.10:mRNA	Eukaryotic translation initiation factor 4E-1	GO:0005737	cytoplasm	GO:0003723;GO:0003743	RNA binding;translation initiation factor activity	GO:0006413	translational initiation	GO:0000932;GO:0005737;GO:0010494;GO:0097165	P-body;cytoplasm;cytoplasmic stress granule;nuclear stress granule	GO:0000340;GO:0003723;GO:0000342;GO:0003743	RNA 7-methylguanosine cap binding;RNA binding;RNA cap 4 binding;translation initiation factor activity	GO:0010608;GO:0006413	posttranscriptional regulation of gene expression;translational initiation	translation	N/A	N/A
TcCLB.503715.10	TcCLB.503715.10:mRNA	splicing factor TSR1, putative	N/A	N/A	GO:0003676	nucleic acid binding	GO:0006396	RNA processing	GO:0005654;GO:0005634	nucleoplasm;nucleus	GO:0003723;GO:0003729	RNA binding;mRNA binding	N/A	N/A	N/A	N/A	N/A
TcCLB.503841.10	TcCLB.503841.10:mRNA	proteasome activator protein pa26, putative	GO:0008537	proteasome activator complex	GO:0008538	obsolete proteasome activator activity	GO:0006508	proteolysis	GO:0008537	proteasome activator complex	N/A	N/A	GO:0061136	regulation of proteasomal protein catabolic process	N/A	N/A	N/A
TcCLB.503899.90	TcCLB.503899.90:mRNA	asparagine synthetase a, putative	GO:0005737	cytoplasm	GO:0004071	aspartate-ammonia ligase activity	GO:0006529	asparagine biosynthetic process	N/A	N/A	N/A	N/A	N/A	N/A	cellular amino acid metabolic process; metabolic process	N/A	6.3.1.1 (Aspartate--ammonia ligase)
TcCLB.503903.70	TcCLB.503903.70:mRNA	hypothetical protein, conserved	N/A	N/A	GO:0003674	molecular_function	N/A	N/A	GO:0005930	axoneme	N/A	N/A	N/A	N/A	N/A	N/A	N/A
TcCLB.503935.20	TcCLB.503935.20:mRNA	2-oxoglutarate dehydrogenase, E2 component, dihydrolipoamide succinyltransferase, putative	GO:0045252	oxoglutarate dehydrogenase complex	GO:0004149;GO:0016746	dihydrolipoyllysine-residue succinyltransferase activity;transferase activity, transferring acyl groups	GO:0008152;GO:0006099	metabolic process;tricarboxylic acid cycle	GO:0036064;GO:0005739	ciliary basal body;mitochondrion	N/A	N/A	N/A	N/A	N/A	2.3.1.61 (Dihydrolipoyllysine-residue succinyltransferase)	2.3.1.61 (Dihydrolipoyllysine-residue succinyltransferase)
TcCLB.504089.50	TcCLB.504089.50:mRNA	Flagellar radial spoke protein 4/6	N/A	N/A	N/A	N/A	N/A	N/A	GO:0005930;GO:0031514;GO:0001534	axoneme;motile cilium;radial spoke	N/A	N/A	N/A	N/A	N/A	N/A	N/A
TcCLB.504163.40	TcCLB.504163.40:mRNA	fructose-bisphosphate aldolase, glycosomal, putative	N/A	N/A	GO:0004332	fructose-bisphosphate aldolase activity	GO:0006096	glycolytic process	GO:0020015	glycosome	N/A	N/A	N/A	N/A	metabolic process	4.1.2.13 (Fructose-bisphosphate aldolase)	4.1.2.13 (Fructose-bisphosphate aldolase)
TcCLB.504199.20	TcCLB.504199.20:mRNA	p25-alpha, putative	N/A	N/A	N/A	N/A	N/A	N/A	N/A	N/A	N/A	N/A	N/A	N/A	N/A	N/A	N/A
TcCLB.505977.26	TcCLB.505977.26:mRNA	60S acidic ribosomal protein P2, putative	GO:0005840	ribosome	GO:0003735	structural constituent of ribosome	GO:0006412;GO:0006414	translation;translational elongation	GO:0005737	cytoplasm	N/A	N/A	N/A	N/A	N/A	N/A	N/A
TcCLB.506525.20	TcCLB.506525.20:mRNA	protein transport protein SEC13	N/A	N/A	GO:0003674;GO:0005515	molecular_function;protein binding	GO:0006886;GO:0006900	intracellular protein transport;vesicle budding from membrane	GO:0005643;GO:0031080;GO:0005634	nuclear pore;nuclear pore outer ring;nucleus	N/A	N/A	N/A	N/A	N/A	N/A	N/A
TcCLB.506577.54	TcCLB.506577.54:mRNA	60S ribosomal protein L6, putative	GO:0022625;GO:0005622;GO:0000315;GO:0005840	cytosolic large ribosomal subunit;intracellular;organellar large ribosomal subunit;ribosome	GO:0003735	structural constituent of ribosome	GO:0006412	translation	GO:0005737	cytoplasm	N/A	N/A	N/A	N/A	N/A	N/A	N/A
TcCLB.506583.30	TcCLB.506583.30:mRNA	ubiquitin-like protein, putative	GO:0005634	nucleus	GO:0005515;GO:0030674	protein binding;protein binding, bridging	GO:0000067	obsolete DNA replication and chromosome cycle	N/A	N/A	N/A	N/A	N/A	N/A	N/A	N/A	N/A
TcCLB.506585.40	TcCLB.506585.40:mRNA	glucose-regulated protein 78, putative	GO:0005783	endoplasmic reticulum	GO:0003674	molecular_function	GO:0006614;GO:0006457	SRP-dependent cotranslational protein targeting to membrane;protein folding	GO:0000331	contractile vacuole	N/A	N/A	N/A	N/A	N/A	N/A	N/A
TcCLB.506619.10	TcCLB.506619.10:mRNA	sedoheptulose-1,7-bisphosphatase, putative	N/A	N/A	GO:0042132;GO:0016791	fructose 1,6-bisphosphate 1-phosphatase activity;phosphatase activity	GO:0005975;GO:0006094	carbohydrate metabolic process;gluconeogenesis	GO:0020015	glycosome	N/A	N/A	N/A	N/A	metabolic process	N/A	3.1.3.37 (Sedoheptulose-bisphosphatase)
TcCLB.506773.20	TcCLB.506773.20:mRNA	hypothetical protein, conserved	N/A	N/A	GO:0003676	nucleic acid binding	N/A	N/A	N/A	N/A	N/A	N/A	N/A	N/A	N/A	N/A	N/A
TcCLB.506811.100	TcCLB.506811.100:mRNA	Solute carrier (proton/amino acid symporter), TRAMD3 or PAT1, putative	N/A	N/A	GO:0003674	molecular_function	N/A	N/A	GO:0005930;GO:0005737	axoneme;cytoplasm	N/A	N/A	N/A	N/A	N/A	N/A	N/A
TcCLB.506925.130	TcCLB.506925.130:mRNA	eukaryotic translation initiation factor 5A	N/A	N/A	GO:0003723;GO:0043022;GO:0003746	RNA binding;ribosome binding;translation elongation factor activity	GO:0045901;GO:0045905;GO:0006452	positive regulation of translational elongation;positive regulation of translational termination;translational frameshifting	N/A	N/A	N/A	N/A	N/A	N/A	translation	N/A	N/A
TcCLB.507165.50	TcCLB.507165.50:mRNA	cysteine synthase, putative	N/A	N/A	GO:0004124	cysteine synthase activity	GO:0006535	cysteine biosynthetic process from serine	N/A	N/A	N/A	N/A	N/A	N/A	cellular amino acid metabolic process; metabolic process	N/A	4.2.1.22 (Cystathionine beta-synthase)
TcCLB.507251.20	TcCLB.507251.20:mRNA	ribosomal protein L21E (60S), putative	GO:0005622;GO:0005840	intracellular;ribosome	GO:0003735	structural constituent of ribosome	GO:0006412	translation	N/A	N/A	N/A	N/A	N/A	N/A	N/A	N/A	N/A
TcCLB.507479.20	TcCLB.507479.20:mRNA	trans-sialidase, Group II, putative	N/A	N/A	N/A	N/A	N/A	N/A	N/A	N/A	N/A	N/A	N/A	N/A	N/A	N/A	3.2.1.18 (Exo-alpha-sialidase)
TcCLB.507559.60	TcCLB.507559.60:mRNA	hypothetical protein, conserved	N/A	N/A	N/A	N/A	N/A	N/A	N/A	N/A	N/A	N/A	N/A	N/A	N/A	N/A	N/A
TcCLB.507769.30	TcCLB.507769.30:mRNA	hypothetical protein, conserved	N/A	N/A	GO:0003674;GO:0005515	molecular_function;protein binding	N/A	N/A	N/A	N/A	N/A	N/A	N/A	N/A	N/A	N/A	N/A
TcCLB.508169.69	TcCLB.508169.69:mRNA	peptidyl-prolyl cis-trans isomerase, putative	N/A	N/A	GO:0005528;GO:0003755	FK506 binding;peptidyl-prolyl cis-trans isomerase activity	GO:0006457	protein folding	GO:0097014;GO:0005737;GO:0031981	ciliary plasm;cytoplasm;nuclear lumen	N/A	N/A	N/A	N/A	N/A	N/A	5.2.1.8 (Peptidylprolyl isomerase)
TcCLB.508207.110	TcCLB.508207.110:mRNA	60S ribosomal protein L7, putative	GO:0005840	ribosome	GO:0003735	structural constituent of ribosome	GO:0042254	ribosome biogenesis	GO:0005737	cytoplasm	N/A	N/A	N/A	N/A	translation	N/A	N/A
TcCLB.508231.170	TcCLB.508231.170:mRNA	hypothetical protein, conserved	N/A	N/A	GO:0004672	protein kinase activity	N/A	N/A	GO:0005634	nucleus	N/A	N/A	N/A	N/A	N/A	N/A	N/A
TcCLB.508461.140	TcCLB.508461.140:mRNA	polyadenylate-binding protein, putative	N/A	N/A	GO:0003723;GO:0003676;GO:0008143	RNA binding;nucleic acid binding;poly(A) binding	GO:0006396	RNA processing	GO:0005737	cytoplasm	N/A	N/A	N/A	N/A	N/A	N/A	N/A
TcCLB.508543.30	TcCLB.508543.30:mRNA	40S ribosomal protein S9, putative	GO:0022627;GO:0005622;GO:0015935	cytosolic small ribosomal subunit;intracellular;small ribosomal subunit	GO:0003723;GO:0019843;GO:0003735	RNA binding;rRNA binding;structural constituent of ribosome	GO:0006412	translation	GO:0005737	cytoplasm	N/A	N/A	N/A	N/A	N/A	N/A	N/A
TcCLB.508547.180	TcCLB.508547.180:mRNA	Uncharacterised protein family (UPF0172), putative	N/A	N/A	N/A	N/A	N/A	N/A	GO:0005783	endoplasmic reticulum	N/A	N/A	N/A	N/A	N/A	N/A	N/A
TcCLB.508577.140	TcCLB.508577.140:mRNA	cyclophilin, putative	N/A	N/A	GO:0003755	peptidyl-prolyl cis-trans isomerase activity	GO:0006457;GO:0000413	protein folding;protein peptidyl-prolyl isomerization	GO:0020015	glycosome	N/A	N/A	N/A	N/A	N/A	5.2.1.8 (Peptidylprolyl isomerase)	5.2.1.8 (Peptidylprolyl isomerase)
TcCLB.508693.50	TcCLB.508693.50:mRNA	amidinotransferase, putative	N/A	N/A	N/A	N/A	N/A	N/A	GO:0030863	cortical cytoskeleton	N/A	N/A	N/A	N/A	N/A	N/A	3.5.3.6 (Arginine deiminase)
TcCLB.508707.170	TcCLB.508707.170:mRNA	outer dynein arm docking complex, putative	N/A	N/A	N/A	N/A	N/A	N/A	GO:0005858;GO:0005930	axonemal dynein complex;axoneme	N/A	N/A	GO:0070286	axonemal dynein complex assembly	N/A	N/A	N/A
TcCLB.508955.20	TcCLB.508955.20:mRNA	hypothetical protein, conserved	N/A	N/A	N/A	N/A	N/A	N/A	N/A	N/A	N/A	N/A	N/A	N/A	N/A	N/A	N/A
TcCLB.509051.40	TcCLB.509051.40:mRNA	adenosine kinase, putative	N/A	N/A	GO:0004001	adenosine kinase activity	GO:0006166	purine ribonucleoside salvage	GO:0097014;GO:0005737;GO:0005654	ciliary plasm;cytoplasm;nucleoplasm	N/A	N/A	N/A	N/A	metabolic process	2.7.1.20 (Adenosine kinase)	2.7.1.20 (Adenosine kinase)
TcCLB.509455.80	TcCLB.509455.80:mRNA	GTP-binding nuclear protein rtb2, putative	N/A	N/A	GO:0005525;GO:0003924	GTP binding;GTPase activity	GO:0006886;GO:0006913;GO:0007264	intracellular protein transport;nucleocytoplasmic transport;small GTPase mediated signal transduction	GO:0005643;GO:0005634	nuclear pore;nucleus	N/A	N/A	N/A	N/A	N/A	N/A	N/A
TcCLB.509505.70	TcCLB.509505.70:mRNA	10 kDa heat shock protein, putative	GO:0005737;GO:0005759	cytoplasm;mitochondrial matrix	GO:0051082	unfolded protein binding	GO:0006457	protein folding	N/A	N/A	N/A	N/A	N/A	N/A	N/A	N/A	N/A
TcCLB.509877.30	TcCLB.509877.30:mRNA	WD40/YVTN repeat-like-containing protein	N/A	N/A	GO:0003674;GO:0005515	molecular_function;protein binding	N/A	N/A	GO:0005737	cytoplasm	N/A	N/A	N/A	N/A	N/A	N/A	N/A
TcCLB.509937.50	TcCLB.509937.50:mRNA	hypothetical protein, conserved	N/A	N/A	N/A	N/A	N/A	N/A	GO:0005930	axoneme	N/A	N/A	GO:0010608	posttranscriptional regulation of gene expression	N/A	N/A	N/A
TcCLB.510065.30	TcCLB.510065.30:mRNA	translationally controlled tumor protein (TCTP), putative	N/A	N/A	N/A	N/A	N/A	N/A	GO:0097014;GO:0005737;GO:0005739	ciliary plasm;cytoplasm;mitochondrion	N/A	N/A	GO:0006412	translation	N/A	N/A	N/A
TcCLB.510087.80	TcCLB.510087.80:mRNA	hypothetical protein, conserved	N/A	N/A	N/A	N/A	N/A	N/A	GO:0005930	axoneme	N/A	N/A	N/A	N/A	N/A	N/A	N/A
TcCLB.510101.90	TcCLB.510101.90:mRNA	hypothetical protein, conserved	N/A	N/A	N/A	N/A	N/A	N/A	GO:0005753	mitochondrial proton-transporting ATP synthase complex	N/A	N/A	N/A	N/A	N/A	N/A	N/A
TcCLB.510301.30	TcCLB.510301.30:mRNA	hypothetical protein, conserved	N/A	N/A	GO:0003674	molecular_function	N/A	N/A	N/A	N/A	N/A	N/A	N/A	N/A	N/A	N/A	N/A
TcCLB.510525.90	TcCLB.510525.90:mRNA	histone H2A, putative	GO:0000786;GO:0005634	nucleosome;nucleus	GO:0003677;GO:0046982	DNA binding;protein heterodimerization activity	GO:0051276	chromosome organization	GO:0005654	nucleoplasm	N/A	N/A	N/A	N/A	N/A	N/A	N/A
TcCLB.510763.100	TcCLB.510763.100:mRNA	nexin-dynein regulatory complex 4	GO:0031514	motile cilium	N/A	N/A	GO:0048870	cell motility	GO:0005930	axoneme	GO:0008017	microtubule binding	GO:0034613;GO:0060285;GO:1904526	cellular protein localization;cilium-dependent cell motility;regulation of microtubule binding	N/A	N/A	N/A
TcCLB.511285.30	TcCLB.511285.30:mRNA	hypothetical protein, conserved	N/A	N/A	N/A	N/A	N/A	N/A	N/A	N/A	N/A	N/A	N/A	N/A	N/A	N/A	N/A
TcCLB.511285.40	TcCLB.511285.40:mRNA	hypothetical protein, conserved	N/A	N/A	N/A	N/A	N/A	N/A	GO:0030990	intraciliary transport particle	N/A	N/A	N/A	N/A	N/A	N/A	N/A
TcCLB.511421.100	TcCLB.511421.100:mRNA	Enkuring domain-containig protein	N/A	N/A	N/A	N/A	N/A	N/A	GO:0005930	axoneme	GO:0005516	calmodulin binding	N/A	N/A	N/A	N/A	N/A
TcCLB.511527.34	TcCLB.511527.34:mRNA	60S ribosomal protein L8, putative	GO:0005622;GO:0005840	intracellular;ribosome	GO:0003735	structural constituent of ribosome	GO:0006412	translation	N/A	N/A	N/A	N/A	N/A	N/A	N/A	N/A	N/A
TcCLB.511535.20	TcCLB.511535.20:mRNA	Rab-like 5, small G protein	N/A	N/A	GO:0005525	GTP binding	N/A	N/A	GO:0036064;GO:0005737	ciliary basal body;cytoplasm	N/A	N/A	GO:0060271	cilium assembly	N/A	N/A	N/A
TcCLB.511585.190	TcCLB.511585.190:mRNA	Eukaryotic initiation factor 4A-1	N/A	N/A	GO:0005524;GO:0003676	ATP binding;nucleic acid binding	N/A	N/A	GO:0005829;GO:0016281	cytosol;eukaryotic translation initiation factor 4F complex	GO:0005524;GO:0004004;GO:0008186;GO:0003729;GO:0003676	ATP binding;ATP-dependent RNA helicase activity;RNA-dependent ATPase activity;mRNA binding;nucleic acid binding	GO:0006412	translation	N/A	N/A	3.6.4.13 (RNA helicase)
TcCLB.511585.50	TcCLB.511585.50:mRNA	hypothetical protein, conserved	N/A	N/A	N/A	N/A	N/A	N/A	N/A	N/A	N/A	N/A	N/A	N/A	N/A	N/A	N/A
TcCLB.511617.9	TcCLB.511617.9:pseudogenic_transcript	NUP-1 protein (pseudogene), putative	N/A	N/A	N/A	N/A	N/A	N/A	GO:0005652;GO:0005634	nuclear lamina;nucleus	N/A	N/A	N/A	N/A	N/A	N/A	N/A
TcCLB.511693.90	TcCLB.511693.90:mRNA	electron-transfer-flavoprotein, alpha polypeptide, putative	N/A	N/A	GO:0009055;GO:0050660	electron transfer activity;flavin adenine dinucleotide binding	GO:0006118	obsolete electron transport	GO:0020023;GO:0005739	kinetoplast;mitochondrion	N/A	N/A	N/A	N/A	N/A	N/A	N/A
TcCLB.511733.90	TcCLB.511733.90:mRNA	hypothetical protein, conserved	N/A	N/A	N/A	N/A	N/A	N/A	GO:0000331	contractile vacuole	N/A	N/A	N/A	N/A	N/A	N/A	N/A
TcCLB.511741.40	TcCLB.511741.40:mRNA	RNA-binding protein, putative	N/A	N/A	GO:0003723;GO:0003676	RNA binding;nucleic acid binding	GO:0006396	RNA processing	N/A	N/A	N/A	N/A	N/A	N/A	N/A	N/A	N/A
TcCLB.511809.90	TcCLB.511809.90:mRNA	Protein of unknown function (DUF1663), putative	N/A	N/A	N/A	N/A	N/A	N/A	GO:0005634	nucleus	N/A	N/A	N/A	N/A	N/A	N/A	N/A
TcCLB.511821.179	TcCLB.511821.179:mRNA	Flagellar attachment zone protein 10	N/A	N/A	N/A	N/A	N/A	N/A	GO:0051286	cell tip	GO:0003729	mRNA binding	N/A	N/A	N/A	N/A	3.6.4.4 (Transferred entry: 5.6.1.3)
TcCLB.511825.50	TcCLB.511825.50:mRNA	centrin-4, putative	N/A	N/A	GO:0005509	calcium ion binding	N/A	N/A	GO:0036064	ciliary basal body	N/A	N/A	GO:1902412;GO:0051783	regulation of mitotic cytokinesis;regulation of nuclear division	N/A	N/A	N/A
TcCLB.511867.50	TcCLB.511867.50:mRNA	proteasome alpha 7 subunit, putative	GO:0005839;GO:0019773	proteasome core complex;proteasome core complex, alpha-subunit complex	GO:0004175;GO:0004298	endopeptidase activity;threonine-type endopeptidase activity	GO:0051603;GO:0006511	proteolysis involved in cellular protein catabolic process;ubiquitin-dependent protein catabolic process	GO:0005737;GO:0005654	cytoplasm;nucleoplasm	N/A	N/A	N/A	N/A	N/A	3.4.25.1 (Proteasome endopeptidase complex)	3.4.25.1 (Proteasome endopeptidase complex)
TcCLB.511903.190	TcCLB.511903.190:mRNA	STOP axonemal protein, putative	N/A	N/A	N/A	N/A	N/A	N/A	GO:0005930	axoneme	GO:0008017	microtubule binding	GO:0034453	microtubule anchoring	N/A	N/A	N/A
