# Supplementary material for: Branched-chain amino acids modulate the proteomic profile of Trypanosoma cruzi metacyclogenesis induced by proline
Source: PLoS Negl Trop Dis. 2024 Oct 9;18(10):e0012588. doi: 10.1371/journal.pntd.0012588 (PMC11493278; doi:10.1371/journal.pntd.0012588)
Supplement: S8 Table — (XLSX) [file pntd.0012588.s013.xlsx]

## Sheet: Table S8
Table S8. Cluster 6 - Gene Ontology
Gene ID	source_id	Product Description	Computed GO Component IDs	Computed GO Components	Computed GO Function IDs	Computed GO Functions	Computed GO Process IDs	Computed GO Processes	Curated GO Component IDs	Curated GO Components	Curated GO Function IDs	Curated GO Functions	Curated GO Process IDs	Curated GO Processes	Manually assigned GO Processes	EC numbers	EC numbers from OrthoMCL
TcCLB.506207.50	TcCLB.506207.50:mRNA	translationally controlled tumor protein (TCTP), putative	N/A	N/A	N/A	N/A	N/A	N/A	GO:0097014;GO:0005737;GO:0005739	ciliary plasm;cytoplasm;mitochondrion	N/A	N/A	GO:0006412	translation	N/A	N/A	N/A
TcCLB.506247.50	TcCLB.506247.50:mRNA	T-complex protein 1, theta subunit, putative	GO:0005832	chaperonin-containing T-complex	GO:0005524;GO:0051082	ATP binding;unfolded protein binding	GO:0006457;GO:0051726	protein folding;regulation of cell cycle	GO:0005737	cytoplasm	N/A	N/A	N/A	N/A	N/A	N/A	N/A
TcCLB.506507.20	TcCLB.506507.20:mRNA	hypothetical protein, conserved	N/A	N/A	N/A	N/A	N/A	N/A	N/A	N/A	N/A	N/A	N/A	N/A	N/A	N/A	N/A
TcCLB.506577.120	TcCLB.506577.120:mRNA	sterol C-24 reductase, putative	GO:0016020	membrane	N/A	N/A	N/A	N/A	GO:0000331	contractile vacuole	N/A	N/A	N/A	N/A	N/A	1.3.1.71 (Delta(24(24(1)))-sterol reductase)	1.3.1.71 (Delta(24(24(1)))-sterol reductase)
TcCLB.506887.20	TcCLB.506887.20:mRNA	hypothetical protein, conserved	N/A	N/A	GO:0005488	binding	N/A	N/A	GO:0005930	axoneme	N/A	N/A	GO:0060285	cilium-dependent cell motility	N/A	N/A	N/A
TcCLB.506945.190	TcCLB.506945.190:mRNA	cytochrome p450-like protein, putative	N/A	N/A	GO:0020037;GO:0005506;GO:0016705	heme binding;iron ion binding;oxidoreductase activity, acting on paired donors, with incorporation or reduction of molecular oxygen	GO:0055114	oxidation-reduction process	N/A	N/A	N/A	N/A	N/A	N/A	N/A	N/A	1.14.-.- (Acting on paired donors, with incorporation or reduction of molecular oxygen. The oxygen incorporated need not be derived from O(2).)
TcCLB.506945.70	TcCLB.506945.70:mRNA	protein mkt1, putative	N/A	N/A	N/A	N/A	N/A	N/A	GO:0005737	cytoplasm	GO:0003729	mRNA binding	GO:0006281;GO:0010608	DNA repair;posttranscriptional regulation of gene expression	N/A	N/A	N/A
TcCLB.507083.30	TcCLB.507083.30:mRNA	apurinic/apyrimidinic endonuclease, putative	N/A	N/A	GO:0003674;GO:0004518	molecular_function;nuclease activity	GO:0006281	DNA repair	GO:0005634	nucleus	N/A	N/A	N/A	N/A	N/A	4.2.99.18 (DNA-(apurinic or apyrimidinic site) lyase)	4.2.99.18 (DNA-(apurinic or apyrimidinic site) lyase)
TcCLB.507943.5	TcCLB.507943.5:mRNA	histone H4, putative	GO:0000786;GO:0005634	nucleosome;nucleus	GO:0003677;GO:0046982	DNA binding;protein heterodimerization activity	N/A	N/A	GO:0097014;GO:0035869;GO:0005737;GO:0031981;GO:0005654	ciliary plasm;ciliary transition zone;cytoplasm;nuclear lumen;nucleoplasm	N/A	N/A	N/A	N/A	N/A	N/A	N/A
TcCLB.508111.30	TcCLB.508111.30:mRNA	Glutamate dehydrogenase (NAD(P)(+))	N/A	N/A	GO:0016491;GO:0016639	oxidoreductase activity;oxidoreductase activity, acting on the CH-NH2 group of donors, NAD or NADP as acceptor	GO:0006520;GO:0055114	cellular amino acid metabolic process;oxidation-reduction process	N/A	N/A	N/A	N/A	N/A	N/A	metabolic process	1.4.1.4 (Glutamate dehydrogenase (NADP(+)))	1.4.1.4 (Glutamate dehydrogenase (NADP(+)))
TcCLB.508153.650	TcCLB.508153.650:pseudogenic_transcript	hypothetical protein, conserved (pseudogene)	N/A	N/A	GO:0005515	protein binding	N/A	N/A	GO:0005930;GO:0005737	axoneme;cytoplasm	N/A	N/A	N/A	N/A	N/A	N/A	N/A
TcCLB.508355.320	TcCLB.508355.320:mRNA	arginyl-tRNA synthetase, putative	GO:0005737	cytoplasm	GO:0005524;GO:0004812;GO:0004814;GO:0000166	ATP binding;aminoacyl-tRNA ligase activity;arginine-tRNA ligase activity;nucleotide binding	GO:0006420;GO:0006418	arginyl-tRNA aminoacylation;tRNA aminoacylation for protein translation	GO:0097014;GO:0005737	ciliary plasm;cytoplasm	N/A	N/A	N/A	N/A	N/A	6.1.1.19 (Arginine--tRNA ligase)	6.1.1.19 (Arginine--tRNA ligase)
TcCLB.508387.140	TcCLB.508387.140:mRNA	hypothetical protein, conserved	GO:0016020	membrane	N/A	N/A	N/A	N/A	GO:0005737	cytoplasm	N/A	N/A	N/A	N/A	N/A	N/A	N/A
TcCLB.508465.90	TcCLB.508465.90:mRNA	galactose kinase, putative	GO:0005737	cytoplasm	GO:0005524;GO:0005534;GO:0016301;GO:0016773	ATP binding;galactose binding;kinase activity;phosphotransferase activity, alcohol group as acceptor	GO:0008152	metabolic process	N/A	N/A	N/A	N/A	N/A	N/A	N/A	2.7.1.6 (Galactokinase)	2.7.1.6 (Galactokinase)
TcCLB.508613.10	TcCLB.508613.10:mRNA	Fibronectin type III domain containing protein, putative	N/A	N/A	GO:0005515	protein binding	N/A	N/A	GO:0005930;GO:0005737	axoneme;cytoplasm	N/A	N/A	N/A	N/A	N/A	N/A	N/A
TcCLB.508711.10	TcCLB.508711.10:mRNA	Flagellar Member 7 (fragment)	N/A	N/A	GO:0005515	protein binding	N/A	N/A	GO:0031514	motile cilium	N/A	N/A	N/A	N/A	N/A	N/A	N/A
TcCLB.508815.80	TcCLB.508815.80:mRNA	SNARE associated Golgi protein, putative	GO:0016021	integral component of membrane	GO:0005509;GO:0003674	calcium ion binding;molecular_function	N/A	N/A	GO:0005635;GO:0005634	nuclear envelope;nucleus	N/A	N/A	N/A	N/A	N/A	N/A	N/A
TcCLB.508851.19	TcCLB.508851.19:mRNA	retrotransposon hot spot (RHS) protein, putative	N/A	N/A	N/A	N/A	N/A	N/A	N/A	N/A	N/A	N/A	N/A	N/A	N/A	N/A	N/A
TcCLB.508917.30	TcCLB.508917.30:mRNA	kinesin, putative	N/A	N/A	GO:0005524;GO:0008017;GO:0003777	ATP binding;microtubule binding;microtubule motor activity	GO:0007018	microtubule-based movement	GO:0005930;GO:0097014;GO:0005737;GO:0005875;GO:0031981	axoneme;ciliary plasm;cytoplasm;microtubule associated complex;nuclear lumen	GO:0005524;GO:0003774	ATP binding;motor activity	GO:0060285;GO:0060286	cilium-dependent cell motility;obsolete flagellar cell motility	N/A	N/A	N/A
TcCLB.508971.50	TcCLB.508971.50:mRNA	ubiquitin-protein ligase-like, putative	GO:0005739;GO:0005634	mitochondrion;nucleus	GO:0042393;GO:0046872;GO:0004842	histone binding;metal ion binding;ubiquitin-protein transferase activity	GO:0006334;GO:0006512	nucleosome assembly;obsolete ubiquitin cycle	N/A	N/A	GO:0003723	RNA binding	N/A	N/A	N/A	6.3.2.- (Acid--amino-acid ligases (peptide synthases).)	6.3.2.- (Acid--amino-acid ligases (peptide synthases).)
TcCLB.508989.90	TcCLB.508989.90:mRNA	Eukaryotic translation initiation factor 4 gamma 5	N/A	N/A	GO:0003723;GO:0005488;GO:0005515	RNA binding;binding;protein binding	N/A	N/A	GO:0005737;GO:0016281	cytoplasm;eukaryotic translation initiation factor 4F complex	GO:0003729;GO:0003676	mRNA binding;nucleic acid binding	GO:0010608;GO:0006412	posttranscriptional regulation of gene expression;translation	N/A	N/A	N/A
TcCLB.509543.50	TcCLB.509543.50:mRNA	DNAK protein, putative	N/A	N/A	N/A	N/A	N/A	N/A	N/A	N/A	N/A	N/A	GO:0006950	response to stress	N/A	N/A	N/A
TcCLB.509551.70	TcCLB.509551.70:mRNA	Co-chaperone protein P23	N/A	N/A	N/A	N/A	N/A	N/A	GO:0097014;GO:0005737;GO:0031981	ciliary plasm;cytoplasm;nuclear lumen	N/A	N/A	N/A	N/A	N/A	N/A	5.3.99.3 (Prostaglandin-E synthase)
TcCLB.509733.70	TcCLB.509733.70:mRNA	hypothetical protein, conserved	N/A	N/A	N/A	N/A	N/A	N/A	GO:0097542	ciliary tip	N/A	N/A	N/A	N/A	N/A	N/A	N/A
TcCLB.509965.330	TcCLB.509965.330:mRNA	hypothetical protein, conserved	N/A	N/A	N/A	N/A	N/A	N/A	GO:0005739	mitochondrion	N/A	N/A	N/A	N/A	N/A	N/A	N/A
TcCLB.510187.50	TcCLB.510187.50:mRNA	tyrosine aminotransferase	N/A	N/A	GO:0004838;GO:0030170;GO:0008483	L-tyrosine:2-oxoglutarate aminotransferase activity;pyridoxal phosphate binding;transaminase activity	GO:0009072;GO:0009058;GO:0006520	aromatic amino acid family metabolic process;biosynthetic process;cellular amino acid metabolic process	N/A	N/A	N/A	N/A	N/A	N/A	metabolic process	2.6.1.5 (Tyrosine transaminase)	2.6.1.5 (Tyrosine transaminase)
TcCLB.510187.530	TcCLB.510187.530:mRNA	KIAA1430 homologue, putative	N/A	N/A	N/A	N/A	N/A	N/A	GO:0005930	axoneme	N/A	N/A	N/A	N/A	N/A	N/A	N/A
TcCLB.510187.60	TcCLB.510187.60:mRNA	glyceraldehyde 3-phosphate dehydrogenase, cytosolic, putative	N/A	N/A	GO:0051287;GO:0050661;GO:0016620	NAD binding;NADP binding;oxidoreductase activity, acting on the aldehyde or oxo group of donors, NAD or NADP as acceptor	GO:0006006;GO:0055114	glucose metabolic process;oxidation-reduction process	GO:0005737;GO:0005829	cytoplasm;cytosol	GO:0051287;GO:0004365	NAD binding;glyceraldehyde-3-phosphate dehydrogenase (NAD+) (phosphorylating) activity	GO:0006096	glycolytic process	metabolic process	1.2.1.12 (Glyceraldehyde-3-phosphate dehydrogenase (phosphorylating))	1.2.1.12 (Glyceraldehyde-3-phosphate dehydrogenase (phosphorylating))
TcCLB.510287.10	TcCLB.510287.10:mRNA	dynein light chain, putative	GO:0030286;GO:0005875	dynein complex;microtubule associated complex	GO:0003777	microtubule motor activity	GO:0007017	microtubule-based process	GO:0005930	axoneme	N/A	N/A	N/A	N/A	N/A	N/A	N/A
TcCLB.510359.310	TcCLB.510359.310:mRNA	eukaryotic translation initiation factor 2 subunit, putative	GO:0016282	eukaryotic 43S preinitiation complex	GO:0005525;GO:0003924;GO:0042054;GO:0003743	GTP binding;GTPase activity;histone methyltransferase activity;translation initiation factor activity	GO:0006412;GO:0006413	translation;translational initiation	GO:0005737	cytoplasm	N/A	N/A	N/A	N/A	N/A	N/A	N/A
TcCLB.510409.39	TcCLB.510409.39:mRNA	ubiquitin/ribosomal protein S27a, putative	GO:0005840	ribosome	GO:0020037;GO:0005515;GO:0003735	heme binding;protein binding;structural constituent of ribosome	GO:0042254;GO:0006412	ribosome biogenesis;translation	N/A	N/A	N/A	N/A	N/A	N/A	N/A	N/A	N/A
TcCLB.510437.20	TcCLB.510437.20:mRNA	60S ribosomal protein L14, putative	GO:0005622;GO:0005840	intracellular;ribosome	GO:0003735	structural constituent of ribosome	GO:0006412	translation	GO:0005737	cytoplasm	N/A	N/A	N/A	N/A	N/A	N/A	N/A
TcCLB.510565.125	TcCLB.510565.125:mRNA	hypothetical protein, conserved	N/A	N/A	N/A	N/A	N/A	N/A	N/A	N/A	N/A	N/A	N/A	N/A	N/A	N/A	N/A
TcCLB.510733.50	TcCLB.510733.50:mRNA	hypothetical protein, conserved	N/A	N/A	GO:0005515	protein binding	N/A	N/A	GO:0005634	nucleus	GO:0003729	mRNA binding	N/A	N/A	N/A	N/A	N/A
TcCLB.510877.180	TcCLB.510877.180:mRNA	GPI transamidase subunit 16, putative	N/A	N/A	N/A	N/A	N/A	N/A	GO:0042765	GPI-anchor transamidase complex	GO:0003923	GPI-anchor transamidase activity	GO:0016255	attachment of GPI anchor to protein	N/A	N/A	N/A
TcCLB.510889.50	TcCLB.510889.50:mRNA	cytochrome oxidase subunit IV, putative	N/A	N/A	GO:0004129	cytochrome-c oxidase activity	GO:0006118	obsolete electron transport	GO:0005751;GO:0005739	mitochondrial respiratory chain complex IV;mitochondrion	N/A	N/A	N/A	N/A	N/A	N/A	1.9.3.1 (Cytochrome-c oxidase)
TcCLB.511139.20	TcCLB.511139.20:mRNA	40S ribosomal protein S11, putative	GO:0022627;GO:0005622;GO:0000314;GO:0005840	cytosolic small ribosomal subunit;intracellular;organellar small ribosomal subunit;ribosome	GO:0003735	structural constituent of ribosome	GO:0006412	translation	N/A	N/A	GO:0003729	mRNA binding	N/A	N/A	N/A	N/A	N/A
TcCLB.511211.170	TcCLB.511211.170:mRNA	heat shock protein 70 (hsp70), putative	N/A	N/A	N/A	N/A	GO:0006457	protein folding	GO:0020015	glycosome	N/A	N/A	GO:0006950	response to stress	N/A	N/A	N/A
TcCLB.511287.49	TcCLB.511287.49:mRNA	aldo-keto reductase	N/A	N/A	GO:0016491	oxidoreductase activity	GO:0055114	oxidation-reduction process	GO:0005829	cytosol	GO:0045290;GO:0070402;GO:0003960;GO:0004033;GO:0042803;GO:0016175	D-arabinose 1-dehydrogenase [NAD(P)+] activity;NADPH binding;NADPH:quinone reductase activity;aldo-keto reductase (NADP) activity;protein homodimerization activity;superoxide-generating NADPH oxidase activity	GO:0019571	D-arabinose catabolic process	metabolic process	1.1.1.- (With NAD(+) or NADP(+) as acceptor.)	1.1.1.188 (Prostaglandin-F synthase)
TcCLB.511369.20	TcCLB.511369.20:mRNA	elongation factor 1-alpha, putative	GO:0005737	cytoplasm	GO:0005525;GO:0003924;GO:0005516;GO:0003746	GTP binding;GTPase activity;calmodulin binding;translation elongation factor activity	GO:0019722;GO:0007017;GO:0006414	calcium-mediated signaling;microtubule-based process;translational elongation	GO:0005737	cytoplasm	N/A	N/A	N/A	N/A	N/A	N/A	N/A
TcCLB.511537.69	TcCLB.511537.69:mRNA	hypothetical protein, conserved	N/A	N/A	GO:0003674	molecular_function	N/A	N/A	N/A	N/A	N/A	N/A	GO:0000910	cytokinesis	N/A	N/A	N/A
TcCLB.511725.180	TcCLB.511725.180:mRNA	Dynein intermediate chain, axonemal	N/A	N/A	GO:0005515	protein binding	N/A	N/A	GO:0005930;GO:0030286	axoneme;dynein complex	GO:0003777;GO:0003774	microtubule motor activity;motor activity	N/A	N/A	N/A	N/A	N/A
TcCLB.511801.50	TcCLB.511801.50:mRNA	tRNA threonylcarbamoyl adenosine modification protein, Sua5/YciO/YrdC/YwlC family, putative	N/A	N/A	GO:0003725	double-stranded RNA binding	N/A	N/A	GO:0097014;GO:0005737;GO:0031981	ciliary plasm;cytoplasm;nuclear lumen	N/A	N/A	N/A	N/A	N/A	N/A	2.7.7.87 (L-threonylcarbamoyladenylate synthase)
TcCLB.511825.220	TcCLB.511825.220:mRNA	alanyl-tRNA synthetase, putative	GO:0005737	cytoplasm	GO:0005524;GO:0004813;GO:0004812;GO:0003676;GO:0000166	ATP binding;alanine-tRNA ligase activity;aminoacyl-tRNA ligase activity;nucleic acid binding;nucleotide binding	GO:0006419;GO:0043039	alanyl-tRNA aminoacylation;tRNA aminoacylation	GO:0097014;GO:0005737	ciliary plasm;cytoplasm	N/A	N/A	N/A	N/A	N/A	6.1.1.7 (Alanine--tRNA ligase)	6.1.1.7 (Alanine--tRNA ligase)
