# Supplementary material for: Branched-chain amino acids modulate the proteomic profile of Trypanosoma cruzi metacyclogenesis induced by proline
Source: PLoS Negl Trop Dis. 2024 Oct 9;18(10):e0012588. doi: 10.1371/journal.pntd.0012588 (PMC11493278; doi:10.1371/journal.pntd.0012588)
Supplement: S9 Table — (XLSX) [file pntd.0012588.s014.xlsx]

## Sheet: Table S9
Table S9. Cluster 7 - Gene Ontology
Gene ID	source_id	Product Description	Computed GO Component IDs	Computed GO Components	Computed GO Function IDs	Computed GO Functions	Computed GO Process IDs	Computed GO Processes	Curated GO Component IDs	Curated GO Components	Curated GO Function IDs	Curated GO Functions	Curated GO Process IDs	Curated GO Processes	Manually assigned GO Processes	EC numbers	EC numbers from OrthoMCL
TcCLB.434931.10	TcCLB.434931.10:mRNA	paraxonemal rod protein PAR2, putative	GO:0031514;GO:0019861	motile cilium;obsolete flagellum	GO:0005516;GO:0003674	calmodulin binding;molecular_function	GO:0043056;GO:0006928	forward locomotion;movement of cell or subcellular component	GO:0097014;GO:0005737;GO:0031981	ciliary plasm;cytoplasm;nuclear lumen	N/A	N/A	N/A	N/A	N/A	N/A	N/A
TcCLB.503697.9	TcCLB.503697.9:mRNA	proteasome regulatory non-ATPase subunit 11, putative (fragment)	N/A	N/A	GO:0005515	protein binding	N/A	N/A	GO:0005737;GO:0005838	cytoplasm;proteasome regulatory particle	N/A	N/A	GO:0016049;GO:0006511	cell growth;ubiquitin-dependent protein catabolic process	N/A	N/A	3.4.19.- (Omega peptidases.)
TcCLB.504057.97	TcCLB.504057.97:mRNA	Tripartite attachment complex 40	N/A	N/A	N/A	N/A	N/A	N/A	GO:0005737;GO:0005741	cytoplasm;mitochondrial outer membrane	N/A	N/A	N/A	N/A	N/A	N/A	N/A
TcCLB.504105.130	TcCLB.504105.130:mRNA	Voltage-dependent calcium channel subunit, putative	GO:0016020	membrane	GO:0005216	ion channel activity	GO:0006811;GO:0055085	ion transport;transmembrane transport	GO:0097014;GO:0000331;GO:0005737;GO:0031981	ciliary plasm;contractile vacuole;cytoplasm;nuclear lumen	N/A	N/A	GO:0044782	cilium organization	N/A	N/A	N/A
TcCLB.504423.15	TcCLB.504423.15:mRNA	hypothetical protein, conserved	N/A	N/A	N/A	N/A	N/A	N/A	N/A	N/A	N/A	N/A	N/A	N/A	N/A	N/A	N/A
TcCLB.506289.80	TcCLB.506289.80:mRNA	Small GTP-binding protein Rab32	N/A	N/A	GO:0005525;GO:0003924	GTP binding;GTPase activity	N/A	N/A	GO:0000331	contractile vacuole	N/A	N/A	GO:0070509;GO:0006799	calcium ion import;polyphosphate biosynthetic process	N/A	N/A	N/A
TcCLB.506457.30	TcCLB.506457.30:mRNA	hypoxanthine-guanine phosphoribosyltransferase, putative	GO:0005737	cytoplasm	GO:0004422	hypoxanthine phosphoribosyltransferase activity	GO:0009116;GO:0006166	nucleoside metabolic process;purine ribonucleoside salvage	GO:0020022;GO:0097014;GO:0005737;GO:0020015;GO:0031981	acidocalcisome;ciliary plasm;cytoplasm;glycosome;nuclear lumen	N/A	N/A	N/A	N/A	metabolic process	N/A	2.4.2.8 (Hypoxanthine phosphoribosyltransferase)
TcCLB.506529.250	TcCLB.506529.250:mRNA	Flagellum attachment zone protein 2	N/A	N/A	N/A	N/A	N/A	N/A	N/A	N/A	N/A	N/A	N/A	N/A	N/A	N/A	N/A
TcCLB.506563.200	TcCLB.506563.200:mRNA	cysteine peptidase, Clan CA, family C2, putative	GO:0005622	intracellular	GO:0004198	calcium-dependent cysteine-type endopeptidase activity	GO:0006508	proteolysis	GO:0060170;GO:0005737	ciliary membrane;cytoplasm	N/A	N/A	N/A	N/A	N/A	N/A	3.4.22.- (Cysteine endopeptidases.)
TcCLB.506695.40	TcCLB.506695.40:mRNA	Right handed beta helix region, putative	N/A	N/A	N/A	N/A	N/A	N/A	GO:0005930	axoneme	N/A	N/A	N/A	N/A	N/A	N/A	N/A
TcCLB.506945.240	TcCLB.506945.240:mRNA	ATP synthase, epsilon chain, putative	GO:0005739;GO:0045261	mitochondrion;proton-transporting ATP synthase complex, catalytic core F(1)	GO:0046933	proton-transporting ATP synthase activity, rotational mechanism	GO:0015986	ATP synthesis coupled proton transport	GO:0000275	mitochondrial proton-transporting ATP synthase complex, catalytic core F(1)	N/A	N/A	N/A	N/A	N/A	N/A	3.6.3.14 (Transferred entry: 7.1.2.2)
TcCLB.506989.220	TcCLB.506989.220:mRNA	hypothetical protein, conserved	N/A	N/A	N/A	N/A	N/A	N/A	N/A	N/A	N/A	N/A	N/A	N/A	N/A	N/A	N/A
TcCLB.507007.70	TcCLB.507007.70:mRNA	Co-chaperone protein P23	N/A	N/A	N/A	N/A	N/A	N/A	GO:0097014;GO:0005737;GO:0031981	ciliary plasm;cytoplasm;nuclear lumen	N/A	N/A	N/A	N/A	N/A	N/A	5.3.99.3 (Prostaglandin-E synthase)
TcCLB.507031.120	TcCLB.507031.120:mRNA	metallo- peptidase, Clan MG, Family M24	N/A	N/A	GO:0004177;GO:0008235	aminopeptidase activity;metalloexopeptidase activity	GO:0006508	proteolysis	GO:0005737	cytoplasm	N/A	N/A	N/A	N/A	N/A	3.4.11.18 (Methionyl aminopeptidase)	3.4.11.18 (Methionyl aminopeptidase)
TcCLB.507063.130	TcCLB.507063.130:mRNA	Serine/threonine-protein kinase NEK6, putative	N/A	N/A	GO:0005524;GO:0004672;GO:0004674	ATP binding;protein kinase activity;protein serine/threonine kinase activity	GO:0006468	protein phosphorylation	N/A	N/A	N/A	N/A	N/A	N/A	N/A	N/A	2.7.1.- (Phosphotransferases with an alcohol group as acceptor.)
TcCLB.507993.80	TcCLB.507993.80:mRNA	glycogen synthase kinase 3, putative	N/A	N/A	GO:0005524;GO:0004672	ATP binding;protein kinase activity	GO:0006468	protein phosphorylation	GO:0097014;GO:0097542;GO:0005737;GO:0031981;GO:0005634;GO:0019861	ciliary plasm;ciliary tip;cytoplasm;nuclear lumen;nucleus;obsolete flagellum	GO:0004674	protein serine/threonine kinase activity	GO:0010389	regulation of G2/M transition of mitotic cell cycle	N/A	2.7.1.37 (2.7.11.12, 2.7.11.13, 2.7.11.21, 2.7.11.22, 2.7.11.24, 2.7.11.25,2.7.11.30 and 2.7.12.1)	2.7.11.1 (Non-specific serine/threonine protein kinase)
TcCLB.508153.150	TcCLB.508153.150:mRNA	hypothetical protein, conserved	N/A	N/A	N/A	N/A	N/A	N/A	N/A	N/A	N/A	N/A	N/A	N/A	N/A	N/A	N/A
TcCLB.508153.760	TcCLB.508153.760:mRNA	hypothetical protein, conserved	N/A	N/A	N/A	N/A	N/A	N/A	GO:0005753	mitochondrial proton-transporting ATP synthase complex	N/A	N/A	N/A	N/A	N/A	N/A	N/A
TcCLB.508207.70	TcCLB.508207.70:mRNA	Adenine phosphoribosyltransferase, putative	N/A	N/A	GO:0003999	adenine phosphoribosyltransferase activity	GO:0009116;GO:0006166	nucleoside metabolic process;purine ribonucleoside salvage	GO:0097014;GO:0005737;GO:0020015;GO:0031981	ciliary plasm;cytoplasm;glycosome;nuclear lumen	N/A	N/A	N/A	N/A	metabolic process	N/A	2.4.2.7 (Adenine phosphoribosyltransferase)
TcCLB.508401.20	TcCLB.508401.20:mRNA	retrotransposon hot spot (RHS) protein, putative	N/A	N/A	N/A	N/A	N/A	N/A	N/A	N/A	N/A	N/A	N/A	N/A	N/A	N/A	N/A
TcCLB.508409.40	TcCLB.508409.40:mRNA	Putative intraflagellar transport protein B2	N/A	N/A	GO:0005515	protein binding	N/A	N/A	GO:0036064;GO:0005737;GO:0030990	ciliary basal body;cytoplasm;intraciliary transport particle	N/A	N/A	GO:0035720;GO:0035735	intraciliary anterograde transport;intraciliary transport involved in cilium assembly	N/A	N/A	N/A
TcCLB.508555.60	TcCLB.508555.60:mRNA	cytoskeleton-associated protein CAP5.5, putative	GO:0005622	intracellular	GO:0004198	calcium-dependent cysteine-type endopeptidase activity	GO:0006508	proteolysis	GO:0036064;GO:0020016;GO:0000331;GO:0030863;GO:0020038	ciliary basal body;ciliary pocket;contractile vacuole;cortical cytoskeleton;subpellicular network	N/A	N/A	N/A	N/A	N/A	N/A	3.4.22.- (Cysteine endopeptidases.)
TcCLB.508717.30	TcCLB.508717.30:mRNA	phosphoribosylpyrophosphate synthetase, putative	N/A	N/A	GO:0005524;GO:0000287;GO:0004749	ATP binding;magnesium ion binding;ribose phosphate diphosphokinase activity	GO:0009165	nucleotide biosynthetic process	GO:0005737	cytoplasm	N/A	N/A	N/A	N/A	metabolic process	2.7.6.1 (Ribose-phosphate diphosphokinase)	2.7.6.1 (Ribose-phosphate diphosphokinase)
TcCLB.508723.70	TcCLB.508723.70:mRNA	AAA domain containing protein, putative	N/A	N/A	N/A	N/A	N/A	N/A	GO:0000331	contractile vacuole	N/A	N/A	N/A	N/A	N/A	N/A	N/A
TcCLB.508813.60	TcCLB.508813.60:mRNA	Mitochondrial import receptor subunit ATOM46, putative	N/A	N/A	GO:0005488	binding	N/A	N/A	GO:0005741;GO:0005742;GO:0005739	mitochondrial outer membrane;mitochondrial outer membrane translocase complex;mitochondrion	N/A	N/A	GO:0030150;GO:0006626	protein import into mitochondrial matrix;protein targeting to mitochondrion	N/A	N/A	N/A
TcCLB.508857.120	TcCLB.508857.120:mRNA	hypothetical protein, conserved	N/A	N/A	N/A	N/A	N/A	N/A	N/A	N/A	N/A	N/A	N/A	N/A	N/A	N/A	N/A
TcCLB.508995.60	TcCLB.508995.60:mRNA	electron transport protein SCO1/2, putative	N/A	N/A	N/A	N/A	N/A	N/A	GO:0005739	mitochondrion	GO:0005507	copper ion binding	GO:0008535	respiratory chain complex IV assembly	N/A	N/A	1.9.3.1 (Cytochrome-c oxidase)
TcCLB.509199.24	TcCLB.509199.24:mRNA	ribose 5-phosphate isomerase type B	N/A	N/A	GO:0016853;GO:0004751	isomerase activity;ribose-5-phosphate isomerase activity	GO:0005975;GO:0006098	carbohydrate metabolic process;pentose-phosphate shunt	GO:0020015;GO:0005739	glycosome;mitochondrion	GO:0004751	ribose-5-phosphate isomerase activity	GO:0009052	pentose-phosphate shunt, non-oxidative branch	metabolic process	5.3.1.6 (Ribose-5-phosphate isomerase)	5.3.1.6 (Ribose-5-phosphate isomerase)
TcCLB.509229.80	TcCLB.509229.80:mRNA	mitochondrial processing peptidase alpha subunit, putative	N/A	N/A	GO:0003824;GO:0046872;GO:0004240	catalytic activity;metal ion binding;obsolete mitochondrial processing peptidase activity	GO:0006508	proteolysis	GO:0005739	mitochondrion	N/A	N/A	N/A	N/A	N/A	3.4.99.41 (Transferred entry: 3.4.24.64)	3.4.99.41 (Transferred entry: 3.4.24.64)
TcCLB.509233.120	TcCLB.509233.120:mRNA	hypothetical protein, conserved	N/A	N/A	N/A	N/A	N/A	N/A	GO:0035869	ciliary transition zone	N/A	N/A	N/A	N/A	N/A	N/A	N/A
TcCLB.509233.80	TcCLB.509233.80:mRNA	heat shock protein DNAJ, putative	N/A	N/A	GO:0051087;GO:0031072;GO:0051082	chaperone binding;heat shock protein binding;unfolded protein binding	GO:0006457	protein folding	N/A	N/A	N/A	N/A	N/A	N/A	N/A	N/A	N/A
TcCLB.509351.6	TcCLB.509351.6:mRNA	metacyclin III	N/A	N/A	N/A	N/A	N/A	N/A	N/A	N/A	N/A	N/A	N/A	N/A	N/A	N/A	N/A
TcCLB.509647.130	TcCLB.509647.130:mRNA	hypothetical protein, conserved	N/A	N/A	N/A	N/A	N/A	N/A	GO:0030990	intraciliary transport particle	N/A	N/A	N/A	N/A	N/A	N/A	N/A
TcCLB.509793.10	TcCLB.509793.10:mRNA	kinetoplast-associated protein 4	N/A	N/A	GO:0003677	DNA binding	GO:0006323	DNA packaging	GO:0020023;GO:0005759;GO:0005654	kinetoplast;mitochondrial matrix;nucleoplasm	N/A	N/A	N/A	N/A	N/A	N/A	N/A
TcCLB.509877.10	TcCLB.509877.10:mRNA	Calmodulin-binding, putative	N/A	N/A	N/A	N/A	N/A	N/A	GO:0005930;GO:0005737	axoneme;cytoplasm	N/A	N/A	N/A	N/A	N/A	N/A	N/A
TcCLB.509911.74	TcCLB.509911.74:mRNA	hypothetical protein, conserved	N/A	N/A	N/A	N/A	N/A	N/A	GO:0000331	contractile vacuole	N/A	N/A	N/A	N/A	N/A	N/A	N/A
TcCLB.509937.20	TcCLB.509937.20:mRNA	Bifunctional NAD(P)H-hydrate repair enzyme	N/A	N/A	GO:0052855	ADP-dependent NAD(P)H-hydrate dehydratase activity	N/A	N/A	GO:0005739	mitochondrion	GO:0052855;GO:0052856;GO:0052857	ADP-dependent NAD(P)H-hydrate dehydratase activity;NADHX epimerase activity;NADPHX epimerase activity	N/A	N/A	N/A	4.2.1.136 (ADP-dependent NAD(P)H-hydrate dehydratase);5.1.99.6 (NAD(P)H-hydrate epimerase)	4.2.1.93 (ATP-dependent NAD(P)H-hydrate dehydratase)
TcCLB.509965.220	TcCLB.509965.220:mRNA	succinate dehydrogenase subunit 7	N/A	N/A	N/A	N/A	N/A	N/A	GO:0005749	mitochondrial respiratory chain complex II, succinate dehydrogenase complex (ubiquinone)	N/A	N/A	N/A	N/A	N/A	N/A	N/A
TcCLB.510299.10	TcCLB.510299.10:mRNA	AmmeMemoRadiSam system protein B, putative	N/A	N/A	N/A	N/A	N/A	N/A	GO:0097014;GO:0005737;GO:0031981	ciliary plasm;cytoplasm;nuclear lumen	N/A	N/A	N/A	N/A	N/A	N/A	N/A
TcCLB.510647.60	TcCLB.510647.60:mRNA	intraflagellar transport protein 27	N/A	N/A	GO:0005525;GO:0003924	GTP binding;GTPase activity	N/A	N/A	GO:0036064;GO:0005737;GO:0030990	ciliary basal body;cytoplasm;intraciliary transport particle	N/A	N/A	GO:0035735;GO:1902017	intraciliary transport involved in cilium assembly;regulation of cilium assembly	N/A	N/A	N/A
TcCLB.510661.60	TcCLB.510661.60:mRNA	glycerol kinase, glycosomal, putative	N/A	N/A	GO:0004370;GO:0016773	glycerol kinase activity;phosphotransferase activity, alcohol group as acceptor	GO:0005975;GO:0006072;GO:0006096	carbohydrate metabolic process;glycerol-3-phosphate metabolic process;glycolytic process	GO:0020015	glycosome	N/A	N/A	N/A	N/A	metabolic process	2.7.1.30 (Glycerol kinase)	2.7.1.30 (Glycerol kinase)
TcCLB.510661.90	TcCLB.510661.90:mRNA	ATP-dependent RNA helicase, putative	N/A	N/A	GO:0005524;GO:0008026;GO:0003676	ATP binding;ATP-dependent helicase activity;nucleic acid binding	N/A	N/A	N/A	N/A	GO:0003729	mRNA binding	N/A	N/A	N/A	N/A	3.6.4.13 (RNA helicase)
TcCLB.510751.4	TcCLB.510751.4:mRNA	aminopeptidase P, putative	N/A	N/A	GO:0004177;GO:0030145	aminopeptidase activity;manganese ion binding	N/A	N/A	GO:0005737	cytoplasm	N/A	N/A	N/A	N/A	N/A	N/A	3.4.11.9 (Xaa-Pro aminopeptidase)
TcCLB.511145.50	TcCLB.511145.50:mRNA	vacuolar ATP synthase, putative	GO:0033179;GO:0033177;GO:0016471	proton-transporting V-type ATPase, V0 domain;proton-transporting two-sector ATPase complex, proton-transporting domain;vacuolar proton-transporting V-type ATPase complex	GO:0015078;GO:0008553	proton transmembrane transporter activity;proton-exporting ATPase activity, phosphorylative mechanism	GO:0015991	ATP hydrolysis coupled proton transport	N/A	N/A	N/A	N/A	N/A	N/A	N/A	3.6.3.14 (Transferred entry: 7.1.2.2)	3.6.3.14 (Transferred entry: 7.1.2.2)
TcCLB.511261.4	TcCLB.511261.4:mRNA	P-type H+-ATPase, putative (fragment)	N/A	N/A	N/A	N/A	N/A	N/A	N/A	N/A	N/A	N/A	N/A	N/A	N/A	N/A	N/A
TcCLB.511467.30	TcCLB.511467.30:mRNA	NLI interacting factor-like phosphatase, putative	N/A	N/A	GO:0003674	molecular_function	N/A	N/A	GO:0097014;GO:0005737	ciliary plasm;cytoplasm	N/A	N/A	N/A	N/A	N/A	N/A	3.1.3.16 (Protein-serine/threonine phosphatase)
TcCLB.511577.120	TcCLB.511577.120:mRNA	hypothetical protein, conserved	N/A	N/A	N/A	N/A	N/A	N/A	GO:0097014;GO:0020016;GO:0005737;GO:0031981	ciliary plasm;ciliary pocket;cytoplasm;nuclear lumen	N/A	N/A	N/A	N/A	N/A	N/A	N/A
TcCLB.511581.10	TcCLB.511581.10:mRNA	fatty acyl CoA synthetase 2, putative	N/A	N/A	GO:0003824;GO:0004321	catalytic activity;fatty-acyl-CoA synthase activity	GO:0006631;GO:0008152	fatty acid metabolic process;metabolic process	N/A	N/A	N/A	N/A	N/A	N/A	N/A	6.2.1.3 (Long-chain-fatty-acid--CoA ligase)	6.2.1.3 (Long-chain-fatty-acid--CoA ligase)
TcCLB.511807.284	TcCLB.511807.284:mRNA	carnitine O-palmitoyltransferase II, putative	N/A	N/A	GO:0004095;GO:0016746	carnitine O-palmitoyltransferase activity;transferase activity, transferring acyl groups	GO:0006631	fatty acid metabolic process	N/A	N/A	N/A	N/A	N/A	N/A	metabolic process	N/A	2.3.1.21 (Carnitine O-palmitoyltransferase)
TcCLB.511901.30	TcCLB.511901.30:mRNA	Glycerophosphoryl diester phosphodiesterase family, putative	N/A	N/A	GO:0008081	phosphoric diester hydrolase activity	GO:0006629	lipid metabolic process	GO:0005741	mitochondrial outer membrane	N/A	N/A	GO:0010608	posttranscriptional regulation of gene expression	metabolic process	N/A	3.1.4.44 (Glycerophosphoinositol glycerophosphodiesterase)
