# Supplementary material for: Branched-chain amino acids modulate the proteomic profile of Trypanosoma cruzi metacyclogenesis induced by proline
Source: PLoS Negl Trop Dis. 2024 Oct 9;18(10):e0012588. doi: 10.1371/journal.pntd.0012588 (PMC11493278; doi:10.1371/journal.pntd.0012588)
Supplement: S10 Table — (XLSX) [file pntd.0012588.s015.xlsx]

## Sheet: Table S10
Table S10. Downregulated proteins in TAU Pro x TAU 3AAG
Significant	-LOG(P-value)	Difference	Protein IDs	Transcript ID	Gene	Organism	Gene Product	Transcript Product	Chr Location	Protein Length
+	3.54938	3.44385	TcCLB.511729.40:mRNA-p1	transcript=TcCLB.511729.40:mRNA	gene=TcCLB.511729.40	organism=Trypanosoma_cruzi_CL_Brener_Esmeraldo-like	gene_product=60SribosomalproteinL9,putative	transcript_product=60SribosomalproteinL9,putative	location=TcChr32-S:883804-884373(+)	protein_length=189	sequence_SO=chromosome	SO=protein_coding;TcCLB.509695.170:mRNA-p1	transcript=TcCLB.509695.170:mRNA	gene=TcCLB.509695.170	organism=Trypanosoma_cruzi_CL_Brener_Non-Esmeraldo-like	gene_product=60SribosomalproteinL9,putative	transcript_product=60SribosomalproteinL9,putative	location=TcChr10-P:221997-222566(+)	protein_length=189	sequence_SO=chromosome	SO=protein_coding;TcCLB.506835.30:mRNA-p1	transcript=TcCLB.506835.30:mRNA	gene=TcCLB.506835.30	organism=Trypanosoma_cruzi_CL_Brener_Non-Esmeraldo-like	gene_product=60SribosomalproteinL9,putative	transcript_product=60SribosomalproteinL9,putative	location=TcChr32-P:883844-884413(+)	protein_length=189	sequence_SO=chromosome	SO=protein_coding;TcCLB.504181.10:mRNA-p1	transcript=TcCLB.504181.10:mRNA	gene=TcCLB.504181.10	organism=Trypanosoma_cruzi_CL_Brener_Esmeraldo-like	gene_product=60SribosomalproteinL9,putative	transcript_product=60SribosomalproteinL9,putative	location=TcChr10-S:221978-222547(+)	protein_length=189	sequence_SO=chromosome	SO=protein_coding
+	2.16266	3.39431	TcCLB.511153.64:mRNA-p1	transcript=TcCLB.511153.64:mRNA	gene=TcCLB.511153.64	organism=Trypanosoma_cruzi_CL_Brener_Non-Esmeraldo-like	gene_product=HistoneH2BvariantV	transcript_product=HistoneH2BvariantV	location=TcChr27-P:430881-431312(+)	protein_length=143	sequence_SO=chromosome	SO=protein_coding;TcCLB.506779.150:mRNA-p1	transcript=TcCLB.506779.150:mRNA	gene=TcCLB.506779.150	organism=Trypanosoma_cruzi_CL_Brener_Esmeraldo-like	gene_product=HistoneH2BvariantV	transcript_product=HistoneH2BvariantV	location=TcChr27-S:430316-430747(+)	protein_length=143	sequence_SO=chromosome	SO=protein_coding
+	2.27368	3.38768	TcCLB.508263.5:mRNA-p1	transcript=TcCLB.508263.5:mRNA	gene=TcCLB.508263.5	organism=Trypanosoma_cruzi_CL_Brener_Non-Esmeraldo-like	gene_product=hypotheticalprotein,conserved(fragment)	transcript_product=hypotheticalprotein,conserved(fragment)	location=TcChr28-P:143331-143756(+)	protein_length=142	sequence_SO=chromosome	SO=protein_coding;TcCLB.506789.340:mRNA-p1	transcript=TcCLB.506789.340:mRNA	gene=TcCLB.506789.340	organism=Trypanosoma_cruzi_CL_Brener_Non-Esmeraldo-like	gene_product=hypotheticalprotein,conserved	transcript_product=hypotheticalprotein,conserved	location=TcChr28-P:145287-145733(+)	protein_length=148	sequence_SO=chromosome	SO=protein_coding;TcCLB.506789.334:mRNA-p1	transcript=TcCLB.506789.334:mRNA	gene=TcCLB.506789.334	organism=Trypanosoma_cruzi_CL_Brener_Non-Esmeraldo-like	gene_product=hypotheticalprotein,conserved	transcript_product=hypotheticalprotein,conserved	location=TcChr28-P:146872-147318(+)	protein_length=148	sequence_SO=chromosome	SO=protein_coding;TcCLB.510613.40:mRNA-p1	transcript=TcCLB.510613.40:mRNA	gene=TcCLB.510613.40	organism=Trypanosoma_cruzi_CL_Brener_Esmeraldo-like	gene_product=hypotheticalprotein,conserved(fragment)	transcript_product=hypotheticalprotein,conserved(fragment)	location=TcChr28-S:143282-143458(+)	protein_length=59	sequence_SO=chromosome	SO=protein_coding;TcCLB.510615.4:mRNA-p1	transcript=TcCLB.510615.4:mRNA	gene=TcCLB.510615.4	organism=Trypanosoma_cruzi_CL_Brener_Esmeraldo-like	gene_product=hypotheticalprotein,conserved	transcript_product=hypotheticalprotein,conserved	location=TcChr28-S:145287-145733(+)	protein_length=148	sequence_SO=chromosome	SO=protein_coding
+	2.84246	3.07995	TcCLB.511859.70:mRNA-p1	transcript=TcCLB.511859.70:mRNA	gene=TcCLB.511859.70	organism=Trypanosoma_cruzi_CL_Brener_Non-Esmeraldo-like	gene_product=hypotheticalprotein,conserved	transcript_product=hypotheticalprotein,conserved	location=TcChr14-P:333038-333817(-)	protein_length=259	sequence_SO=chromosome	SO=protein_coding;TcCLB.511045.50:mRNA-p1	transcript=TcCLB.511045.50:mRNA	gene=TcCLB.511045.50	organism=Trypanosoma_cruzi_CL_Brener_Esmeraldo-like	gene_product=hypotheticalprotein,conserved	transcript_product=hypotheticalprotein,conserved	location=TcChr14-S:333091-333870(-)	protein_length=259	sequence_SO=chromosome	SO=protein_coding
+	2.88299	2.95889	TcCLB.509997.40:mRNA-p1	transcript=TcCLB.509997.40:mRNA	gene=TcCLB.509997.40	organism=Trypanosoma_cruzi_CL_Brener_Non-Esmeraldo-like	gene_product=hypotheticalprotein,conserved	transcript_product=hypotheticalprotein,conserved	location=TcChr36-P:307548-308474(+)	protein_length=308	sequence_SO=chromosome	SO=protein_coding
+	2.24421	2.85137	TcCLB.510425.19:mRNA-p1	transcript=TcCLB.510425.19:mRNA	gene=TcCLB.510425.19	organism=Trypanosoma_cruzi_CL_Brener_Non-Esmeraldo-like	gene_product=40SribosomalproteinSA,putative	transcript_product=40SribosomalproteinSA,putative	location=TcChr16-P:413953-414690(+)	protein_length=245	sequence_SO=chromosome	SO=protein_coding;TcCLB.509825.14:mRNA-p1	transcript=TcCLB.509825.14:mRNA	gene=TcCLB.509825.14	organism=Trypanosoma_cruzi_CL_Brener_Esmeraldo-like	gene_product=40SribosomalproteinSA,putative	transcript_product=40SribosomalproteinSA,putative	location=TcChr16-S:413948-414685(+)	protein_length=245	sequence_SO=chromosome	SO=protein_coding;TcCLB.503719.20:mRNA-p1	transcript=TcCLB.503719.20:mRNA	gene=TcCLB.503719.20	organism=Trypanosoma_cruzi_CL_Brener_Non-Esmeraldo-like	gene_product=40SribosomalproteinSA,putative	transcript_product=40SribosomalproteinSA,putative	location=TcChr16-P:375648-376385(+)	protein_length=245	sequence_SO=chromosome	SO=protein_coding;TcCLB.442383.9:mRNA-p1	transcript=TcCLB.442383.9:mRNA	gene=TcCLB.442383.9	organism=Trypanosoma_cruzi_CL_Brener_Esmeraldo-like	gene_product=40SribosomalproteinSA,putative	transcript_product=40SribosomalproteinSA,putative	location=TcChr16-S:375545-375871(+)	protein_length=109	sequence_SO=chromosome	SO=protein_coding
+	3.80428	2.79788	TcCLB.506947.90:mRNA-p1	transcript=TcCLB.506947.90:mRNA	gene=TcCLB.506947.90	organism=Trypanosoma_cruzi_CL_Brener_Esmeraldo-like	gene_product=adenylatekinase,putative	transcript_product=adenylatekinase,putative	location=TcChr21-S:102190-102972(-)	protein_length=260	sequence_SO=chromosome	SO=protein_coding
+	2.37035	2.71863	TcCLB.511065.10:mRNA-p1	transcript=TcCLB.511065.10:mRNA	gene=TcCLB.511065.10	organism=Trypanosoma_cruzi_CL_Brener_Esmeraldo-like	gene_product=STOPaxonemalprotein,putative	transcript_product=STOPaxonemalprotein,putative	location=TcChr26-S:148493-149293(+)	protein_length=266	sequence_SO=chromosome	SO=protein_coding
+	2.55075	2.56431	TcCLB.503893.30:mRNA-p1	transcript=TcCLB.503893.30:mRNA	gene=TcCLB.503893.30	organism=Trypanosoma_cruzi_CL_Brener_Esmeraldo-like	gene_product=hypotheticalprotein,conserved	transcript_product=hypotheticalprotein,conserved	location=TcChr39-S:330117-330626(+)	protein_length=169	sequence_SO=chromosome	SO=protein_coding
+	2.40038	2.55091	TcCLB.509057.20:mRNA-p1	transcript=TcCLB.509057.20:mRNA	gene=TcCLB.509057.20	organism=Trypanosoma_cruzi_CL_Brener_Non-Esmeraldo-like	gene_product=importinalpha,putative	transcript_product=importinalpha,putative	location=TcChr32-P:368623-370224(+)	protein_length=533	sequence_SO=chromosome	SO=protein_coding
+	3.22651	2.50155	TcCLB.506927.20:mRNA-p1	transcript=TcCLB.506927.20:mRNA	gene=TcCLB.506927.20	organism=Trypanosoma_cruzi_CL_Brener_Esmeraldo-like	gene_product=hypotheticalprotein,conserved	transcript_product=hypotheticalprotein,conserved	location=TcChr39-S:368984-371620(+)	protein_length=878	sequence_SO=chromosome	SO=protein_coding;TcCLB.508505.4:mRNA-p1	transcript=TcCLB.508505.4:mRNA	gene=TcCLB.508505.4	organism=Trypanosoma_cruzi_CL_Brener_Non-Esmeraldo-like	gene_product=hypotheticalprotein,conserved	transcript_product=hypotheticalprotein,conserved	location=TcChr39-P:369790-370482(+)	protein_length=231	sequence_SO=chromosome	SO=protein_coding;TcCLB.510797.39:mRNA-p1	transcript=TcCLB.510797.39:mRNA	gene=TcCLB.510797.39	organism=Trypanosoma_cruzi_CL_Brener_Non-Esmeraldo-like	gene_product=hypotheticalprotein,conserved	transcript_product=hypotheticalprotein,conserved	location=TcChr39-P:370587-372407(+)	protein_length=606	sequence_SO=chromosome	SO=protein_coding
+	3.43612	2.43369	TcCLB.508209.110:mRNA-p1	transcript=TcCLB.508209.110:mRNA	gene=TcCLB.508209.110	organism=Trypanosoma_cruzi_CL_Brener_Esmeraldo-like	gene_product=hypotheticalprotein,conserved	transcript_product=hypotheticalprotein,conserved	location=TcChr29-S:743854-744927(+)	protein_length=357	sequence_SO=chromosome	SO=protein_coding;TcCLB.509505.40:mRNA-p1	transcript=TcCLB.509505.40:mRNA	gene=TcCLB.509505.40	organism=Trypanosoma_cruzi_CL_Brener_Non-Esmeraldo-like	gene_product=hypotheticalprotein,conserved	transcript_product=hypotheticalprotein,conserved	location=TcChr29-P:743531-744604(+)	protein_length=357	sequence_SO=chromosome	SO=protein_coding
+	2.60652	2.3547	TcCLB.506681.40:mRNA-p1	transcript=TcCLB.506681.40:mRNA	gene=TcCLB.506681.40	organism=Trypanosoma_cruzi_CL_Brener_Non-Esmeraldo-like	gene_product=hypotheticalprotein,conserved	transcript_product=hypotheticalprotein,conserved	location=TcChr27-P:674080-675627(+)	protein_length=515	sequence_SO=chromosome	SO=protein_coding
+	3.71225	2.24441	TcCLB.510431.250:mRNA-p1	transcript=TcCLB.510431.250:mRNA	gene=TcCLB.510431.250	organism=Trypanosoma_cruzi_CL_Brener_Esmeraldo-like	gene_product=phosphoribosylpyrophosphatesynthetase,putative	transcript_product=phosphoribosylpyrophosphatesynthetase,putative	location=TcChr39-S:838296-839384(-)	protein_length=362	sequence_SO=chromosome	SO=protein_coding;TcCLB.507773.60:mRNA-p1	transcript=TcCLB.507773.60:mRNA	gene=TcCLB.507773.60	organism=Trypanosoma_cruzi_CL_Brener_Non-Esmeraldo-like	gene_product=phosphoribosylpyrophosphatesynthetase,putative	transcript_product=phosphoribosylpyrophosphatesynthetase,putative	location=TcChr39-P:843551-844105(-)	protein_length=184	sequence_SO=chromosome	SO=protein_coding
+	2.45212	2.19827	TcCLB.503687.20:mRNA-p1	transcript=TcCLB.503687.20:mRNA	gene=TcCLB.503687.20	organism=Trypanosoma_cruzi_CL_Brener_Non-Esmeraldo-like	gene_product=glyceraldehyde-3-phosphatedehydrogenase,putative	transcript_product=glyceraldehyde-3-phosphatedehydrogenase,putative	location=TcChr39-P:1015747-1016862(-)	protein_length=371	sequence_SO=chromosome	SO=protein_coding;TcCLB.506885.413:mRNA-p1	transcript=TcCLB.506885.413:mRNA	gene=TcCLB.506885.413	organism=Trypanosoma_cruzi_CL_Brener_Esmeraldo-like	gene_product=glyceraldehyde-3-phosphatedehydrogenase,putative	transcript_product=glyceraldehyde-3-phosphatedehydrogenase,putative	location=TcChr39-S:1019483-1020526(-)	protein_length=347	sequence_SO=chromosome	SO=protein_coding
+	3.07261	1.8969	TcCLB.509331.180:mRNA-p1	transcript=TcCLB.509331.180:mRNA	gene=TcCLB.509331.180	organism=Trypanosoma_cruzi_CL_Brener_Non-Esmeraldo-like	gene_product=aldose1-epimerase-likeprotein,putative	transcript_product=aldose1-epimerase-likeprotein,putative	location=TcChr22-P:268809-269951(+)	protein_length=380	sequence_SO=chromosome	SO=protein_coding;TcCLB.504425.90:mRNA-p1	transcript=TcCLB.504425.90:mRNA	gene=TcCLB.504425.90	organism=Trypanosoma_cruzi_CL_Brener_Esmeraldo-like	gene_product=aldose1-epimerase-likeprotein,putative	transcript_product=aldose1-epimerase-likeprotein,putative	location=TcChr22-S:268916-270058(+)	protein_length=380	sequence_SO=chromosome	SO=protein_coding
+	3.63644	0.770878	TcCLB.507723.100:mRNA-p1	transcript=TcCLB.507723.100:mRNA	gene=TcCLB.507723.100	organism=Trypanosoma_cruzi_CL_Brener_Non-Esmeraldo-like	gene_product=cytochromeoxidasesubunitIX,putative	transcript_product=cytochromeoxidasesubunitIX,putative	location=TcChr37-P:85799-86173(+)	protein_length=124	sequence_SO=chromosome	SO=protein_coding;TcCLB.507611.280:mRNA-p1	transcript=TcCLB.507611.280:mRNA	gene=TcCLB.507611.280	organism=Trypanosoma_cruzi_CL_Brener_Esmeraldo-like	gene_product=cytochromeoxidasesubunitIX,putative	transcript_product=cytochromeoxidasesubunitIX,putative	location=TcChr37-S:85773-86147(+)	protein_length=124	sequence_SO=chromosome	SO=protein_coding
[truncated: 1 more columns]
