# Supplementary material for: Branched-chain amino acids modulate the proteomic profile of Trypanosoma cruzi metacyclogenesis induced by proline
Source: PLoS Negl Trop Dis. 2024 Oct 9;18(10):e0012588. doi: 10.1371/journal.pntd.0012588 (PMC11493278; doi:10.1371/journal.pntd.0012588)
Supplement: S11 Table — (XLSX) [file pntd.0012588.s016.xlsx]

## Sheet: Table S11 
Table S11. Upregulated proteins in TAU PROxTAU 3AAG
Significant	-LOG(P-value)	Difference	Protein IDs	Transcript ID	Gene	Organism	Gene Product	Transcript Product	Chr Location	Protein Length
+	3.18729	-3.77637	TcCLB.509571.50:mRNA-p1	transcript=TcCLB.509571.50:mRNA	gene=TcCLB.509571.50	organism=Trypanosoma_cruzi_CL_Brener_Non-Esmeraldo-like	gene_product=hypotheticalprotein,conserved	transcript_product=hypotheticalprotein,conserved	location=TcChr12-P:428502-429953(-)	protein_length=483	sequence_SO=chromosome	SO=protein_coding
+	3.24433	-3.72968	TcCLB.510429.50:mRNA-p1	transcript=TcCLB.510429.50:mRNA	gene=TcCLB.510429.50	organism=Trypanosoma_cruzi_CL_Brener_Esmeraldo-like	gene_product=Lsm12protein,putative	transcript_product=Lsm12protein,putative	location=TcChr39-S:895248-895826(-)	protein_length=192	sequence_SO=chromosome	SO=protein_coding;TcCLB.506883.40:mRNA-p1	transcript=TcCLB.506883.40:mRNA	gene=TcCLB.506883.40	organism=Trypanosoma_cruzi_CL_Brener_Non-Esmeraldo-like	gene_product=Lsm12protein,putative	transcript_product=Lsm12protein,putative	location=TcChr39-P:895867-896445(-)	protein_length=192	sequence_SO=chromosome	SO=protein_coding
+	3.23162	-3.69449	TcCLB.506435.150:mRNA-p1	transcript=TcCLB.506435.150:mRNA	gene=TcCLB.506435.150	organism=Trypanosoma_cruzi_CL_Brener_Non-Esmeraldo-like	gene_product=hypotheticalprotein,conserved	transcript_product=hypotheticalprotein,conserved	location=TcChr34-P:867091-867549(+)	protein_length=152	sequence_SO=chromosome	SO=protein_coding
+	2.84589	-3.56009	TcCLB.507209.10:mRNA-p1	transcript=TcCLB.507209.10:mRNA	gene=TcCLB.507209.10	organism=Trypanosoma_cruzi_CL_Brener_Non-Esmeraldo-like	gene_product=smallnuclearribonucleoproteinprotein,putative	transcript_product=smallnuclearribonucleoproteinprotein,putative	location=TcChr23-P:398754-399098(-)	protein_length=114	sequence_SO=chromosome	SO=protein_coding
+	3.50648	-3.36104	TcCLB.506925.70:mRNA-p1	transcript=TcCLB.506925.70:mRNA	gene=TcCLB.506925.70	organism=Trypanosoma_cruzi_CL_Brener_Esmeraldo-like	gene_product=epsin,putative	transcript_product=epsin,putative	location=TcChr39-S:140579-142162(-)	protein_length=527	sequence_SO=chromosome	SO=protein_coding
+	2.56817	-3.14453	TcCLB.510719.260:mRNA-p1	transcript=TcCLB.510719.260:mRNA	gene=TcCLB.510719.260	organism=Trypanosoma_cruzi_CL_Brener_Esmeraldo-like	gene_product=ATP-dependentproteasesubunitHslV,putative	transcript_product=ATP-dependentproteasesubunitHslV,putative	location=TcChr16-S:229212-229841(+)	protein_length=209	sequence_SO=chromosome	SO=protein_coding;TcCLB.506275.20:mRNA-p1	transcript=TcCLB.506275.20:mRNA	gene=TcCLB.506275.20	organism=Trypanosoma_cruzi_CL_Brener_Non-Esmeraldo-like	gene_product=ATP-dependentproteasesubunitHslV,putative	transcript_product=ATP-dependentproteasesubunitHslV,putative	location=TcChr16-P:229349-229978(+)	protein_length=209	sequence_SO=chromosome	SO=protein_coding
+	3.61278	-3.03264	TcCLB.506925.14:mRNA-p1	transcript=TcCLB.506925.14:mRNA	gene=TcCLB.506925.14	organism=Trypanosoma_cruzi_CL_Brener_Esmeraldo-like	gene_product=hypotheticalprotein,conserved	transcript_product=hypotheticalprotein,conserved	location=TcChr39-S:125678-125953(-)	protein_length=91	sequence_SO=chromosome	SO=protein_coding
+	2.58231	-2.89394	TcCLB.509733.100:mRNA-p1	transcript=TcCLB.509733.100:mRNA	gene=TcCLB.509733.100	organism=Trypanosoma_cruzi_CL_Brener_Non-Esmeraldo-like	gene_product=translationelongationfactor1-beta,putative	transcript_product=translationelongationfactor1-beta,putative	location=TcChr37-P:1040039-1040632(-)	protein_length=197	sequence_SO=chromosome	SO=protein_coding
+	2.49768	-2.75345	TcCLB.510889.221:mRNA-p1	transcript=TcCLB.510889.221:mRNA	gene=TcCLB.510889.221	organism=Trypanosoma_cruzi_CL_Brener_Non-Esmeraldo-like	gene_product=glucose-6-phosphateisomerase,glycosomal,putative	transcript_product=glucose-6-phosphateisomerase,glycosomal,putative	location=TcChr6-P:156645-158471(-)	protein_length=608	sequence_SO=chromosome	SO=protein_coding
+	3.24532	-2.60476	TcCLB.509805.60:mRNA-p1	transcript=TcCLB.509805.60:mRNA	gene=TcCLB.509805.60	organism=Trypanosoma_cruzi_CL_Brener_Esmeraldo-like	gene_product=Ras-relatedproteinRab5A,putative	transcript_product=Ras-relatedproteinRab5A,putative	location=TcChr40-S:960536-961216(+)	protein_length=226	sequence_SO=chromosome	SO=protein_coding;TcCLB.511269.4:mRNA-p1	transcript=TcCLB.511269.4:mRNA	gene=TcCLB.511269.4	organism=Trypanosoma_cruzi_CL_Brener_Non-Esmeraldo-like	gene_product=Ras-relatedproteinRab5A,putative	transcript_product=Ras-relatedproteinRab5A,putative	location=TcChr40-P:960908-961471(+)	protein_length=188	sequence_SO=chromosome	SO=protein_coding
+	2.2901	-2.50198	TcCLB.506241.170:mRNA-p1	transcript=TcCLB.506241.170:mRNA	gene=TcCLB.506241.170	organism=Trypanosoma_cruzi_CL_Brener_Non-Esmeraldo-like	gene_product=40SribosomalproteinS6,putative	transcript_product=40SribosomalproteinS6,putative	location=TcChr39-P:1803519-1804271(+)	protein_length=250	sequence_SO=chromosome	SO=protein_coding;TcCLB.510769.49:mRNA-p1	transcript=TcCLB.510769.49:mRNA	gene=TcCLB.510769.49	organism=Trypanosoma_cruzi_CL_Brener_Esmeraldo-like	gene_product=40SribosomalproteinS6,putative	transcript_product=40SribosomalproteinS6,putative	location=TcChr39-S:1803522-1804274(+)	protein_length=250	sequence_SO=chromosome	SO=protein_coding
+	2.76104	-2.4748	TcCLB.508895.60:mRNA-p1	transcript=TcCLB.508895.60:mRNA	gene=TcCLB.508895.60	organism=Trypanosoma_cruzi_CL_Brener_Non-Esmeraldo-like	gene_product=RNA-bindingprotein,putative	transcript_product=RNA-bindingprotein,putative	location=TcChr40-P:413196-414596(-)	protein_length=466	sequence_SO=chromosome	SO=protein_coding
+	2.62546	-2.40541	TcCLB.507677.50:mRNA-p1	transcript=TcCLB.507677.50:mRNA	gene=TcCLB.507677.50	organism=Trypanosoma_cruzi_CL_Brener_Esmeraldo-like	gene_product=hypotheticalprotein,conserved	transcript_product=hypotheticalprotein,conserved	location=TcChr37-S:958243-958545(+)	protein_length=100	sequence_SO=chromosome	SO=protein_coding
+	3.18488	-2.37094	TcCLB.511711.100:mRNA-p1	transcript=TcCLB.511711.100:mRNA	gene=TcCLB.511711.100	organism=Trypanosoma_cruzi_CL_Brener_Esmeraldo-like	gene_product=hypotheticalprotein,conserved	transcript_product=hypotheticalprotein,conserved	location=TcChr35-S:702799-703650(+)	protein_length=283	sequence_SO=chromosome	SO=protein_coding;TcCLB.503987.20:mRNA-p1	transcript=TcCLB.503987.20:mRNA	gene=TcCLB.503987.20	organism=Trypanosoma_cruzi_CL_Brener_Non-Esmeraldo-like	gene_product=hypotheticalprotein,conserved	transcript_product=hypotheticalprotein,conserved	location=TcChr35-P:703564-704415(+)	protein_length=283	sequence_SO=chromosome	SO=protein_coding
+	3.14972	-2.36354	TcCLB.506591.69:mRNA-p1	transcript=TcCLB.506591.69:mRNA	gene=TcCLB.506591.69	organism=Trypanosoma_cruzi_CL_Brener_Esmeraldo-like	gene_product=NucleoporinNUP53b	transcript_product=NucleoporinNUP53b	location=TcChr36-S:194055-195578(-)	protein_length=507	sequence_SO=chromosome	SO=protein_coding
+	2.73892	-2.31546	TcCLB.507897.30:mRNA-p1	transcript=TcCLB.507897.30:mRNA	gene=TcCLB.507897.30	organism=Trypanosoma_cruzi_CL_Brener_Non-Esmeraldo-like	gene_product=serine/threonine-proteinkinasea,putative	transcript_product=serine/threonine-proteinkinasea,putative	location=TcChr31-P:156111-157625(+)	protein_length=504	sequence_SO=chromosome	SO=protein_coding
+	2.39432	-2.23855	TcCLB.511625.50:mRNA-p1	transcript=TcCLB.511625.50:mRNA	gene=TcCLB.511625.50	organism=Trypanosoma_cruzi_CL_Brener_Esmeraldo-like	gene_product=GTP-bindingprotein,putative	transcript_product=GTP-bindingprotein,putative	location=TcChr23-S:482912-484096(-)	protein_length=394	sequence_SO=chromosome	SO=protein_coding;TcCLB.504741.20:mRNA-p1	transcript=TcCLB.504741.20:mRNA	gene=TcCLB.504741.20	organism=Trypanosoma_cruzi_CL_Brener_Non-Esmeraldo-like	gene_product=GTP-bindingprotein,putative	transcript_product=GTP-bindingprotein,putative	location=TcChr23-P:482676-483860(-)	protein_length=394	sequence_SO=chromosome	SO=protein_coding
+	2.34698	-2.09673	TcCLB.510897.6:mRNA-p1	transcript=TcCLB.510897.6:mRNA	gene=TcCLB.510897.6	organism=Trypanosoma_cruzi_CL_Brener_Non-Esmeraldo-like	gene_product=DyneinlightchainLC6,flagellarouterarm,putative	transcript_product=DyneinlightchainLC6,flagellarouterarm,putative	location=TcChr30-P:517196-517468(+)	protein_length=90	sequence_SO=chromosome	SO=protein_coding
+	2.52206	-1.99502	TcCLB.510355.269:mRNA-p1	transcript=TcCLB.510355.269:mRNA	gene=TcCLB.510355.269	organism=Trypanosoma_cruzi_CL_Brener_Non-Esmeraldo-like	gene_product=cytochromeb5,putative	transcript_product=cytochromeb5,putative	location=TcChr41-P:2305676-2305948(-)	protein_length=91	sequence_SO=chromosome	SO=protein_coding;TcCLB.506753.110:mRNA-p1	transcript=TcCLB.506753.110:mRNA	gene=TcCLB.506753.110	organism=Trypanosoma_cruzi_CL_Brener_Esmeraldo-like	gene_product=cytochromeb5-likeprotein,putative	transcript_product=cytochromeb5-likeprotein,putative	location=TcChr41-S:2305675-2306025(-)	protein_length=116	sequence_SO=chromosome	SO=protein_coding
+	2.47513	-1.93574	TcCLB.511727.50:mRNA-p1	transcript=TcCLB.511727.50:mRNA	gene=TcCLB.511727.50	organism=Trypanosoma_cruzi_CL_Brener_Non-Esmeraldo-like	gene_product=hypotheticalprotein,conserved	transcript_product=hypotheticalprotein,conserved	location=TcChr35-P:1019997-1022750(-)	protein_length=917	sequence_SO=chromosome	SO=protein_coding
+	3.01221	-1.8318	TcCLB.510437.40:mRNA-p1	transcript=TcCLB.510437.40:mRNA	gene=TcCLB.510437.40	organism=Trypanosoma_cruzi_CL_Brener_Non-Esmeraldo-like	gene_product=cytosolicmalatedehydrogenase,putative	transcript_product=cytosolicmalatedehydrogenase,putative	location=TcChr30-P:708150-709148(-)	protein_length=332	sequence_SO=chromosome	SO=protein_coding
+	3.5581	-1.78851	TcCLB.509935.29:mRNA-p1	transcript=TcCLB.509935.29:mRNA	gene=TcCLB.509935.29	organism=Trypanosoma_cruzi_CL_Brener_Non-Esmeraldo-like	gene_product=prolineracemase(fragment)	transcript_product=prolineracemase(fragment)	location=TcChr11-P:406584-407477(+)	protein_length=298	sequence_SO=chromosome	SO=protein_coding;TcCLB.506795.80:mRNA-p1	transcript=TcCLB.506795.80:mRNA	gene=TcCLB.506795.80	organism=Trypanosoma_cruzi_CL_Brener_Esmeraldo-like	gene_product=prolineracemase	transcript_product=prolineracemase	location=TcChr11-S:406611-407675(+)	protein_length=354	sequence_SO=chromosome	SO=protein_coding
