# Supplementary material for: Branched-chain amino acids modulate the proteomic profile of Trypanosoma cruzi metacyclogenesis induced by proline
Source: PLoS Negl Trop Dis. 2024 Oct 9;18(10):e0012588. doi: 10.1371/journal.pntd.0012588 (PMC11493278; doi:10.1371/journal.pntd.0012588)
Supplement: S12 Table — (XLSX) [file pntd.0012588.s017.xlsx]

## Sheet: Table S12
Table S12. Down-regulated proteins in TAU Pro x TAU 3AAG - Gene Ontology
Gene ID	source_id	Product Description	Computed GO Component IDs	Computed GO Components	Computed GO Function IDs	Computed GO Functions	Computed GO Process IDs	Computed GO Processes	Curated GO Component IDs	Curated GO Components	Curated GO Function IDs	Curated GO Functions	Curated GO Process IDs	Curated GO Processes	EC numbers	EC numbers from OrthoMCL
TcCLB.503687.20	TcCLB.503687.20:mRNA	glyceraldehyde-3-phosphate dehydrogenase, putative	N/A	N/A	GO:0004365;GO:0016620	glyceraldehyde-3-phosphate dehydrogenase (NAD+) (phosphorylating) activity;oxidoreductase activity, acting on the aldehyde or oxo group of donors, NAD or NADP as acceptor	GO:0006096;GO:0055114	glycolytic process;oxidation-reduction process	GO:0036064;GO:0020015	ciliary basal body;glycosome	N/A	N/A	N/A	N/A	N/A	1.2.1.12 (Glyceraldehyde-3-phosphate dehydrogenase (phosphorylating))
TcCLB.503893.30	TcCLB.503893.30:mRNA	hypothetical protein, conserved	N/A	N/A	N/A	N/A	N/A	N/A	GO:0000331;GO:0005753;GO:0005739	contractile vacuole;mitochondrial proton-transporting ATP synthase complex;mitochondrion	N/A	N/A	N/A	N/A	N/A	N/A
TcCLB.506681.40	TcCLB.506681.40:mRNA	hypothetical protein, conserved	N/A	N/A	GO:0005515	protein binding	N/A	N/A	GO:0005737	cytoplasm	N/A	N/A	N/A	N/A	N/A	N/A
TcCLB.506927.20	TcCLB.506927.20:mRNA	hypothetical protein, conserved	N/A	N/A	GO:0003674;GO:0005515	molecular_function;protein binding	N/A	N/A	N/A	N/A	N/A	N/A	N/A	N/A	N/A	N/A
TcCLB.506947.90	TcCLB.506947.90:mRNA	adenylate kinase, putative	N/A	N/A	GO:0005524;GO:0004017	ATP binding;adenylate kinase activity	GO:0015949	nucleobase-containing small molecule interconversion	GO:0005930;GO:0005737	axoneme;cytoplasm	N/A	N/A	N/A	N/A	2.7.4.3 (Adenylate kinase)	2.7.4.3 (Adenylate kinase)
TcCLB.507723.100	TcCLB.507723.100:mRNA	cytochrome oxidase subunit IX, putative	N/A	N/A	N/A	N/A	N/A	N/A	GO:0005737	cytoplasm	N/A	N/A	N/A	N/A	N/A	1.9.3.1 (Cytochrome-c oxidase)
TcCLB.508209.110	TcCLB.508209.110:mRNA	hypothetical protein, conserved	N/A	N/A	GO:0016790	thiolester hydrolase activity	GO:0006633	fatty acid biosynthetic process	N/A	N/A	N/A	N/A	N/A	N/A	N/A	N/A
TcCLB.508263.5	TcCLB.508263.5:mRNA	hypothetical protein, conserved (fragment)	N/A	N/A	N/A	N/A	N/A	N/A	N/A	N/A	N/A	N/A	N/A	N/A	N/A	N/A
TcCLB.509057.20	TcCLB.509057.20:mRNA	importin alpha, putative	GO:0005737;GO:0005634;GO:0042563	cytoplasm;nucleus;obsolete importin alpha-subunit nuclear export complex	GO:0005488;GO:0061608;GO:0008139;GO:0005515	binding;nuclear import signal receptor activity;nuclear localization sequence binding;protein binding	GO:0006606	protein import into nucleus	GO:0005634	nucleus	N/A	N/A	N/A	N/A	N/A	N/A
TcCLB.509331.180	TcCLB.509331.180:mRNA	aldose 1-epimerase-like protein, putative	N/A	N/A	GO:0030246;GO:0003824;GO:0016853	carbohydrate binding;catalytic activity;isomerase activity	GO:0005975;GO:0019318	carbohydrate metabolic process;hexose metabolic process	N/A	N/A	N/A	N/A	N/A	N/A	N/A	5.1.3.3 (Aldose 1-epimerase)
TcCLB.509997.40	TcCLB.509997.40:mRNA	hypothetical protein, conserved	N/A	N/A	GO:0005509	calcium ion binding	N/A	N/A	N/A	N/A	N/A	N/A	N/A	N/A	N/A	N/A
TcCLB.510425.19	TcCLB.510425.19:mRNA	40S ribosomal protein SA, putative	GO:0022627;GO:0005622;GO:0000314;GO:0005840;GO:0015935	cytosolic small ribosomal subunit;intracellular;organellar small ribosomal subunit;ribosome;small ribosomal subunit	GO:0003735	structural constituent of ribosome	GO:0006412	translation	GO:0005737	cytoplasm	N/A	N/A	N/A	N/A	N/A	N/A
TcCLB.510431.250	TcCLB.510431.250:mRNA	phosphoribosylpyrophosphate synthetase, putative	GO:0016021	integral component of membrane	GO:0005524;GO:0000287;GO:0004749	ATP binding;magnesium ion binding;ribose phosphate diphosphokinase activity	GO:0009165	nucleotide biosynthetic process	GO:0020015	glycosome	N/A	N/A	N/A	N/A	2.7.6.1 (Ribose-phosphate diphosphokinase)	2.7.6.1 (Ribose-phosphate diphosphokinase)
TcCLB.511065.10	TcCLB.511065.10:mRNA	STOP axonemal protein, putative	N/A	N/A	N/A	N/A	N/A	N/A	GO:0005930	axoneme	GO:0008017	microtubule binding	GO:0034453	microtubule anchoring	N/A	N/A
TcCLB.511153.64	TcCLB.511153.64:mRNA	Histone H2B variant V	GO:0000786	nucleosome	GO:0003677;GO:0046982	DNA binding;protein heterodimerization activity	GO:0006260	DNA replication	GO:0005654;GO:0005634	nucleoplasm;nucleus	N/A	N/A	N/A	N/A	N/A	N/A
TcCLB.511729.40	TcCLB.511729.40:mRNA	60S ribosomal protein L9, putative	GO:0005840	ribosome	GO:0019843;GO:0003735	rRNA binding;structural constituent of ribosome	GO:0042254;GO:0006412	ribosome biogenesis;translation	N/A	N/A	N/A	N/A	N/A	N/A	N/A	N/A
TcCLB.511859.70	TcCLB.511859.70:mRNA	Dpy-30 motif containing protein, putative	N/A	N/A	GO:0003674	molecular_function	N/A	N/A	N/A	N/A	N/A	N/A	N/A	N/A	N/A	N/A
