# Supplementary material for: Branched-chain amino acids modulate the proteomic profile of Trypanosoma cruzi metacyclogenesis induced by proline
Source: PLoS Negl Trop Dis. 2024 Oct 9;18(10):e0012588. doi: 10.1371/journal.pntd.0012588 (PMC11493278; doi:10.1371/journal.pntd.0012588)
Supplement: S13 Table — (XLSX) [file pntd.0012588.s018.xlsx]

## Sheet: Table S13
Table S13. Up-regulated proteins in TAU Pro x TAU 3AAG - Gene Ontology
Gene ID	source_id	Product Description	Computed GO Component IDs	Computed GO Components	Computed GO Function IDs	Computed GO Functions	Computed GO Process IDs	Computed GO Processes	Curated GO Component IDs	Curated GO Components	Curated GO Function IDs	Curated GO Functions	Curated GO Process IDs	Curated GO Processes	EC numbers	EC numbers from OrthoMCL
TcCLB.506241.170	TcCLB.506241.170:mRNA	40S ribosomal protein S6, putative	GO:0005622;GO:0005840	intracellular;ribosome	GO:0003735	structural constituent of ribosome	GO:0001558;GO:0042127;GO:0006412	regulation of cell growth;regulation of cell proliferation;translation	GO:0005737	cytoplasm	GO:0003729	mRNA binding	N/A	N/A	N/A	N/A
TcCLB.506435.150	TcCLB.506435.150:mRNA	hypothetical protein, conserved	N/A	N/A	N/A	N/A	N/A	N/A	N/A	N/A	N/A	N/A	N/A	N/A	N/A	N/A
TcCLB.506591.69	TcCLB.506591.69:mRNA	Nucleoporin NUP53b	N/A	N/A	N/A	N/A	N/A	N/A	GO:0005643;GO:0044613;GO:0005634	nuclear pore;nuclear pore central transport channel;nucleus	N/A	N/A	N/A	N/A	N/A	N/A
TcCLB.506925.14	TcCLB.506925.14:mRNA	hypothetical protein, conserved	N/A	N/A	N/A	N/A	N/A	N/A	GO:0005737;GO:0005753	cytoplasm;mitochondrial proton-transporting ATP synthase complex	N/A	N/A	N/A	N/A	N/A	N/A
TcCLB.506925.70	TcCLB.506925.70:mRNA	epsin, putative	GO:0030132	clathrin coat of coated pit	GO:0030276	clathrin binding	GO:0006898	receptor-mediated endocytosis	N/A	N/A	N/A	N/A	N/A	N/A	N/A	N/A
TcCLB.507209.10	TcCLB.507209.10:mRNA	small nuclear ribonucleoprotein protein, putative	GO:0005732	small nucleolar ribonucleoprotein complex	GO:0008248	obsolete pre-mRNA splicing factor activity	GO:0045291	mRNA trans splicing, SL addition	GO:0005634	nucleus	N/A	N/A	N/A	N/A	N/A	N/A
TcCLB.507677.50	TcCLB.507677.50:mRNA	hypothetical protein, conserved	N/A	N/A	N/A	N/A	N/A	N/A	GO:0097014;GO:0005737;GO:0031981	ciliary plasm;cytoplasm;nuclear lumen	N/A	N/A	N/A	N/A	N/A	N/A
TcCLB.507897.30	TcCLB.507897.30:mRNA	serine/threonine-protein kinase a, putative	N/A	N/A	GO:0005524;GO:0004672	ATP binding;protein kinase activity	GO:0006468	protein phosphorylation	N/A	N/A	N/A	N/A	N/A	N/A	N/A	2.7.1.37 (2.7.11.12, 2.7.11.13, 2.7.11.21, 2.7.11.22, 2.7.11.24, 2.7.11.25,2.7.11.30 and 2.7.12.1)
TcCLB.508895.60	TcCLB.508895.60:mRNA	RNA-binding protein, putative	N/A	N/A	GO:0046872;GO:0003674	metal ion binding;molecular_function	N/A	N/A	N/A	N/A	GO:0003729	mRNA binding	GO:0010608	posttranscriptional regulation of gene expression	N/A	N/A
TcCLB.509571.50	TcCLB.509571.50:mRNA	Basal body protein	N/A	N/A	N/A	N/A	N/A	N/A	GO:0005930;GO:0036064	axoneme;ciliary basal body	N/A	N/A	N/A	N/A	N/A	N/A
TcCLB.509733.100	TcCLB.509733.100:mRNA	translation elongation factor 1-beta, putative	GO:0005853	eukaryotic translation elongation factor 1 complex	GO:0003746	translation elongation factor activity	GO:0006414	translational elongation	GO:0005737	cytoplasm	N/A	N/A	N/A	N/A	N/A	N/A
TcCLB.509805.60	TcCLB.509805.60:mRNA	Ras-related protein Rab5A, putative	N/A	N/A	GO:0005525;GO:0003924	GTP binding;GTPase activity	GO:0007264	small GTPase mediated signal transduction	N/A	N/A	N/A	N/A	N/A	N/A	N/A	N/A
TcCLB.509935.29	TcCLB.509935.29:mRNA	proline racemase (fragment)	N/A	N/A	N/A	N/A	N/A	N/A	GO:0005737	cytoplasm	N/A	N/A	GO:0000904	cell morphogenesis involved in differentiation	N/A	N/A
TcCLB.510355.269	TcCLB.510355.269:mRNA	cytochrome b5, putative	GO:0016021	integral component of membrane	GO:0005489	obsolete electron transporter activity	GO:0006118	obsolete electron transport	GO:0020016;GO:0005783;GO:0005741;GO:0005635	ciliary pocket;endoplasmic reticulum;mitochondrial outer membrane;nuclear envelope	N/A	N/A	N/A	N/A	N/A	N/A
TcCLB.510429.50	TcCLB.510429.50:mRNA	Lsm12 protein, putative	N/A	N/A	N/A	N/A	N/A	N/A	GO:0005737;GO:0010494	cytoplasm;cytoplasmic stress granule	GO:0003723	RNA binding	GO:0016070;GO:0010608;GO:0034063	RNA metabolic process;posttranscriptional regulation of gene expression;stress granule assembly	N/A	N/A
TcCLB.510437.40	TcCLB.510437.40:mRNA	cytosolic malate dehydrogenase, putative	N/A	N/A	GO:0030060;GO:0003824;GO:0016615;GO:0016491;GO:0016616	L-malate dehydrogenase activity;catalytic activity;malate dehydrogenase activity;oxidoreductase activity;oxidoreductase activity, acting on the CH-OH group of donors, NAD or NADP as acceptor	GO:0005975;GO:0019752;GO:0006108;GO:0055114;GO:0006099	carbohydrate metabolic process;carboxylic acid metabolic process;malate metabolic process;oxidation-reduction process;tricarboxylic acid cycle	GO:0005737;GO:0005829;GO:0005654	cytoplasm;cytosol;nucleoplasm	GO:0030060;GO:0016615	L-malate dehydrogenase activity;malate dehydrogenase activity	GO:0006108	malate metabolic process	N/A	1.1.1.37 (Malate dehydrogenase)
TcCLB.510719.260	TcCLB.510719.260:mRNA	ATP-dependent protease subunit HslV, putative	GO:0009376;GO:0005839	HslUV protease complex;proteasome core complex	GO:0004298	threonine-type endopeptidase activity	GO:0006508;GO:0051603	proteolysis;proteolysis involved in cellular protein catabolic process	GO:0009376;GO:0097014;GO:0005737;GO:0042645;GO:0005739;GO:0031981	HslUV protease complex;ciliary plasm;cytoplasm;mitochondrial nucleoid;mitochondrion;nuclear lumen	GO:0004176	ATP-dependent peptidase activity	GO:0033955;GO:0006264;GO:0070581	mitochondrial DNA inheritance;mitochondrial DNA replication;rolling circle DNA replication	3.4.25.2 (HslU--HslV peptidase)	3.4.25.2 (HslU--HslV peptidase)
TcCLB.510889.221	TcCLB.510889.221:mRNA	glucose-6-phosphate isomerase, glycosomal, putative	N/A	N/A	GO:0004347	glucose-6-phosphate isomerase activity	GO:0006094;GO:0006096	gluconeogenesis;glycolytic process	GO:0005737;GO:0020015	cytoplasm;glycosome	N/A	N/A	N/A	N/A	5.3.1.9 (Glucose-6-phosphate isomerase)	5.3.1.9 (Glucose-6-phosphate isomerase)
TcCLB.510897.6	TcCLB.510897.6:mRNA	Dynein light chain LC6, flagellar outer arm, putative	GO:0030286	dynein complex	N/A	N/A	GO:0007017	microtubule-based process	N/A	N/A	N/A	N/A	N/A	N/A	N/A	N/A
TcCLB.511625.50	TcCLB.511625.50:mRNA	GTP-binding protein, putative	N/A	N/A	GO:0005525	GTP binding	N/A	N/A	N/A	N/A	N/A	N/A	N/A	N/A	N/A	3.6.3.- (Acting on acid anhydrides; catalyzing transmembrane movement of substances.)
TcCLB.511711.100	TcCLB.511711.100:mRNA	hypothetical protein, conserved	N/A	N/A	GO:0003674	molecular_function	N/A	N/A	GO:0005930;GO:0005737	axoneme;cytoplasm	N/A	N/A	N/A	N/A	N/A	N/A
TcCLB.511727.50	TcCLB.511727.50:mRNA	Staphylococcal nuclease homologue/Tudor domain containing protein, putative	GO:0016442	RISC complex	N/A	N/A	GO:0031047	gene silencing by RNA	GO:0097014;GO:0005737;GO:0031981	ciliary plasm;cytoplasm;nuclear lumen	GO:0003729	mRNA binding	N/A	N/A	N/A	N/A
