# Supplementary material for: Branched-chain amino acids modulate the proteomic profile of Trypanosoma cruzi metacyclogenesis induced by proline
Source: PLoS Negl Trop Dis. 2024 Oct 9;18(10):e0012588. doi: 10.1371/journal.pntd.0012588 (PMC11493278; doi:10.1371/journal.pntd.0012588)
Supplement: S14 Table — (XLSX) [file pntd.0012588.s019.xlsx]

## Sheet: Table S14
Table S14. Downregulated proteins in TAU PRO-LEU
	-LOG(P-value)	Difference	Protein IDs	Transcript ID	Gene	Organism	Gene Product	Transcript Product	Chr Location	Protein Length
+	3.58647	4.9071	TcCLB.508301.20:mRNA-p1	transcript=TcCLB.508301.20:mRNA	gene=TcCLB.508301.20	organism=Trypanosoma_cruzi_CL_Brener_Non-Esmeraldo-like	gene_product=mitochondrialprocessingpeptidase,betasubunit,putative	transcript_product=mitochondrialprocessingpeptidase,betasubunit,putative	location=TcChr38-P:1277869-1278687(+)	protein_length=272	sequence_SO=chromosome	SO=protein_coding																													gene=TcCLB.508301.20;;;
+	3.79295	3.7194	TcCLB.506925.70:mRNA-p1	transcript=TcCLB.506925.70:mRNA	gene=TcCLB.506925.70	organism=Trypanosoma_cruzi_CL_Brener_Esmeraldo-like	gene_product=epsin,putative	transcript_product=epsin,putative	location=TcChr39-S:140579-142162(-)	protein_length=527	sequence_SO=chromosome	SO=protein_coding
+	3.48446	3.65412	TcCLB.510719.260:mRNA-p1	transcript=TcCLB.510719.260:mRNA	gene=TcCLB.510719.260	organism=Trypanosoma_cruzi_CL_Brener_Esmeraldo-like	gene_product=ATP-dependentproteasesubunitHslV,putative	transcript_product=ATP-dependentproteasesubunitHslV,putative	location=TcChr16-S:229212-229841(+)	protein_length=209	sequence_SO=chromosome	SO=protein_coding;TcCLB.506275.20:mRNA-p1	transcript=TcCLB.506275.20:mRNA	gene=TcCLB.506275.20	organism=Trypanosoma_cruzi_CL_Brener_Non-Esmeraldo-like	gene_product=ATP-dependentproteasesubunitHslV,putative	transcript_product=ATP-dependentproteasesubunitHslV,putative	location=TcChr16-P:229349-229978(+)	protein_length=209	sequence_SO=chromosome	SO=protein_coding
+	3.14454	3.64697	TcCLB.506931.10:mRNA-p1	transcript=TcCLB.506931.10:mRNA	gene=TcCLB.506931.10	organism=Trypanosoma_cruzi_CL_Brener_Esmeraldo-like	gene_product=haloaciddehalogenase-likehydrolase,putative	transcript_product=haloaciddehalogenase-likehydrolase,putative	location=TcChr30-S:329699-330634(+)	protein_length=311	sequence_SO=chromosome	SO=protein_coding																													gene=TcCLB.506931.10;;;
+	3.01307	3.62178	TcCLB.510687.120:mRNA-p1	transcript=TcCLB.510687.120:mRNA	gene=TcCLB.510687.120	organism=Trypanosoma_cruzi_CL_Brener_Non-Esmeraldo-like	gene_product=snoRNPproteinGAR1,putative	transcript_product=snoRNPproteinGAR1,putative	location=TcChr34-P:118962-119681(-)	protein_length=239	sequence_SO=chromosome	SO=protein_coding																													gene=TcCLB.510687.120;;;
+	3.12833	3.43937	TcCLB.510889.221:mRNA-p1	transcript=TcCLB.510889.221:mRNA	gene=TcCLB.510889.221	organism=Trypanosoma_cruzi_CL_Brener_Non-Esmeraldo-like	gene_product=glucose-6-phosphateisomerase,glycosomal,putative	transcript_product=glucose-6-phosphateisomerase,glycosomal,putative	location=TcChr6-P:156645-158471(-)	protein_length=608	sequence_SO=chromosome	SO=protein_coding
+	3.63176	3.41643	TcCLB.510897.6:mRNA-p1	transcript=TcCLB.510897.6:mRNA	gene=TcCLB.510897.6	organism=Trypanosoma_cruzi_CL_Brener_Non-Esmeraldo-like	gene_product=DyneinlightchainLC6,flagellarouterarm,putative	transcript_product=DyneinlightchainLC6,flagellarouterarm,putative	location=TcChr30-P:517196-517468(+)	protein_length=90	sequence_SO=chromosome	SO=protein_coding
+	2.57628	3.19272	TcCLB.511367.70:mRNA-p1	transcript=TcCLB.511367.70:mRNA	gene=TcCLB.511367.70	organism=Trypanosoma_cruzi_CL_Brener_Non-Esmeraldo-like	gene_product=dihydrolipoamideacetyltransferase,putative	transcript_product=dihydrolipoamideacetyltransferase,putative	location=TcChr5-P:43118-43927(-)	protein_length=269	sequence_SO=chromosome	SO=protein_coding																													gene=TcCLB.511367.70;;;
+	2.17467	3.11015	TcCLB.504203.40:mRNA-p1	transcript=TcCLB.504203.40:mRNA	gene=TcCLB.504203.40	organism=Trypanosoma_cruzi_CL_Brener_Esmeraldo-like	gene_product=hypotheticalprotein,conserved	transcript_product=hypotheticalprotein,conserved	location=TcChr20-S:103785-104459(-)	protein_length=224	sequence_SO=chromosome	SO=protein_coding;TcCLB.503791.30:mRNA-p1	transcript=TcCLB.503791.30:mRNA	gene=TcCLB.503791.30	organism=Trypanosoma_cruzi_CL_Brener_Non-Esmeraldo-like	gene_product=hypotheticalprotein,conserved	transcript_product=hypotheticalprotein,conserved	location=TcChr20-P:103783-104457(-)	protein_length=224	sequence_SO=chromosome	SO=protein_coding																				gene=TcCLB.504203.40;gene=TcCLB.503791.30;;
+	2.53673	3.08563	TcCLB.508781.120:mRNA-p1	transcript=TcCLB.508781.120:mRNA	gene=TcCLB.508781.120	organism=Trypanosoma_cruzi_CL_Brener_Esmeraldo-like	gene_product=hypotheticalprotein,conserved	transcript_product=hypotheticalprotein,conserved	location=TcChr10-S:366947-367609(-)	protein_length=220	sequence_SO=chromosome	SO=protein_coding;TcCLB.506853.40:mRNA-p1	transcript=TcCLB.506853.40:mRNA	gene=TcCLB.506853.40	organism=Trypanosoma_cruzi_CL_Brener_Non-Esmeraldo-like	gene_product=hypotheticalprotein,conserved	transcript_product=hypotheticalprotein,conserved	location=TcChr10-P:366644-367306(-)	protein_length=220	sequence_SO=chromosome	SO=protein_coding																				gene=TcCLB.508781.120;gene=TcCLB.506853.40;;
+	2.23201	3.06182	TcCLB.505843.10:mRNA-p1	transcript=TcCLB.505843.10:mRNA	gene=TcCLB.505843.10	organism=Trypanosoma_cruzi_CL_Brener_Esmeraldo-like	gene_product=glutamatedehydrogenase,putative	transcript_product=glutamatedehydrogenase,putative	location=TcChr7-S:261448-262083(+)	protein_length=211	sequence_SO=chromosome	SO=protein_coding																													gene=TcCLB.505843.10;;;
+	2.9969	3.01357	TcCLB.507209.10:mRNA-p1	transcript=TcCLB.507209.10:mRNA	gene=TcCLB.507209.10	organism=Trypanosoma_cruzi_CL_Brener_Non-Esmeraldo-like	gene_product=smallnuclearribonucleoproteinprotein,putative	transcript_product=smallnuclearribonucleoproteinprotein,putative	location=TcChr23-P:398754-399098(-)	protein_length=114	sequence_SO=chromosome	SO=protein_coding
+	2.58139	2.99422	TcCLB.506147.110:mRNA-p1	transcript=TcCLB.506147.110:mRNA	gene=TcCLB.506147.110	organism=Trypanosoma_cruzi_CL_Brener_Esmeraldo-like	gene_product=Flagellumattachmentzoneprotein4	transcript_product=Flagellumattachmentzoneprotein4	location=TcChr39-S:1165030-1168236(-)	protein_length=1068	sequence_SO=chromosome	SO=protein_coding																													gene=TcCLB.506147.110;;;
+	2.92965	2.96717	TcCLB.503957.10:mRNA-p1	transcript=TcCLB.503957.10:mRNA	gene=TcCLB.503957.10	organism=Trypanosoma_cruzi_CL_Brener_Esmeraldo-like	gene_product=trans-sialidase,putative	transcript_product=trans-sialidase,putative	location=TcChr24-S:710958-711734(+)	protein_length=258	sequence_SO=chromosome	SO=protein_coding																													gene=TcCLB.503957.10;;;
+	3.35898	2.88188	TcCLB.511711.100:mRNA-p1	transcript=TcCLB.511711.100:mRNA	gene=TcCLB.511711.100	organism=Trypanosoma_cruzi_CL_Brener_Esmeraldo-like	gene_product=hypotheticalprotein,conserved	transcript_product=hypotheticalprotein,conserved	location=TcChr35-S:702799-703650(+)	protein_length=283	sequence_SO=chromosome	SO=protein_coding;TcCLB.503987.20:mRNA-p1	transcript=TcCLB.503987.20:mRNA	gene=TcCLB.503987.20	organism=Trypanosoma_cruzi_CL_Brener_Non-Esmeraldo-like	gene_product=hypotheticalprotein,conserved	transcript_product=hypotheticalprotein,conserved	location=TcChr35-P:703564-704415(+)	protein_length=283	sequence_SO=chromosome	SO=protein_coding
+	3.79258	2.67608	TcCLB.510329.270:mRNA-p1	transcript=TcCLB.510329.270:mRNA	gene=TcCLB.510329.270	organism=Trypanosoma_cruzi_CL_Brener_Non-Esmeraldo-like	gene_product=FumaratehydrataseclassI,cytosolic	transcript_product=FumaratehydrataseclassI,cytosolic	location=TcChr36-P:489727-491424(-)	protein_length=565	sequence_SO=chromosome	SO=protein_coding																													gene=TcCLB.510329.270;;;
+	3.31885	2.61668	TcCLB.509805.60:mRNA-p1	transcript=TcCLB.509805.60:mRNA	gene=TcCLB.509805.60	organism=Trypanosoma_cruzi_CL_Brener_Esmeraldo-like	gene_product=Ras-relatedproteinRab5A,putative	transcript_product=Ras-relatedproteinRab5A,putative	location=TcChr40-S:960536-961216(+)	protein_length=226	sequence_SO=chromosome	SO=protein_coding;TcCLB.511269.4:mRNA-p1	transcript=TcCLB.511269.4:mRNA	gene=TcCLB.511269.4	organism=Trypanosoma_cruzi_CL_Brener_Non-Esmeraldo-like	gene_product=Ras-relatedproteinRab5A,putative	transcript_product=Ras-relatedproteinRab5A,putative	location=TcChr40-P:960908-961471(+)	protein_length=188	sequence_SO=chromosome	SO=protein_coding
+	2.94458	2.60165	TcCLB.510579.80:mRNA-p1	transcript=TcCLB.510579.80:mRNA	gene=TcCLB.510579.80	organism=Trypanosoma_cruzi_CL_Brener_Non-Esmeraldo-like	gene_product=60SribosomalproteinL10,putative	transcript_product=60SribosomalproteinL10,putative	location=TcChr8-P:237924-238565(-)	protein_length=213	sequence_SO=chromosome	SO=protein_coding;TcCLB.510575.190:mRNA-p1	transcript=TcCLB.510575.190:mRNA	gene=TcCLB.510575.190	organism=Trypanosoma_cruzi_CL_Brener_Non-Esmeraldo-like	gene_product=60SribosomalproteinL10,putative	transcript_product=60SribosomalproteinL10,putative	location=TcChr8-P:272377-273018(-)	protein_length=213	sequence_SO=chromosome	SO=protein_coding;TcCLB.510243.40:mRNA-p1	transcript=TcCLB.510243.40:mRNA	gene=TcCLB.510243.40	organism=Trypanosoma_cruzi_CL_Brener_Esmeraldo-like	gene_product=60SribosomalproteinL10,putative	transcript_product=60SribosomalproteinL10,putative	location=TcChr8-S:272302-272943(-)	protein_length=213	sequence_SO=chromosome	SO=protein_coding;TcCLB.510241.50:mRNA-p1	transcript=TcCLB.510241.50:mRNA	gene=TcCLB.510241.50	organism=Trypanosoma_cruzi_CL_Brener_Esmeraldo-like	gene_product=60SribosomalproteinL10,putative	transcript_product=60SribosomalproteinL10,putative	location=TcChr8-S:238781-239422(-)	protein_length=213	sequence_SO=chromosome	SO=protein_coding		gene=TcCLB.510579.80;gene=TcCLB.510575.190;gene=TcCLB.510243.40;gene=TcCLB.510241.50
+	2.52742	2.58066	TcCLB.503959.78:mRNA-p1	transcript=TcCLB.503959.78:mRNA	gene=TcCLB.503959.78	organism=Trypanosoma_cruzi_CL_Brener_Esmeraldo-like	gene_product=hypotheticalprotein,conserved	transcript_product=hypotheticalprotein,conserved	location=TcChr36-S:1077602-1078837(-)	protein_length=412	sequence_SO=chromosome	SO=protein_coding																													gene=TcCLB.503959.78;;;
+	2.36769	2.52365	TcCLB.510257.60:mRNA-p1	transcript=TcCLB.510257.60:mRNA	gene=TcCLB.510257.60	organism=Trypanosoma_cruzi_CL_Brener_Esmeraldo-like	gene_product=3-ketoacyl-CoAreductase,putative	transcript_product=3-ketoacyl-CoAreductase,putative	location=TcChr20-S:428563-429549(+)	protein_length=328	sequence_SO=chromosome	SO=protein_coding																													gene=TcCLB.510257.60;;;
+	2.62851	2.23639	TcCLB.511239.30:mRNA-p1	transcript=TcCLB.511239.30:mRNA	gene=TcCLB.511239.30	organism=Trypanosoma_cruzi_CL_Brener_Non-Esmeraldo-like	gene_product=hypotheticalprotein,conserved	transcript_product=hypotheticalprotein,conserved	location=TcChr11-P:178612-181110(-)	protein_length=832	sequence_SO=chromosome	SO=protein_coding;TcCLB.506605.40:mRNA-p1	transcript=TcCLB.506605.40:mRNA	gene=TcCLB.506605.40	organism=Trypanosoma_cruzi_CL_Brener_Esmeraldo-like	gene_product=hypotheticalprotein,conserved	transcript_product=hypotheticalprotein,conserved	location=TcChr11-S:181866-184364(+)	protein_length=832	sequence_SO=chromosome	SO=protein_coding																				gene=TcCLB.511239.30;gene=TcCLB.506605.40;;
+	2.40801	2.08351	TcCLB.507105.60:mRNA-p1	transcript=TcCLB.507105.60:mRNA	gene=TcCLB.507105.60	organism=Trypanosoma_cruzi_CL_Brener_Esmeraldo-like	gene_product=hypotheticalprotein,conserved	transcript_product=hypotheticalprotein,conserved	location=TcChr35-S:463835-465076(+)	protein_length=413	sequence_SO=chromosome	SO=protein_coding;TcCLB.506817.10:mRNA-p1	transcript=TcCLB.506817.10:mRNA	gene=TcCLB.506817.10	organism=Trypanosoma_cruzi_CL_Brener_Non-Esmeraldo-like	gene_product=hypotheticalprotein,conserved	transcript_product=hypotheticalprotein,conserved	location=TcChr35-P:463835-465076(+)	protein_length=413	sequence_SO=chromosome	SO=protein_coding																				gene=TcCLB.507105.60;gene=TcCLB.506817.10;;
+	2.54767	2.00912	TcCLB.508153.390:mRNA-p1	transcript=TcCLB.508153.390:mRNA	gene=TcCLB.508153.390	organism=Trypanosoma_cruzi_CL_Brener_Non-Esmeraldo-like	gene_product=hypotheticalprotein,conserved	transcript_product=hypotheticalprotein,conserved	location=TcChr36-P:664413-665447(+)	protein_length=344	sequence_SO=chromosome	SO=protein_coding;TcCLB.434259.19:mRNA-p1	transcript=TcCLB.434259.19:mRNA	gene=TcCLB.434259.19	organism=Trypanosoma_cruzi_CL_Brener_Esmeraldo-like	gene_product=hypotheticalprotein,conserved	transcript_product=hypotheticalprotein,conserved	location=TcChr36-S:664413-664868(+)	protein_length=152	sequence_SO=chromosome	SO=protein_coding																				gene=TcCLB.508153.390;gene=TcCLB.434259.19;;
+	2.5988	1.98035	TcCLB.510187.270:mRNA-p1	transcript=TcCLB.510187.270:mRNA	gene=TcCLB.510187.270	organism=Trypanosoma_cruzi_CL_Brener_Non-Esmeraldo-like	gene_product=transmembraneemp24domain-containingprotein	transcript_product=transmembraneemp24domain-containingprotein	location=TcChr37-P:1213296-1214060(+)	protein_length=254	sequence_SO=chromosome	SO=protein_coding																													gene=TcCLB.510187.270;;;
+	2.44207	1.96552	TcCLB.510055.50:mRNA-p1	transcript=TcCLB.510055.50:mRNA	gene=TcCLB.510055.50	organism=Trypanosoma_cruzi_CL_Brener_Esmeraldo-like	gene_product=hypotheticalprotein,conserved	transcript_product=hypotheticalprotein,conserved	location=TcChr17-S:517771-520698(+)	protein_length=975	sequence_SO=chromosome	SO=protein_coding																													gene=TcCLB.510055.50;;;
+	4.09583	1.87555	TcCLB.510729.220:mRNA-p1	transcript=TcCLB.510729.220:mRNA	gene=TcCLB.510729.220	organism=Trypanosoma_cruzi_CL_Brener_Non-Esmeraldo-like	gene_product=hypotheticalprotein,conserved	transcript_product=hypotheticalprotein,conserved	location=TcChr39-P:958593-961697(-)	protein_length=1034	sequence_SO=chromosome	SO=protein_coding;TcCLB.506885.200:mRNA-p1	transcript=TcCLB.506885.200:mRNA	gene=TcCLB.506885.200	organism=Trypanosoma_cruzi_CL_Brener_Esmeraldo-like	gene_product=hypotheticalprotein,conserved	transcript_product=hypotheticalprotein,conserved	location=TcChr39-S:959586-962696(-)	protein_length=1036	sequence_SO=chromosome	SO=protein_coding																				gene=TcCLB.510729.220;gene=TcCLB.506885.200;;
+	3.89087	1.72461	TcCLB.507849.40:mRNA-p1	transcript=TcCLB.507849.40:mRNA	gene=TcCLB.507849.40	organism=Trypanosoma_cruzi_CL_Brener_Non-Esmeraldo-like	gene_product=hypotheticalprotein,conserved	transcript_product=hypotheticalprotein,conserved	location=TcChr22-P:460659-463643(-)	protein_length=994	sequence_SO=chromosome	SO=protein_coding;TcCLB.506847.70:mRNA-p1	transcript=TcCLB.506847.70:mRNA	gene=TcCLB.506847.70	organism=Trypanosoma_cruzi_CL_Brener_Esmeraldo-like	gene_product=hypotheticalprotein,conserved	transcript_product=hypotheticalprotein,conserved	location=TcChr22-S:460659-461735(-)	protein_length=358	sequence_SO=chromosome	SO=protein_coding																				gene=TcCLB.507849.40;gene=TcCLB.506847.70;;
																																									;;;
