# Supplementary material for: Branched-chain amino acids modulate the proteomic profile of Trypanosoma cruzi metacyclogenesis induced by proline
Source: PLoS Negl Trop Dis. 2024 Oct 9;18(10):e0012588. doi: 10.1371/journal.pntd.0012588 (PMC11493278; doi:10.1371/journal.pntd.0012588)
Supplement: S15 Table — (XLSX) [file pntd.0012588.s020.xlsx]

## Sheet: Table S15
Table S15. Upregulated proteins in TAU PRO-LEU
Significant	-LOG(P-value)	Difference	Protein IDs	Transcript ID	Gene	Organism	Gene Product	Transcript Product	Chr Location	Protein Length
+	3.69224	-4.57825	TcCLB.508651.20:mRNA-p1	transcript=TcCLB.508651.20:mRNA	gene=TcCLB.508651.20	organism=Trypanosoma_cruzi_CL_Brener_Non-Esmeraldo-like	gene_product=cytochromecoxidasesubunit10,putative	transcript_product=cytochromecoxidasesubunit10,putative	location=TcChr22-P:106660-107007(-)	protein_length=115	sequence_SO=chromosome	SO=protein_coding;TcCLB.455721.9:mRNA-p1	transcript=TcCLB.455721.9:mRNA	gene=TcCLB.455721.9	organism=Trypanosoma_cruzi_CL_Brener_Non-Esmeraldo-like	gene_product=cytochromecoxidasesubunit10,putative	transcript_product=cytochromecoxidasesubunit10,putative	location=TcChr22-P:171176-171523(+)	protein_length=115	sequence_SO=chromosome	SO=protein_coding																				gene=TcCLB.508651.20;gene=TcCLB.455721.9;;
+	2.74169	-4.07905	TcCLB.510101.30:mRNA-p1	transcript=TcCLB.510101.30:mRNA	gene=TcCLB.510101.30	organism=Trypanosoma_cruzi_CL_Brener_Esmeraldo-like	gene_product=60SribosomalproteinL28,putative	transcript_product=60SribosomalproteinL28,putative	location=TcChr27-S:90818-91258(-)	protein_length=146	sequence_SO=chromosome	SO=protein_coding;TcCLB.506297.270:mRNA-p1	transcript=TcCLB.506297.270:mRNA	gene=TcCLB.506297.270	organism=Trypanosoma_cruzi_CL_Brener_Non-Esmeraldo-like	gene_product=60SribosomalproteinL28,putative	transcript_product=60SribosomalproteinL28,putative	location=TcChr27-P:90818-91258(-)	protein_length=146	sequence_SO=chromosome	SO=protein_coding																				gene=TcCLB.510101.30;gene=TcCLB.506297.270;;
+	2.3349	-3.40272	TcCLB.511153.64:mRNA-p1	transcript=TcCLB.511153.64:mRNA	gene=TcCLB.511153.64	organism=Trypanosoma_cruzi_CL_Brener_Non-Esmeraldo-like	gene_product=HistoneH2BvariantV	transcript_product=HistoneH2BvariantV	location=TcChr27-P:430881-431312(+)	protein_length=143	sequence_SO=chromosome	SO=protein_coding;TcCLB.506779.150:mRNA-p1	transcript=TcCLB.506779.150:mRNA	gene=TcCLB.506779.150	organism=Trypanosoma_cruzi_CL_Brener_Esmeraldo-like	gene_product=HistoneH2BvariantV	transcript_product=HistoneH2BvariantV	location=TcChr27-S:430316-430747(+)	protein_length=143	sequence_SO=chromosome	SO=protein_coding																				gene=TcCLB.511153.64;gene=TcCLB.506779.150;;
+	3.97008	-3.40014	TcCLB.510101.450:mRNA-p1	transcript=TcCLB.510101.450:mRNA	gene=TcCLB.510101.450	organism=Trypanosoma_cruzi_CL_Brener_Esmeraldo-like	gene_product=hypotheticalprotein,conserved	transcript_product=hypotheticalprotein,conserved	location=TcChr27-S:182388-183632(-)	protein_length=414	sequence_SO=chromosome	SO=protein_coding;TcCLB.507765.40:mRNA-p1	transcript=TcCLB.507765.40:mRNA	gene=TcCLB.507765.40	organism=Trypanosoma_cruzi_CL_Brener_Non-Esmeraldo-like	gene_product=hypotheticalprotein,conserved	transcript_product=hypotheticalprotein,conserved	location=TcChr27-P:181556-182800(-)	protein_length=414	sequence_SO=chromosome	SO=protein_coding																				gene=TcCLB.510101.450;gene=TcCLB.507765.40;;
+	3.02453	-3.0099	TcCLB.509455.90:mRNA-p1	transcript=TcCLB.509455.90:mRNA	gene=TcCLB.509455.90	organism=Trypanosoma_cruzi_CL_Brener_Esmeraldo-like	gene_product=PutativeintraflagellartransportproteinA1	transcript_product=PutativeintraflagellartransportproteinA1	location=TcChr15-S:381020-382525(-)	protein_length=501	sequence_SO=chromosome	SO=protein_coding;TcCLB.503539.20:mRNA-p1	transcript=TcCLB.503539.20:mRNA	gene=TcCLB.503539.20	organism=Trypanosoma_cruzi_CL_Brener_Non-Esmeraldo-like	gene_product=PutativeintraflagellartransportproteinA1	transcript_product=PutativeintraflagellartransportproteinA1	location=TcChr15-P:381064-382569(-)	protein_length=501	sequence_SO=chromosome	SO=protein_coding																				gene=TcCLB.509455.90;gene=TcCLB.503539.20;;
+	3.0984	-3.00412	TcCLB.506177.20:mRNA-p1	transcript=TcCLB.506177.20:mRNA	gene=TcCLB.506177.20	organism=Trypanosoma_cruzi_CL_Brener_Non-Esmeraldo-like	gene_product=lectin,putative	transcript_product=lectin,putative	location=TcChr14-P:46310-47998(-)	protein_length=562	sequence_SO=chromosome	SO=protein_coding																													gene=TcCLB.506177.20;;;
+	2.73668	-2.97645	TcCLB.511859.70:mRNA-p1	transcript=TcCLB.511859.70:mRNA	gene=TcCLB.511859.70	organism=Trypanosoma_cruzi_CL_Brener_Non-Esmeraldo-like	gene_product=hypotheticalprotein,conserved	transcript_product=hypotheticalprotein,conserved	location=TcChr14-P:333038-333817(-)	protein_length=259	sequence_SO=chromosome	SO=protein_coding;TcCLB.511045.50:mRNA-p1	transcript=TcCLB.511045.50:mRNA	gene=TcCLB.511045.50	organism=Trypanosoma_cruzi_CL_Brener_Esmeraldo-like	gene_product=hypotheticalprotein,conserved	transcript_product=hypotheticalprotein,conserved	location=TcChr14-S:333091-333870(-)	protein_length=259	sequence_SO=chromosome	SO=protein_coding																				gene=TcCLB.511859.70;gene=TcCLB.511045.50;;
+	2.53653	-2.70202	TcCLB.508461.210:mRNA-p1	transcript=TcCLB.508461.210:mRNA	gene=TcCLB.508461.210	organism=Trypanosoma_cruzi_CL_Brener_Non-Esmeraldo-like	gene_product=hypotheticalprotein,conserved	transcript_product=hypotheticalprotein,conserved	location=TcChr39-P:1225931-1226716(-)	protein_length=261	sequence_SO=chromosome	SO=protein_coding																													gene=TcCLB.508461.210;;;
+	2.67574	-2.65562	TcCLB.504949.30:mRNA-p1	transcript=TcCLB.504949.30:mRNA	gene=TcCLB.504949.30	organism=Trypanosoma_cruzi_CL_Brener_Non-Esmeraldo-like	gene_product=succinatedehydrogenaseiron-sulfursubunit	transcript_product=succinatedehydrogenaseiron-sulfursubunit	location=TcChr7-P:265530-266090(+)	protein_length=186	sequence_SO=chromosome	SO=protein_coding;TcCLB.505843.24:mRNA-p1	transcript=TcCLB.505843.24:mRNA	gene=TcCLB.505843.24	organism=Trypanosoma_cruzi_CL_Brener_Esmeraldo-like	gene_product=succinatedehydrogenase,putative	transcript_product=succinatedehydrogenase,putative	location=TcChr7-S:265530-266090(+)	protein_length=186	sequence_SO=chromosome	SO=protein_coding																				gene=TcCLB.504949.30;gene=TcCLB.505843.24;;
+	2.28151	-2.59852	TcCLB.511301.110:mRNA-p1	transcript=TcCLB.511301.110:mRNA	gene=TcCLB.511301.110	organism=Trypanosoma_cruzi_CL_Brener_Non-Esmeraldo-like	gene_product=inosine-5'-monophosphatedehydrogenase,putative	transcript_product=inosine-5'-monophosphatedehydrogenase,putative	location=TcChr40-P:78151-79689(-)	protein_length=512	sequence_SO=chromosome	SO=protein_coding;TcCLB.507211.40:mRNA-p1	transcript=TcCLB.507211.40:mRNA	gene=TcCLB.507211.40	organism=Trypanosoma_cruzi_CL_Brener_Esmeraldo-like	gene_product=inosine-5'-monophosphatedehydrogenase,putative	transcript_product=inosine-5'-monophosphatedehydrogenase,putative	location=TcChr8-S:367800-369338(+)	protein_length=512	sequence_SO=chromosome	SO=protein_coding;TcCLB.511351.9:mRNA-p1	transcript=TcCLB.511351.9:mRNA	gene=TcCLB.511351.9	organism=Trypanosoma_cruzi_CL_Brener_Esmeraldo-like	gene_product=inosine-5'-monophosphatedehydrogenase,putative	transcript_product=inosine-5'-monophosphatedehydrogenase,putative	location=TcChr40-S:78153-78755(-)	protein_length=201	sequence_SO=chromosome	SO=protein_coding											gene=TcCLB.511301.110;gene=TcCLB.507211.40;gene=TcCLB.511351.9;
+	3.02965	-2.56244	TcCLB.509997.40:mRNA-p1	transcript=TcCLB.509997.40:mRNA	gene=TcCLB.509997.40	organism=Trypanosoma_cruzi_CL_Brener_Non-Esmeraldo-like	gene_product=hypotheticalprotein,conserved	transcript_product=hypotheticalprotein,conserved	location=TcChr36-P:307548-308474(+)	protein_length=308	sequence_SO=chromosome	SO=protein_coding																													gene=TcCLB.509997.40;;;
+	2.78242	-2.55825	TcCLB.506947.90:mRNA-p1	transcript=TcCLB.506947.90:mRNA	gene=TcCLB.506947.90	organism=Trypanosoma_cruzi_CL_Brener_Esmeraldo-like	gene_product=adenylatekinase,putative	transcript_product=adenylatekinase,putative	location=TcChr21-S:102190-102972(-)	protein_length=260	sequence_SO=chromosome	SO=protein_coding																													gene=TcCLB.506947.90;;;
+	2.35395	-2.53232	TcCLB.510993.10:mRNA-p1	transcript=TcCLB.510993.10:mRNA	gene=TcCLB.510993.10	organism=Trypanosoma_cruzi_CL_Brener_Non-Esmeraldo-like	gene_product=(H+)-ATPaseGsubunit	transcript_product=(H+)-ATPaseGsubunit	location=TcChr22-P:202298-202633(+)	protein_length=111	sequence_SO=chromosome	SO=protein_coding;TcCLB.506375.110:mRNA-p1	transcript=TcCLB.506375.110:mRNA	gene=TcCLB.506375.110	organism=Trypanosoma_cruzi_CL_Brener_Esmeraldo-like	gene_product=(H+)-ATPaseGsubunit,putative	transcript_product=(H+)-ATPaseGsubunit,putative	location=TcChr22-S:202298-202633(+)	protein_length=111	sequence_SO=chromosome	SO=protein_coding																				gene=TcCLB.510993.10;gene=TcCLB.506375.110;;
+	2.96035	-2.44263	TcCLB.504427.64:mRNA-p1	transcript=TcCLB.504427.64:mRNA	gene=TcCLB.504427.64	organism=Trypanosoma_cruzi_CL_Brener_Esmeraldo-like	gene_product=hypotheticalprotein,conserved	transcript_product=hypotheticalprotein,conserved	location=TcChr22-S:289765-290031(+)	protein_length=88	sequence_SO=chromosome	SO=protein_coding																													gene=TcCLB.504427.64;;;
+	2.64935	-2.43702	TcCLB.511165.54:mRNA-p1	transcript=TcCLB.511165.54:mRNA	gene=TcCLB.511165.54	organism=Trypanosoma_cruzi_CL_Brener_Non-Esmeraldo-like	gene_product=pterin-4-alpha-carbinolaminedehydratase,putative	transcript_product=pterin-4-alpha-carbinolaminedehydratase,putative	location=TcChr27-P:339837-340181(-)	protein_length=114	sequence_SO=chromosome	SO=protein_coding;TcCLB.503613.40:mRNA-p1	transcript=TcCLB.503613.40:mRNA	gene=TcCLB.503613.40	organism=Trypanosoma_cruzi_CL_Brener_Esmeraldo-like	gene_product=pterin-4-alpha-carbinolaminedehydratase,putative	transcript_product=pterin-4-alpha-carbinolaminedehydratase,putative	location=TcChr27-S:340170-340643(-)	protein_length=157	sequence_SO=chromosome	SO=protein_coding																				gene=TcCLB.511165.54;gene=TcCLB.503613.40;;
+	2.51785	-2.32959	TcCLB.510565.141:mRNA-p1	transcript=TcCLB.510565.141:mRNA	gene=TcCLB.510565.141	organism=Trypanosoma_cruzi_CL_Brener_Esmeraldo-like	gene_product=hypotheticalprotein,conserved	transcript_product=hypotheticalprotein,conserved	location=TcChr33-S:562111-562428(+)	protein_length=105	sequence_SO=chromosome	SO=protein_coding;TcCLB.506921.20:mRNA-p1	transcript=TcCLB.506921.20:mRNA	gene=TcCLB.506921.20	organism=Trypanosoma_cruzi_CL_Brener_Non-Esmeraldo-like	gene_product=hypotheticalprotein,conserved	transcript_product=hypotheticalprotein,conserved	location=TcChr33-P:561243-561560(+)	protein_length=105	sequence_SO=chromosome	SO=protein_coding																				gene=TcCLB.510565.141;gene=TcCLB.506921.20;;
+	2.71649	-2.1608	TcCLB.510749.30:mRNA-p1	transcript=TcCLB.510749.30:mRNA	gene=TcCLB.510749.30	organism=Trypanosoma_cruzi_CL_Brener_Esmeraldo-like	gene_product=Autophagy-relatedprotein24	transcript_product=Autophagy-relatedprotein24	location=TcChr39-S:1600269-1601537(-)	protein_length=422	sequence_SO=chromosome	SO=protein_coding;TcCLB.510657.30:mRNA-p1	transcript=TcCLB.510657.30:mRNA	gene=TcCLB.510657.30	organism=Trypanosoma_cruzi_CL_Brener_Non-Esmeraldo-like	gene_product=Autophagy-relatedprotein24	transcript_product=Autophagy-relatedprotein24	location=TcChr39-P:1600283-1601551(-)	protein_length=422	sequence_SO=chromosome	SO=protein_coding																				gene=TcCLB.510749.30;gene=TcCLB.510657.30;;
+	2.38044	-2.0825	TcCLB.509695.184:mRNA-p1	transcript=TcCLB.509695.184:mRNA	gene=TcCLB.509695.184	organism=Trypanosoma_cruzi_CL_Brener_Non-Esmeraldo-like	gene_product=40SribosomalproteinS23,putative	transcript_product=40SribosomalproteinS23,putative	location=TcChr10-P:223687-224118(+)	protein_length=143	sequence_SO=chromosome	SO=protein_coding;TcCLB.509695.180:mRNA-p1	transcript=TcCLB.509695.180:mRNA	gene=TcCLB.509695.180	organism=Trypanosoma_cruzi_CL_Brener_Non-Esmeraldo-like	gene_product=40SribosomalproteinS23,putative	transcript_product=40SribosomalproteinS23,putative	location=TcChr10-P:222902-223333(+)	protein_length=143	sequence_SO=chromosome	SO=protein_coding;TcCLB.504181.30:mRNA-p1	transcript=TcCLB.504181.30:mRNA	gene=TcCLB.504181.30	organism=Trypanosoma_cruzi_CL_Brener_Esmeraldo-like	gene_product=40SribosomalproteinS23,putative	transcript_product=40SribosomalproteinS23,putative	location=TcChr10-S:223677-224108(+)	protein_length=143	sequence_SO=chromosome	SO=protein_coding;TcCLB.504181.20:mRNA-p1	transcript=TcCLB.504181.20:mRNA	gene=TcCLB.504181.20	organism=Trypanosoma_cruzi_CL_Brener_Esmeraldo-like	gene_product=40SribosomalproteinS23,putative	transcript_product=40SribosomalproteinS23,putative	location=TcChr10-S:222882-223313(+)	protein_length=143	sequence_SO=chromosome	SO=protein_coding		gene=TcCLB.509695.184;gene=TcCLB.509695.180;gene=TcCLB.504181.30;gene=TcCLB.504181.20
+	3.01458	-1.97115	TcCLB.509757.30:mRNA-p1	transcript=TcCLB.509757.30:mRNA	gene=TcCLB.509757.30	organism=Trypanosoma_cruzi_CL_Brener_Esmeraldo-like	gene_product=stress-inducibleproteinSTI1-like,putative	transcript_product=stress-inducibleproteinSTI1-like,putative	location=TcChr20-S:20869-21642(-)	protein_length=257	sequence_SO=chromosome	SO=protein_coding;TcCLB.508625.130:mRNA-p1	transcript=TcCLB.508625.130:mRNA	gene=TcCLB.508625.130	organism=Trypanosoma_cruzi_CL_Brener_Non-Esmeraldo-like	gene_product=stress-inducibleproteinSTI1-like,putative	transcript_product=stress-inducibleproteinSTI1-like,putative	location=TcChr20-P:20832-21605(-)	protein_length=257	sequence_SO=chromosome	SO=protein_coding																				gene=TcCLB.509757.30;gene=TcCLB.508625.130;;
+	3.50666	-1.60624	TcCLB.508507.40:mRNA-p1	transcript=TcCLB.508507.40:mRNA	gene=TcCLB.508507.40	organism=Trypanosoma_cruzi_CL_Brener_Non-Esmeraldo-like	gene_product=hypotheticalprotein,conserved	transcript_product=hypotheticalprotein,conserved	location=TcChr39-P:343377-343706(+)	protein_length=109	sequence_SO=chromosome	SO=protein_coding;TcCLB.503893.100:mRNA-p1	transcript=TcCLB.503893.100:mRNA	gene=TcCLB.503893.100	organism=Trypanosoma_cruzi_CL_Brener_Esmeraldo-like	gene_product=hypotheticalprotein,conserved	transcript_product=hypotheticalprotein,conserved	location=TcChr39-S:341580-341909(+)	protein_length=109	sequence_SO=chromosome	SO=protein_coding																				gene=TcCLB.508507.40;gene=TcCLB.503893.100;;
