# Supplementary material for: Branched-chain amino acids modulate the proteomic profile of Trypanosoma cruzi metacyclogenesis induced by proline
Source: PLoS Negl Trop Dis. 2024 Oct 9;18(10):e0012588. doi: 10.1371/journal.pntd.0012588 (PMC11493278; doi:10.1371/journal.pntd.0012588)
Supplement: S16 Table — (XLSX) [file pntd.0012588.s021.xlsx]

## Sheet: Table S16
Table S16. Down-regulated proteins in TAU Pro-Leu - Gene Ontology
Gene ID	source_id	Product Description	Computed GO Component IDs	Computed GO Components	Computed GO Function IDs	Computed GO Functions	Computed GO Process IDs	Computed GO Processes	Curated GO Component IDs	Curated GO Components	Curated GO Function IDs	Curated GO Functions	Curated GO Process IDs	Curated GO Processes	Manually assigned GO Processes	EC numbers	EC numbers from OrthoMCL
TcCLB.503957.10	TcCLB.503957.10:mRNA	trans-sialidase, putative	N/A	N/A	N/A	N/A	N/A	N/A	N/A	N/A	N/A	N/A	N/A	N/A	N/A	N/A	3.2.1.18 (Exo-alpha-sialidase)
TcCLB.503959.78	TcCLB.503959.78:mRNA	hypothetical protein, conserved	N/A	N/A	N/A	N/A	N/A	N/A	N/A	N/A	N/A	N/A	N/A	N/A	N/A	N/A	N/A
TcCLB.504203.40	TcCLB.504203.40:mRNA	hypothetical protein, conserved	N/A	N/A	N/A	N/A	N/A	N/A	GO:0005739	mitochondrion	N/A	N/A	N/A	N/A	N/A	N/A	N/A
TcCLB.505843.10	TcCLB.505843.10:mRNA	glutamate dehydrogenase, putative	N/A	N/A	GO:0016491	oxidoreductase activity	GO:0006520;GO:0055114	cellular amino acid metabolic process;oxidation-reduction process	GO:0000331;GO:0005737;GO:0005739	contractile vacuole;cytoplasm;mitochondrion	N/A	N/A	N/A	N/A	metabolic process	N/A	1.4.1.2 (Glutamate dehydrogenase)
TcCLB.506147.110	TcCLB.506147.110:mRNA	Flagellum attachment zone protein 4	N/A	N/A	N/A	N/A	N/A	N/A	GO:0005737	cytoplasm	N/A	N/A	N/A	N/A	N/A	N/A	N/A
TcCLB.506931.10	TcCLB.506931.10:mRNA	haloacid dehalogenase-like hydrolase, putative	N/A	N/A	GO:0016787	hydrolase activity	N/A	N/A	N/A	N/A	N/A	N/A	N/A	N/A	N/A	N/A	3.1.3.18 (Phosphoglycolate phosphatase)
TcCLB.507105.60	TcCLB.507105.60:mRNA	hypothetical protein, conserved	N/A	N/A	N/A	N/A	N/A	N/A	GO:0005739	mitochondrion	N/A	N/A	N/A	N/A	N/A	N/A	N/A
TcCLB.507849.40	TcCLB.507849.40:mRNA	hypothetical protein, conserved	N/A	N/A	N/A	N/A	N/A	N/A	N/A	N/A	N/A	N/A	GO:0044145;GO:0052106	modulation of development of symbiont involved in interaction with host;quorum sensing involved in interaction with host	N/A	N/A	N/A
TcCLB.508153.390	TcCLB.508153.390:mRNA	Domain of unknown function (DUF4586), putative	N/A	N/A	N/A	N/A	N/A	N/A	N/A	N/A	N/A	N/A	N/A	N/A	N/A	N/A	N/A
TcCLB.508301.20	TcCLB.508301.20:mRNA	mitochondrial processing peptidase, beta subunit, putative	N/A	N/A	GO:0003824;GO:0046872;GO:0004240	catalytic activity;metal ion binding;obsolete mitochondrial processing peptidase activity	GO:0006508	proteolysis	GO:0005737;GO:0005739	cytoplasm;mitochondrion	N/A	N/A	N/A	N/A	N/A	3.4.24.64 (Mitochondrial processing peptidase)	3.4.24.64 (Mitochondrial processing peptidase)
TcCLB.508781.120	TcCLB.508781.120:mRNA	hypothetical protein, conserved	N/A	N/A	GO:0003674	N/A	N/A	N/A	GO:0005930	axoneme	N/A	N/A	N/A	N/A	N/A	N/A	N/A
TcCLB.510055.50	TcCLB.510055.50:mRNA	hypothetical protein, conserved	N/A	N/A	GO:0005515	protein binding	N/A	N/A	N/A	N/A	N/A	N/A	N/A	N/A	N/A	N/A	N/A
TcCLB.510187.270	TcCLB.510187.270:mRNA	transmembrane emp24 domain-containing protein	N/A	N/A	N/A	N/A	N/A	N/A	N/A	N/A	N/A	N/A	GO:0010608	posttranscriptional regulation of gene expression		N/A	N/A
TcCLB.510257.60	TcCLB.510257.60:mRNA	3-ketoacyl-CoA reductase, putative	N/A	N/A	GO:0016491	oxidoreductase activity	N/A	N/A	GO:0005737;GO:0005783	cytoplasm;endoplasmic reticulum	N/A	N/A	N/A	N/A	N/A	N/A	N/A
TcCLB.510329.270	TcCLB.510329.270:mRNA	Fumarate hydratase class I, cytosolic	N/A	N/A	GO:0004333;GO:0016836;GO:0016829	fumarate hydratase activity;hydro-lyase activity;lyase activity	GO:0006091	generation of precursor metabolites and energy	GO:0097014;GO:0005737;GO:0005829;GO:0020015	ciliary plasm;cytoplasm;cytosol;glycosome	GO:0004333	fumarate hydratase activity	N/A	N/A	metabolic process	4.2.1.2 (Fumarate hydratase)	4.2.1.2 (Fumarate hydratase)
TcCLB.510579.80	TcCLB.510579.80:mRNA	60S ribosomal protein L10, putative	GO:0022625;GO:0005622;GO:0005840	cytosolic large ribosomal subunit;intracellular;ribosome	GO:0003735	structural constituent of ribosome	GO:0006412	translation	GO:0005737	cytoplasm	N/A	N/A	N/A	N/A	N/A	N/A	N/A
TcCLB.510687.120	TcCLB.510687.120:mRNA	snoRNP protein GAR1, putative	GO:0031429;GO:0030532	box H/ACA snoRNP complex;small nuclear ribonucleoprotein complex	GO:0019843	rRNA binding	GO:0001522;GO:0006364;GO:0042254	pseudouridine synthesis;rRNA processing;ribosome biogenesis	GO:0005737;GO:0005634	cytoplasm;nucleus	GO:0003729;GO:0042301	mRNA binding;phosphate ion binding	N/A	N/A	N/A	N/A	N/A
TcCLB.510729.220	TcCLB.510729.220:mRNA	hypothetical protein, conserved	N/A	N/A	GO:0046872;GO:0003674	metal ion binding;molecular_function	N/A	N/A	GO:0005737	cytoplasm	N/A	N/A	GO:0010608	posttranscriptional regulation of gene expression		N/A	N/A
TcCLB.511239.30	TcCLB.511239.30:mRNA	von Willebrand factor type A domain containing protein, putative	N/A	N/A	N/A	N/A	N/A	N/A	GO:0005930	axoneme	N/A	N/A	N/A	N/A	N/A	N/A	N/A
TcCLB.511367.70	TcCLB.511367.70:mRNA	dihydrolipoamide acetyltransferase, putative	GO:0045254	pyruvate dehydrogenase complex	GO:0009374;GO:0004742	biotin binding;dihydrolipoyllysine-residue acetyltransferase activity	GO:0006091	generation of precursor metabolites and energy	GO:0020023;GO:0005739	kinetoplast;mitochondrion	N/A	N/A	N/A	N/A	metabolic process	2.3.1.12 (Dihydrolipoyllysine-residue acetyltransferase)	2.3.1.12 (Dihydrolipoyllysine-residue acetyltransferase)
