# Supplementary material for: Branched-chain amino acids modulate the proteomic profile of Trypanosoma cruzi metacyclogenesis induced by proline
Source: PLoS Negl Trop Dis. 2024 Oct 9;18(10):e0012588. doi: 10.1371/journal.pntd.0012588 (PMC11493278; doi:10.1371/journal.pntd.0012588)
Supplement: S17 Table — (XLSX) [file pntd.0012588.s022.xlsx]

## Sheet: Table S17
Table S17. Up-regulated proteins in TAU Pro-Leu - Gene Ontology
Gene ID	source_id	Product Description	Computed GO Component IDs	Computed GO Components	Computed GO Function IDs	Computed GO Functions	Computed GO Process IDs	Computed GO Processes	Curated GO Component IDs	Curated GO Components	Curated GO Function IDs	Curated GO Functions	Curated GO Process IDs	Curated GO Processes	Manually assigned GO Processes	EC numbers	EC numbers from OrthoMCL
TcCLB.504427.64	TcCLB.504427.64:mRNA	hypothetical protein, conserved	N/A	N/A	N/A	N/A	N/A	N/A	GO:0000331	contractile vacuole	N/A	N/A	N/A	N/A	N/A	N/A	N/A
TcCLB.504949.30	TcCLB.504949.30:mRNA	succinate dehydrogenase iron-sulfur subunit	N/A	N/A	GO:0051536	iron-sulfur cluster binding	N/A	N/A	GO:0000331;GO:0005737;GO:0005749	contractile vacuole;cytoplasm;mitochondrial respiratory chain complex II, succinate dehydrogenase complex (ubiquinone)	GO:0051536;GO:0048039	iron-sulfur cluster binding;ubiquinone binding	N/A	N/A	respiration	1.3.5.1 (Succinate dehydrogenase (quinone))	1.3.5.1 (Succinate dehydrogenase (quinone))
TcCLB.506177.20	TcCLB.506177.20:mRNA	lectin, putative	GO:0016021;GO:0016020	integral component of membrane;membrane	GO:0005537	mannose binding	GO:0009306	protein secretion	N/A	N/A	N/A	N/A	N/A	N/A	N/A	N/A	N/A
TcCLB.508461.210	TcCLB.508461.210:mRNA	Regulatory subunit of type II PKA R-subunit, putative	N/A	N/A	GO:0005509	calcium ion binding	N/A	N/A	GO:0005930	axoneme	N/A	N/A	N/A	N/A	N/A	N/A	N/A
TcCLB.508507.40	TcCLB.508507.40:mRNA	hypothetical protein, conserved	N/A	N/A	N/A	N/A	N/A	N/A	N/A	N/A	N/A	N/A	N/A	N/A	N/A	N/A	N/A
TcCLB.508651.20	TcCLB.508651.20:mRNA	cytochrome c oxidase subunit 10, putative	N/A	N/A	N/A	N/A	N/A	N/A	N/A	N/A	N/A	N/A	N/A	N/A	respiration	N/A	1.9.3.1 (Cytochrome-c oxidase)
TcCLB.509455.90	TcCLB.509455.90:mRNA	Putative intraflagellar transport protein A1	N/A	N/A	N/A	N/A	N/A	N/A	GO:0030990	intraciliary transport particle	N/A	N/A	GO:0035720;GO:0035735	intraciliary anterograde transport;intraciliary transport involved in cilium assembly	N/A	N/A	N/A
TcCLB.509695.184	TcCLB.509695.184:mRNA	40S ribosomal protein S23, putative	GO:0022627;GO:0005622;GO:0005840;GO:0015935	cytosolic small ribosomal subunit;intracellular;ribosome;small ribosomal subunit	GO:0003723;GO:0003735	RNA binding;structural constituent of ribosome	GO:0006412	translation	N/A	N/A	N/A	N/A	N/A	N/A	N/A	N/A	N/A
TcCLB.509757.30	TcCLB.509757.30:mRNA	stress-inducible protein STI1-like, putative	N/A	N/A	GO:0003674;GO:0005515	molecular_function;protein binding	N/A	N/A	N/A	N/A	N/A	N/A	N/A	N/A	response to stress	N/A	N/A
TcCLB.510101.30	TcCLB.510101.30:mRNA	60S ribosomal protein L28, putative	GO:0005840	ribosome	GO:0003735	structural constituent of ribosome	GO:0006412	translation	GO:0005737	cytoplasm	N/A	N/A	N/A	N/A	N/A	N/A	N/A
TcCLB.510101.450	TcCLB.510101.450:mRNA	hypothetical protein, conserved	N/A	N/A	N/A	N/A	N/A	N/A	GO:0005930	axoneme	N/A	N/A	N/A	N/A	N/A	N/A	N/A
TcCLB.510565.141	TcCLB.510565.141:mRNA	hypothetical protein, conserved	N/A	N/A	N/A	N/A	N/A	N/A	N/A	N/A	N/A	N/A	N/A	N/A	N/A	N/A	N/A
TcCLB.510749.30	TcCLB.510749.30:mRNA	Autophagy-related protein 24	N/A	N/A	GO:0035091	phosphatidylinositol binding	N/A	N/A	GO:0005737;GO:0030666	cytoplasm;endocytic vesicle membrane	N/A	N/A	GO:0006914;GO:0006898	autophagy;receptor-mediated endocytosis	N/A	N/A	N/A
TcCLB.510993.10	TcCLB.510993.10:mRNA	(H+)-ATPase G subunit	GO:0016471	vacuolar proton-transporting V-type ATPase complex	GO:0042626	ATPase activity, coupled to transmembrane movement of substances	GO:1902600	proton transmembrane transport	GO:0005739;GO:0000219	mitochondrion;obsolete vacuolar hydrogen-transporting ATPase	GO:0016887	ATPase activity	GO:0007035	vacuolar acidification	N/A	3.6.3.14 (Transferred entry: 7.1.2.2)	3.6.3.14 (Transferred entry: 7.1.2.2)
TcCLB.511165.54	TcCLB.511165.54:mRNA	pterin-4-alpha-carbinolamine dehydratase, putative	N/A	N/A	GO:0008124	4-alpha-hydroxytetrahydrobiopterin dehydratase activity	GO:0006729	tetrahydrobiopterin biosynthetic process	GO:0097014;GO:0005737;GO:0020023;GO:0005739;GO:0031981	ciliary plasm;cytoplasm;kinetoplast;mitochondrion;nuclear lumen	N/A	N/A	N/A	N/A	metabolic process	N/A	4.2.1.96 (4a-hydroxytetrahydrobiopterin dehydratase)
TcCLB.511301.110	TcCLB.511301.110:mRNA	inosine-5'-monophosphate dehydrogenase, putative	N/A	N/A	GO:0003938;GO:0003824	IMP dehydrogenase activity;catalytic activity	GO:0055114;GO:0006164	oxidation-reduction process;purine nucleotide biosynthetic process	GO:0020015	glycosome	GO:0003938	IMP dehydrogenase activity	N/A	N/A	metabolic process	N/A	1.1.1.205 (IMP dehydrogenase)
