# Supplementary material for: Branched-chain amino acids modulate the proteomic profile of Trypanosoma cruzi metacyclogenesis induced by proline
Source: PLoS Negl Trop Dis. 2024 Oct 9;18(10):e0012588. doi: 10.1371/journal.pntd.0012588 (PMC11493278; doi:10.1371/journal.pntd.0012588)
Supplement: S18 Table — (XLSX) [file pntd.0012588.s023.xlsx]

## Sheet: Table S18
Table S18. Downregulated proteins in TAU PRO-ILE
Significant	-LOG(P-value)	Difference	Protein IDs	Transcript ID	Gene	Organism	Gene Product	Transcript Product	Chr Location	Protein Length
+	2.70853	4.12293	TcCLB.507993.390:mRNA-p1	transcript=TcCLB.507993.390:mRNA	gene=TcCLB.507993.390	organism=Trypanosoma_cruzi_CL_Brener_Esmeraldo-like	gene_product=pyruvatekinase2,putative	transcript_product=pyruvatekinase2,putative	location=TcChr40-S:630970-632469(+)	protein_length=499	sequence_SO=chromosome	SO=protein_coding
+	3.7319	4.06893	TcCLB.508817.60:mRNA-p1	transcript=TcCLB.508817.60:mRNA	gene=TcCLB.508817.60	organism=Trypanosoma_cruzi_CL_Brener_Non-Esmeraldo-like	gene_product=ribosomalproteinS26,putative	transcript_product=ribosomalproteinS26,putative	location=TcChr30-P:198623-198961(-)	protein_length=112	sequence_SO=chromosome	SO=protein_coding;TcCLB.503801.20:mRNA-p1	transcript=TcCLB.503801.20:mRNA	gene=TcCLB.503801.20	organism=Trypanosoma_cruzi_CL_Brener_Esmeraldo-like	gene_product=ribosomalproteinS26,putative	transcript_product=ribosomalproteinS26,putative	location=TcChr30-S:199008-199346(-)	protein_length=112	sequence_SO=chromosome	SO=protein_coding
+	7.45005	4.06882	TcCLB.511289.14:mRNA-p1	transcript=TcCLB.511289.14:mRNA	gene=TcCLB.511289.14	organism=Trypanosoma_cruzi_CL_Brener_Non-Esmeraldo-like	gene_product=mitogen-activatedproteinkinasekinasekinase,putative	transcript_product=mitogen-activatedproteinkinasekinasekinase,putative	location=TcChr40-P:457991-458812(+)	protein_length=274	sequence_SO=chromosome	SO=protein_coding;TcCLB.506211.210:mRNA-p1	transcript=TcCLB.506211.210:mRNA	gene=TcCLB.506211.210	organism=Trypanosoma_cruzi_CL_Brener_Esmeraldo-like	gene_product=mitogen-activatedproteinkinasekinasekinase,putative	transcript_product=mitogen-activatedproteinkinasekinasekinase,putative	location=TcChr40-S:459790-460632(+)	protein_length=280	sequence_SO=chromosome	SO=protein_coding
+	2.15707	3.97607	TcCLB.506147.110:mRNA-p1	transcript=TcCLB.506147.110:mRNA	gene=TcCLB.506147.110	organism=Trypanosoma_cruzi_CL_Brener_Esmeraldo-like	gene_product=Flagellumattachmentzoneprotein4	transcript_product=Flagellumattachmentzoneprotein4	location=TcChr39-S:1165030-1168236(-)	protein_length=1068	sequence_SO=chromosome	SO=protein_coding
+	2.30883	3.97583	TcCLB.506925.70:mRNA-p1	transcript=TcCLB.506925.70:mRNA	gene=TcCLB.506925.70	organism=Trypanosoma_cruzi_CL_Brener_Esmeraldo-like	gene_product=epsin,putative	transcript_product=epsin,putative	location=TcChr39-S:140579-142162(-)	protein_length=527	sequence_SO=chromosome	SO=protein_coding
+	3.68567	3.92277	TcCLB.511817.110:mRNA-p1	transcript=TcCLB.511817.110:mRNA	gene=TcCLB.511817.110	organism=Trypanosoma_cruzi_CL_Brener_Non-Esmeraldo-like	gene_product=hypotheticalprotein,conserved	transcript_product=hypotheticalprotein,conserved	location=TcChr13-P:250986-251324(+)	protein_length=112	sequence_SO=chromosome	SO=protein_coding;TcCLB.510525.40:mRNA-p1	transcript=TcCLB.510525.40:mRNA	gene=TcCLB.510525.40	organism=Trypanosoma_cruzi_CL_Brener_Esmeraldo-like	gene_product=hypotheticalprotein,conserved	transcript_product=hypotheticalprotein,conserved	location=TcChr13-S:251192-251530(+)	protein_length=112	sequence_SO=chromosome	SO=protein_coding
+	2.03899	3.84506	TcCLB.510429.50:mRNA-p1	transcript=TcCLB.510429.50:mRNA	gene=TcCLB.510429.50	organism=Trypanosoma_cruzi_CL_Brener_Esmeraldo-like	gene_product=Lsm12protein,putative	transcript_product=Lsm12protein,putative	location=TcChr39-S:895248-895826(-)	protein_length=192	sequence_SO=chromosome	SO=protein_coding;TcCLB.506883.40:mRNA-p1	transcript=TcCLB.506883.40:mRNA	gene=TcCLB.506883.40	organism=Trypanosoma_cruzi_CL_Brener_Non-Esmeraldo-like	gene_product=Lsm12protein,putative	transcript_product=Lsm12protein,putative	location=TcChr39-P:895867-896445(-)	protein_length=192	sequence_SO=chromosome	SO=protein_coding
+	2.35737	3.81552	TcCLB.509567.40:mRNA-p1	transcript=TcCLB.509567.40:mRNA	gene=TcCLB.509567.40	organism=Trypanosoma_cruzi_CL_Brener_Non-Esmeraldo-like	gene_product=nucleartransportfactor2,putative	transcript_product=nucleartransportfactor2,putative	location=TcChr12-P:350451-350825(-)	protein_length=124	sequence_SO=chromosome	SO=protein_coding
+	1.97766	3.78821	TcCLB.507941.120:mRNA-p1	transcript=TcCLB.507941.120:mRNA	gene=TcCLB.507941.120	organism=Trypanosoma_cruzi_CL_Brener_Esmeraldo-like	gene_product=hypotheticalprotein,conserved	transcript_product=hypotheticalprotein,conserved	location=TcChr2-S:23850-25058(-)	protein_length=402	sequence_SO=chromosome	SO=protein_coding
+	3.11871	3.73947	TcCLB.509999.70:mRNA-p1	transcript=TcCLB.509999.70:mRNA	gene=TcCLB.509999.70	organism=Trypanosoma_cruzi_CL_Brener_Non-Esmeraldo-like	gene_product=hypotheticalprotein,conserved	transcript_product=hypotheticalprotein,conserved	location=TcChr36-P:337992-338426(+)	protein_length=144	sequence_SO=chromosome	SO=protein_coding
+	2.9474	3.72009	TcCLB.510719.260:mRNA-p1	transcript=TcCLB.510719.260:mRNA	gene=TcCLB.510719.260	organism=Trypanosoma_cruzi_CL_Brener_Esmeraldo-like	gene_product=ATP-dependentproteasesubunitHslV,putative	transcript_product=ATP-dependentproteasesubunitHslV,putative	location=TcChr16-S:229212-229841(+)	protein_length=209	sequence_SO=chromosome	SO=protein_coding;TcCLB.506275.20:mRNA-p1	transcript=TcCLB.506275.20:mRNA	gene=TcCLB.506275.20	organism=Trypanosoma_cruzi_CL_Brener_Non-Esmeraldo-like	gene_product=ATP-dependentproteasesubunitHslV,putative	transcript_product=ATP-dependentproteasesubunitHslV,putative	location=TcChr16-P:229349-229978(+)	protein_length=209	sequence_SO=chromosome	SO=protein_coding
+	2.50198	3.6509	TcCLB.511277.580:mRNA-p1	transcript=TcCLB.511277.580:mRNA	gene=TcCLB.511277.580	organism=Trypanosoma_cruzi_CL_Brener_Non-Esmeraldo-like	gene_product=RNA-bindingprotein29,putative	transcript_product=RNA-bindingprotein29,putative	location=TcChr40-P:694736-696004(-)	protein_length=422	sequence_SO=chromosome	SO=protein_coding;TcCLB.507993.140:mRNA-p1	transcript=TcCLB.507993.140:mRNA	gene=TcCLB.507993.140	organism=Trypanosoma_cruzi_CL_Brener_Esmeraldo-like	gene_product=RNA-bindingprotein29,putative	transcript_product=RNA-bindingprotein29,putative	location=TcChr40-S:692156-693430(-)	protein_length=424	sequence_SO=chromosome	SO=protein_coding
+	3.7621	3.57918	TcCLB.508119.100:mRNA-p1	transcript=TcCLB.508119.100:mRNA	gene=TcCLB.508119.100	organism=Trypanosoma_cruzi_CL_Brener_Non-Esmeraldo-like	gene_product=hypotheticalprotein,conserved	transcript_product=hypotheticalprotein,conserved	location=TcChr33-P:733148-735295(+)	protein_length=715	sequence_SO=chromosome	SO=protein_coding;TcCLB.503881.4:mRNA-p1	transcript=TcCLB.503881.4:mRNA	gene=TcCLB.503881.4	organism=Trypanosoma_cruzi_CL_Brener_Esmeraldo-like	gene_product=hypotheticalprotein,conserved	transcript_product=hypotheticalprotein,conserved	location=TcChr33-S:739499-739786(+)	protein_length=96	sequence_SO=chromosome	SO=protein_coding;TcCLB.509979.379:mRNA-p1	transcript=TcCLB.509979.379:mRNA	gene=TcCLB.509979.379	organism=Trypanosoma_cruzi_CL_Brener_Esmeraldo-like	gene_product=hypotheticalprotein,conserved	transcript_product=hypotheticalprotein,conserved	location=TcChr33-S:784738-785745(+)	protein_length=335	sequence_SO=chromosome	SO=protein_coding
+	2.27995	3.54619	TcCLB.504203.40:mRNA-p1	transcript=TcCLB.504203.40:mRNA	gene=TcCLB.504203.40	organism=Trypanosoma_cruzi_CL_Brener_Esmeraldo-like	gene_product=hypotheticalprotein,conserved	transcript_product=hypotheticalprotein,conserved	location=TcChr20-S:103785-104459(-)	protein_length=224	sequence_SO=chromosome	SO=protein_coding;TcCLB.503791.30:mRNA-p1	transcript=TcCLB.503791.30:mRNA	gene=TcCLB.503791.30	organism=Trypanosoma_cruzi_CL_Brener_Non-Esmeraldo-like	gene_product=hypotheticalprotein,conserved	transcript_product=hypotheticalprotein,conserved	location=TcChr20-P:103783-104457(-)	protein_length=224	sequence_SO=chromosome	SO=protein_coding
+	3.21037	3.44422	TcCLB.510609.20:mRNA-p1	transcript=TcCLB.510609.20:mRNA	gene=TcCLB.510609.20	organism=Trypanosoma_cruzi_CL_Brener_Esmeraldo-like	gene_product=hypotheticalprotein,conserved	transcript_product=hypotheticalprotein,conserved	location=TcChr28-S:41553-42131(+)	protein_length=192	sequence_SO=chromosome	SO=protein_coding;TcCLB.510397.10:mRNA-p1	transcript=TcCLB.510397.10:mRNA	gene=TcCLB.510397.10	organism=Trypanosoma_cruzi_CL_Brener_Non-Esmeraldo-like	gene_product=hypotheticalprotein,conserved	transcript_product=hypotheticalprotein,conserved	location=TcChr28-P:41553-42131(+)	protein_length=192	sequence_SO=chromosome	SO=protein_coding
+	2.04785	3.33844	TcCLB.511469.100:mRNA-p1	transcript=TcCLB.511469.100:mRNA	gene=TcCLB.511469.100	organism=Trypanosoma_cruzi_CL_Brener_Esmeraldo-like	gene_product=2-oxoisovaleratedehydrogenasebetasubunit,mitochondrialprecursor,putative	transcript_product=2-oxoisovaleratedehydrogenasebetasubunit,mitochondrialprecursor,putative	location=TcChr38-S:44538-45644(-)	protein_length=368	sequence_SO=chromosome	SO=protein_coding
+	1.97986	3.2876	TcCLB.506241.170:mRNA-p1	transcript=TcCLB.506241.170:mRNA	gene=TcCLB.506241.170	organism=Trypanosoma_cruzi_CL_Brener_Non-Esmeraldo-like	gene_product=40SribosomalproteinS6,putative	transcript_product=40SribosomalproteinS6,putative	location=TcChr39-P:1803519-1804271(+)	protein_length=250	sequence_SO=chromosome	SO=protein_coding;TcCLB.510769.49:mRNA-p1	transcript=TcCLB.510769.49:mRNA	gene=TcCLB.510769.49	organism=Trypanosoma_cruzi_CL_Brener_Esmeraldo-like	gene_product=40SribosomalproteinS6,putative	transcript_product=40SribosomalproteinS6,putative	location=TcChr39-S:1803522-1804274(+)	protein_length=250	sequence_SO=chromosome	SO=protein_coding
+	3.44443	3.24721	TcCLB.509571.50:mRNA-p1	transcript=TcCLB.509571.50:mRNA	gene=TcCLB.509571.50	organism=Trypanosoma_cruzi_CL_Brener_Non-Esmeraldo-like	gene_product=hypotheticalprotein,conserved	transcript_product=hypotheticalprotein,conserved	location=TcChr12-P:428502-429953(-)	protein_length=483	sequence_SO=chromosome	SO=protein_coding
+	2.46586	3.22522	TcCLB.511711.100:mRNA-p1	transcript=TcCLB.511711.100:mRNA	gene=TcCLB.511711.100	organism=Trypanosoma_cruzi_CL_Brener_Esmeraldo-like	gene_product=hypotheticalprotein,conserved	transcript_product=hypotheticalprotein,conserved	location=TcChr35-S:702799-703650(+)	protein_length=283	sequence_SO=chromosome	SO=protein_coding;TcCLB.503987.20:mRNA-p1	transcript=TcCLB.503987.20:mRNA	gene=TcCLB.503987.20	organism=Trypanosoma_cruzi_CL_Brener_Non-Esmeraldo-like	gene_product=hypotheticalprotein,conserved	transcript_product=hypotheticalprotein,conserved	location=TcChr35-P:703564-704415(+)	protein_length=283	sequence_SO=chromosome	SO=protein_coding
+	3.2451	3.20891	TcCLB.511245.230:mRNA-p1	transcript=TcCLB.511245.230:mRNA	gene=TcCLB.511245.230	organism=Trypanosoma_cruzi_CL_Brener_Non-Esmeraldo-like	gene_product=hypotheticalprotein,conserved	transcript_product=hypotheticalprotein,conserved	location=TcChr11-P:312747-314231(-)	protein_length=494	sequence_SO=chromosome	SO=protein_coding;TcCLB.427247.4:mRNA-p1	transcript=TcCLB.427247.4:mRNA	gene=TcCLB.427247.4	organism=Trypanosoma_cruzi_CL_Brener_Esmeraldo-like	gene_product=hypotheticalprotein,conserved(fragment)	transcript_product=hypotheticalprotein,conserved(fragment)	location=TcChr11-S:313421-314383(-)	protein_length=321	sequence_SO=chromosome	SO=protein_coding
+	2.14757	3.1558	TcCLB.503959.78:mRNA-p1	transcript=TcCLB.503959.78:mRNA	gene=TcCLB.503959.78	organism=Trypanosoma_cruzi_CL_Brener_Esmeraldo-like	gene_product=hypotheticalprotein,conserved	transcript_product=hypotheticalprotein,conserved	location=TcChr36-S:1077602-1078837(-)	protein_length=412	sequence_SO=chromosome	SO=protein_coding
+	2.02456	3.11597	TcCLB.508041.10:mRNA-p1	transcript=TcCLB.508041.10:mRNA	gene=TcCLB.508041.10	organism=Trypanosoma_cruzi_CL_Brener_Esmeraldo-like	gene_product=SKP1-likeprotein	transcript_product=SKP1-likeprotein	location=TcChr27-S:74615-75163(-)	protein_length=182	sequence_SO=chromosome	SO=protein_coding;TcCLB.506297.350:mRNA-p1	transcript=TcCLB.506297.350:mRNA	gene=TcCLB.506297.350	organism=Trypanosoma_cruzi_CL_Brener_Non-Esmeraldo-like	gene_product=SKP1-likeprotein	transcript_product=SKP1-likeprotein	location=TcChr27-P:74615-75163(-)	protein_length=182	sequence_SO=chromosome	SO=protein_coding
+	3.29367	3.08038	TcCLB.511239.80:mRNA-p1	transcript=TcCLB.511239.80:mRNA	gene=TcCLB.511239.80	organism=Trypanosoma_cruzi_CL_Brener_Non-Esmeraldo-like	gene_product=hypotheticalprotein,conserved	transcript_product=hypotheticalprotein,conserved	location=TcChr11-P:191784-193031(-)	protein_length=415	sequence_SO=chromosome	SO=protein_coding;TcCLB.506605.90:mRNA-p1	transcript=TcCLB.506605.90:mRNA	gene=TcCLB.506605.90	organism=Trypanosoma_cruzi_CL_Brener_Esmeraldo-like	gene_product=hypotheticalprotein,conserved	transcript_product=hypotheticalprotein,conserved	location=TcChr11-S:169946-171196(+)	protein_length=416	sequence_SO=chromosome	SO=protein_coding
+	3.47497	3.04087	TcCLB.510687.120:mRNA-p1	transcript=TcCLB.510687.120:mRNA	gene=TcCLB.510687.120	organism=Trypanosoma_cruzi_CL_Brener_Non-Esmeraldo-like	gene_product=snoRNPproteinGAR1,putative	transcript_product=snoRNPproteinGAR1,putative	location=TcChr34-P:118962-119681(-)	protein_length=239	sequence_SO=chromosome	SO=protein_coding
+	1.73493	2.99128	TcCLB.508277.320:mRNA-p1	transcript=TcCLB.508277.320:mRNA	gene=TcCLB.508277.320	organism=Trypanosoma_cruzi_CL_Brener_Esmeraldo-like	gene_product=hypotheticalprotein,conserved	transcript_product=hypotheticalprotein,conserved	location=TcChr7-S:192099-192989(+)	protein_length=296	sequence_SO=chromosome	SO=protein_coding;TcCLB.431849.20:mRNA-p1	transcript=TcCLB.431849.20:mRNA	gene=TcCLB.431849.20	organism=Trypanosoma_cruzi_CL_Brener_Non-Esmeraldo-like	gene_product=hypotheticalprotein,conserved(fragment)	transcript_product=hypotheticalprotein,conserved(fragment)	location=TcChr7-P:193554-194204(+)	protein_length=217	sequence_SO=chromosome	SO=protein_coding
+	2.61824	2.95414	TcCLB.508443.30:mRNA-p1	transcript=TcCLB.508443.30:mRNA	gene=TcCLB.508443.30	organism=Trypanosoma_cruzi_CL_Brener_Non-Esmeraldo-like	gene_product=hypotheticalprotein,conserved	transcript_product=hypotheticalprotein,conserved	location=TcChr35-P:729792-732116(+)	protein_length=774	sequence_SO=chromosome	SO=protein_coding
+	4.49828	2.92081	TcCLB.509733.100:mRNA-p1	transcript=TcCLB.509733.100:mRNA	gene=TcCLB.509733.100	organism=Trypanosoma_cruzi_CL_Brener_Non-Esmeraldo-like	gene_product=translationelongationfactor1-beta,putative	transcript_product=translationelongationfactor1-beta,putative	location=TcChr37-P:1040039-1040632(-)	protein_length=197	sequence_SO=chromosome	SO=protein_coding
+	1.93479	2.90324	TcCLB.506201.70:mRNA-p1	transcript=TcCLB.506201.70:mRNA	gene=TcCLB.506201.70	organism=Trypanosoma_cruzi_CL_Brener_Non-Esmeraldo-like	gene_product=serine/threonine-proteinphosphatasePP1alpha	transcript_product=serine/threonine-proteinphosphatasePP1alpha	location=TcChr34-P:992523-993416(-)	protein_length=297	sequence_SO=chromosome	SO=protein_coding;TcCLB.509633.60:mRNA-p1	transcript=TcCLB.509633.60:mRNA	gene=TcCLB.509633.60	organism=Trypanosoma_cruzi_CL_Brener_Esmeraldo-like	gene_product=serine/threonine-proteinphosphatasePP1,putative	transcript_product=serine/threonine-proteinphosphatasePP1,putative	location=TcChr34-S:994511-995395(-)	protein_length=294	sequence_SO=chromosome	SO=protein_coding;TcCLB.509633.50:mRNA-p1	transcript=TcCLB.509633.50:mRNA	gene=TcCLB.509633.50	organism=Trypanosoma_cruzi_CL_Brener_Esmeraldo-like	gene_product=serine/threonine-proteinphosphatasePP1,putative	transcript_product=serine/threonine-proteinphosphatasePP1,putative	location=TcChr34-S:996314-997198(-)	protein_length=294	sequence_SO=chromosome	SO=protein_coding;TcCLB.506201.80:mRNA-p1	transcript=TcCLB.506201.80:mRNA	gene=TcCLB.506201.80	organism=Trypanosoma_cruzi_CL_Brener_Non-Esmeraldo-like	gene_product=serine/threonine-proteinphosphatasePP1,putative	transcript_product=serine/threonine-proteinphosphatasePP1,putative	location=TcChr34-P:994871-995755(-)	protein_length=294	sequence_SO=chromosome	SO=protein_coding;TcCLB.438059.10:mRNA-p1	transcript=TcCLB.438059.10:mRNA	gene=TcCLB.438059.10	organism=Trypanosoma_cruzi_CL_Brener_Esmeraldo-like	gene_product=serine/threonine-proteinphosphatasePP1alpha	transcript_product=serine/threonine-proteinphosphatasePP1alpha	location=TcChr34-S:992729-993238(-)	protein_length=169	sequence_SO=chromosome	SO=protein_coding
+	2.80085	2.89616	TcCLB.508895.60:mRNA-p1	transcript=TcCLB.508895.60:mRNA	gene=TcCLB.508895.60	organism=Trypanosoma_cruzi_CL_Brener_Non-Esmeraldo-like	gene_product=RNA-bindingprotein,putative	transcript_product=RNA-bindingprotein,putative	location=TcChr40-P:413196-414596(-)	protein_length=466	sequence_SO=chromosome	SO=protein_coding
+	2.30543	2.89611	TcCLB.506591.69:mRNA-p1	transcript=TcCLB.506591.69:mRNA	gene=TcCLB.506591.69	organism=Trypanosoma_cruzi_CL_Brener_Esmeraldo-like	gene_product=NucleoporinNUP53b	transcript_product=NucleoporinNUP53b	location=TcChr36-S:194055-195578(-)	protein_length=507	sequence_SO=chromosome	SO=protein_coding
+	2.55233	2.87274	TcCLB.510055.50:mRNA-p1	transcript=TcCLB.510055.50:mRNA	gene=TcCLB.510055.50	organism=Trypanosoma_cruzi_CL_Brener_Esmeraldo-like	gene_product=hypotheticalprotein,conserved	transcript_product=hypotheticalprotein,conserved	location=TcChr17-S:517771-520698(+)	protein_length=975	sequence_SO=chromosome	SO=protein_coding
+	1.78604	2.80457	TcCLB.506679.70:mRNA-p1	transcript=TcCLB.506679.70:mRNA	gene=TcCLB.506679.70	organism=Trypanosoma_cruzi_CL_Brener_Non-Esmeraldo-like	gene_product=eukaryotictranslationinitiationfactor6(eIF-6),putative	transcript_product=eukaryotictranslationinitiationfactor6(eIF-6),putative	location=TcChr20-P:200574-201482(+)	protein_length=302	sequence_SO=chromosome	SO=protein_coding
+	3.24849	2.78688	TcCLB.510579.40:mRNA-p1	transcript=TcCLB.510579.40:mRNA	gene=TcCLB.510579.40	organism=Trypanosoma_cruzi_CL_Brener_Non-Esmeraldo-like	gene_product=hypotheticalprotein,conserved	transcript_product=hypotheticalprotein,conserved	location=TcChr8-P:244889-245656(-)	protein_length=255	sequence_SO=chromosome	SO=protein_coding
+	3.99704	2.74159	TcCLB.506127.110:mRNA-p1	transcript=TcCLB.506127.110:mRNA	gene=TcCLB.506127.110	organism=Trypanosoma_cruzi_CL_Brener_Esmeraldo-like	gene_product=eukaryoticpeptidechainreleasefactorsubunit1,putative	transcript_product=eukaryoticpeptidechainreleasefactorsubunit1,putative	location=TcChr39-S:606782-608140(+)	protein_length=452	sequence_SO=chromosome	SO=protein_coding;TcCLB.503593.70:mRNA-p1	transcript=TcCLB.503593.70:mRNA	gene=TcCLB.503593.70	organism=Trypanosoma_cruzi_CL_Brener_Non-Esmeraldo-like	gene_product=eukaryoticpeptidechainreleasefactorsubunit1,putative(fragment)	transcript_product=eukaryoticpeptidechainreleasefactorsubunit1,putative(fragment)	location=TcChr39-P:606144-606683(+)	protein_length=180	sequence_SO=chromosome	SO=protein_coding
+	2.62278	2.72803	TcCLB.506679.130:mRNA-p1	transcript=TcCLB.506679.130:mRNA	gene=TcCLB.506679.130	organism=Trypanosoma_cruzi_CL_Brener_Non-Esmeraldo-like	gene_product=hypotheticalprotein,conserved	transcript_product=hypotheticalprotein,conserved	location=TcChr20-P:228024-228638(+)	protein_length=204	sequence_SO=chromosome	SO=protein_coding
+	1.97827	2.71782	TcCLB.506925.20:mRNA-p1	transcript=TcCLB.506925.20:mRNA	gene=TcCLB.506925.20	organism=Trypanosoma_cruzi_CL_Brener_Esmeraldo-like	gene_product=hypotheticalprotein,conserved	transcript_product=hypotheticalprotein,conserved	location=TcChr39-S:126990-127991(-)	protein_length=333	sequence_SO=chromosome	SO=protein_coding
+	1.68451	2.65717	TcCLB.510121.50:mRNA-p1	transcript=TcCLB.510121.50:mRNA	gene=TcCLB.510121.50	organism=Trypanosoma_cruzi_CL_Brener_Non-Esmeraldo-like	gene_product=calmodulin,putative	transcript_product=calmodulin,putative	location=TcChr5-P:121166-121726(-)	protein_length=186	sequence_SO=chromosome	SO=protein_coding;TcCLB.508951.50:mRNA-p1	transcript=TcCLB.508951.50:mRNA	gene=TcCLB.508951.50	organism=Trypanosoma_cruzi_CL_Brener_Esmeraldo-like	gene_product=calmodulin,putative	transcript_product=calmodulin,putative	location=TcChr5-S:122120-122695(-)	protein_length=191	sequence_SO=chromosome	SO=protein_coding
+	2.95896	2.61326	TcCLB.506959.130:mRNA-p1	transcript=TcCLB.506959.130:mRNA	gene=TcCLB.506959.130	organism=Trypanosoma_cruzi_CL_Brener_Non-Esmeraldo-like	gene_product=60SribosomalproteinL30,putative	transcript_product=60SribosomalproteinL30,putative	location=TcChr38-P:88628-88945(+)	protein_length=105	sequence_SO=chromosome	SO=protein_coding;TcCLB.506959.120:mRNA-p1	transcript=TcCLB.506959.120:mRNA	gene=TcCLB.506959.120	organism=Trypanosoma_cruzi_CL_Brener_Non-Esmeraldo-like	gene_product=60SribosomalproteinL30,putative	transcript_product=60SribosomalproteinL30,putative	location=TcChr38-P:89214-89531(+)	protein_length=105	sequence_SO=chromosome	SO=protein_coding;TcCLB.503453.40:mRNA-p1	transcript=TcCLB.503453.40:mRNA	gene=TcCLB.503453.40	organism=Trypanosoma_cruzi_CL_Brener_Esmeraldo-like	gene_product=60SribosomalproteinL30,putative	transcript_product=60SribosomalproteinL30,putative	location=TcChr38-S:89999-90316(+)	protein_length=105	sequence_SO=chromosome	SO=protein_coding;TcCLB.503453.30:mRNA-p1	transcript=TcCLB.503453.30:mRNA	gene=TcCLB.503453.30	organism=Trypanosoma_cruzi_CL_Brener_Esmeraldo-like	gene_product=60SribosomalproteinL30,putative	transcript_product=60SribosomalproteinL30,putative	location=TcChr38-S:89406-89723(+)	protein_length=105	sequence_SO=chromosome	SO=protein_coding
+	2.69883	2.58527	TcCLB.507677.50:mRNA-p1	transcript=TcCLB.507677.50:mRNA	gene=TcCLB.507677.50	organism=Trypanosoma_cruzi_CL_Brener_Esmeraldo-like	gene_product=hypotheticalprotein,conserved	transcript_product=hypotheticalprotein,conserved	location=TcChr37-S:958243-958545(+)	protein_length=100	sequence_SO=chromosome	SO=protein_coding
+	4.12553	2.58514	TcCLB.510719.210:mRNA-p1	transcript=TcCLB.510719.210:mRNA	gene=TcCLB.510719.210	organism=Trypanosoma_cruzi_CL_Brener_Esmeraldo-like	gene_product=hypotheticalprotein,conserved	transcript_product=hypotheticalprotein,conserved	location=TcChr16-S:218083-219594(+)	protein_length=503	sequence_SO=chromosome	SO=protein_coding
+	1.78851	2.56576	TcCLB.508909.20:mRNA-p1	transcript=TcCLB.508909.20:mRNA	gene=TcCLB.508909.20	organism=Trypanosoma_cruzi_CL_Brener_Non-Esmeraldo-like	gene_product=GMPreductase	transcript_product=GMPreductase	location=TcChr17-P:406371-407846(+)	protein_length=491	sequence_SO=chromosome	SO=protein_coding;TcCLB.506519.130:mRNA-p1	transcript=TcCLB.506519.130:mRNA	gene=TcCLB.506519.130	organism=Trypanosoma_cruzi_CL_Brener_Esmeraldo-like	gene_product=GMPreductase	transcript_product=GMPreductase	location=TcChr17-S:404032-405507(+)	protein_length=491	sequence_SO=chromosome	SO=protein_coding
+	1.87939	2.52219	TcCLB.510897.6:mRNA-p1	transcript=TcCLB.510897.6:mRNA	gene=TcCLB.510897.6	organism=Trypanosoma_cruzi_CL_Brener_Non-Esmeraldo-like	gene_product=DyneinlightchainLC6,flagellarouterarm,putative	transcript_product=DyneinlightchainLC6,flagellarouterarm,putative	location=TcChr30-P:517196-517468(+)	protein_length=90	sequence_SO=chromosome	SO=protein_coding
+	3.02568	2.51942	TcCLB.508865.10:mRNA-p1	transcript=TcCLB.508865.10:mRNA	gene=TcCLB.508865.10	organism=Trypanosoma_cruzi_CL_Brener_Non-Esmeraldo-like	gene_product=glutathionesynthetase,putative	transcript_product=glutathionesynthetase,putative	location=TcChr11-P:337952-339559(-)	protein_length=535	sequence_SO=chromosome	SO=protein_coding;TcCLB.506659.30:mRNA-p1	transcript=TcCLB.506659.30:mRNA	gene=TcCLB.506659.30	organism=Trypanosoma_cruzi_CL_Brener_Esmeraldo-like	gene_product=glutathionesynthetase,putative	transcript_product=glutathionesynthetase,putative	location=TcChr11-S:337952-339559(-)	protein_length=535	sequence_SO=chromosome	SO=protein_coding
+	3.3443	2.51882	TcCLB.511557.20:mRNA-p1	transcript=TcCLB.511557.20:mRNA	gene=TcCLB.511557.20	organism=Trypanosoma_cruzi_CL_Brener_Esmeraldo-like	gene_product=hypotheticalprotein,conserved	transcript_product=hypotheticalprotein,conserved	location=TcChr41-S:505913-506620(-)	protein_length=235	sequence_SO=chromosome	SO=protein_coding;TcCLB.503995.40:mRNA-p1	transcript=TcCLB.503995.40:mRNA	gene=TcCLB.503995.40	organism=Trypanosoma_cruzi_CL_Brener_Non-Esmeraldo-like	gene_product=hypotheticalprotein,conserved	transcript_product=hypotheticalprotein,conserved	location=TcChr41-P:506011-506718(-)	protein_length=235	sequence_SO=chromosome	SO=protein_coding
+	3.07451	2.5187	TcCLB.508387.160:mRNA-p1	transcript=TcCLB.508387.160:mRNA	gene=TcCLB.508387.160	organism=Trypanosoma_cruzi_CL_Brener_Esmeraldo-like	gene_product=Phosphatidylinositol4-phosphate5-kinase,putative	transcript_product=Phosphatidylinositol4-phosphate5-kinase,putative	location=TcChr28-S:195514-197832(+)	protein_length=772	sequence_SO=chromosome	SO=protein_coding
+	2.52647	2.48715	TcCLB.504147.340:mRNA-p1	transcript=TcCLB.504147.340:mRNA	gene=TcCLB.504147.340	organism=Trypanosoma_cruzi_CL_Brener_Esmeraldo-like	gene_product=hypotheticalprotein,conserved	transcript_product=hypotheticalprotein,conserved	location=TcChr37-S:523785-524792(+)	protein_length=335	sequence_SO=chromosome	SO=protein_coding
+	1.96915	2.43193	TcCLB.510819.60:mRNA-p1	transcript=TcCLB.510819.60:mRNA	gene=TcCLB.510819.60	organism=Trypanosoma_cruzi_CL_Brener_Non-Esmeraldo-like	gene_product=ATP-dependentproteaseATPasesubunitHslU1,putative	transcript_product=ATP-dependentproteaseATPasesubunitHslU1,putative	location=TcChr3-P:34327-35751(-)	protein_length=474	sequence_SO=chromosome	SO=protein_coding;TcCLB.506739.50:mRNA-p1	transcript=TcCLB.506739.50:mRNA	gene=TcCLB.506739.50	organism=Trypanosoma_cruzi_CL_Brener_Esmeraldo-like	gene_product=ATP-dependentproteaseATPasesubunitHslU1,putative	transcript_product=ATP-dependentproteaseATPasesubunitHslU1,putative	location=TcChr3-S:33962-35386(-)	protein_length=474	sequence_SO=chromosome	SO=protein_coding
+	1.77968	2.3752	TcCLB.509353.60:mRNA-p1	transcript=TcCLB.509353.60:mRNA	gene=TcCLB.509353.60	organism=Trypanosoma_cruzi_CL_Brener_Non-Esmeraldo-like	gene_product=calmodulin,putative	transcript_product=calmodulin,putative	location=TcChr7-P:280727-281200(+)	protein_length=157	sequence_SO=chromosome	SO=protein_coding
+	2.50484	2.2752	TcCLB.508737.170:mRNA-p1	transcript=TcCLB.508737.170:mRNA	gene=TcCLB.508737.170	organism=Trypanosoma_cruzi_CL_Brener_Non-Esmeraldo-like	gene_product=hypotheticalprotein,conserved	transcript_product=hypotheticalprotein,conserved	location=TcChr24-P:280836-281798(-)	protein_length=320	sequence_SO=chromosome	SO=protein_coding;TcCLB.509127.80:mRNA-p1	transcript=TcCLB.509127.80:mRNA	gene=TcCLB.509127.80	organism=Trypanosoma_cruzi_CL_Brener_Esmeraldo-like	gene_product=hypotheticalprotein,conserved	transcript_product=hypotheticalprotein,conserved	location=TcChr24-S:280920-281885(-)	protein_length=321	sequence_SO=chromosome	SO=protein_coding
+	2.3931	2.15586	TcCLB.508567.40:mRNA-p1	transcript=TcCLB.508567.40:mRNA	gene=TcCLB.508567.40	organism=Trypanosoma_cruzi_CL_Brener_Esmeraldo-like	gene_product=hypotheticalprotein,conserved	transcript_product=hypotheticalprotein,conserved	location=TcChr19-S:149466-150341(-)	protein_length=291	sequence_SO=chromosome	SO=protein_coding
+	1.80033	2.13047	TcCLB.511903.180:mRNA-p1	transcript=TcCLB.511903.180:mRNA	gene=TcCLB.511903.180	organism=Trypanosoma_cruzi_CL_Brener_Non-Esmeraldo-like	gene_product=hypotheticalprotein,conserved	transcript_product=hypotheticalprotein,conserved	location=TcChr26-P:147041-147982(+)	protein_length=313	sequence_SO=chromosome	SO=protein_coding;TcCLB.511065.23:mRNA-p1	transcript=TcCLB.511065.23:mRNA	gene=TcCLB.511065.23	organism=Trypanosoma_cruzi_CL_Brener_Esmeraldo-like	gene_product=hypotheticalprotein,conserved	transcript_product=hypotheticalprotein,conserved	location=TcChr26-S:147031-147972(+)	protein_length=313	sequence_SO=chromosome	SO=protein_coding
+	2.37419	2.10556	TcCLB.511211.220:mRNA-p1	transcript=TcCLB.511211.220:mRNA	gene=TcCLB.511211.220	organism=Trypanosoma_cruzi_CL_Brener_Esmeraldo-like	gene_product=heatshockprotein70,putative	transcript_product=heatshockprotein70,putative	location=TcChr30-S:696464-698506(-)	protein_length=680	sequence_SO=chromosome	SO=protein_coding;TcCLB.510437.79:mRNA-p1	transcript=TcCLB.510437.79:mRNA	gene=TcCLB.510437.79	organism=Trypanosoma_cruzi_CL_Brener_Non-Esmeraldo-like	gene_product=heatshockprotein70,putative	transcript_product=heatshockprotein70,putative	location=TcChr30-P:697805-698551(-)	protein_length=249	sequence_SO=chromosome	SO=protein_coding
+	1.92312	2.01472	TcCLB.506227.210:mRNA-p1	transcript=TcCLB.506227.210:mRNA	gene=TcCLB.506227.210	organism=Trypanosoma_cruzi_CL_Brener_Esmeraldo-like	gene_product=hypotheticalprotein,conserved	transcript_product=hypotheticalprotein,conserved	location=TcChr14-S:152134-153057(+)	protein_length=307	sequence_SO=chromosome	SO=protein_coding
+	2.46919	1.8989	TcCLB.507951.270:mRNA-p1	transcript=TcCLB.507951.270:mRNA	gene=TcCLB.507951.270	organism=Trypanosoma_cruzi_CL_Brener_Non-Esmeraldo-like	gene_product=LETM1andEF-handdomain-containingprotein1,putative	transcript_product=LETM1andEF-handdomain-containingprotein1,putative	location=TcChr36-P:255352-256791(+)	protein_length=479	sequence_SO=chromosome	SO=protein_coding
+	3.13567	1.85024	TcCLB.509213.120:mRNA-p1	transcript=TcCLB.509213.120:mRNA	gene=TcCLB.509213.120	organism=Trypanosoma_cruzi_CL_Brener_Non-Esmeraldo-like	gene_product=cytosolicnonspecificdipeptidase,putative	transcript_product=cytosolicnonspecificdipeptidase,putative	location=TcChr20-P:432307-433731(+)	protein_length=474	sequence_SO=chromosome	SO=protein_coding
+	2.03059	1.82105	TcCLB.508461.270:mRNA-p1	transcript=TcCLB.508461.270:mRNA	gene=TcCLB.508461.270	organism=Trypanosoma_cruzi_CL_Brener_Non-Esmeraldo-like	gene_product=rab7GTPbindingprotein,putative	transcript_product=rab7GTPbindingprotein,putative	location=TcChr39-P:1238753-1239418(-)	protein_length=221	sequence_SO=chromosome	SO=protein_coding
+	2.22023	1.81527	TcCLB.510729.220:mRNA-p1	transcript=TcCLB.510729.220:mRNA	gene=TcCLB.510729.220	organism=Trypanosoma_cruzi_CL_Brener_Non-Esmeraldo-like	gene_product=hypotheticalprotein,conserved	transcript_product=hypotheticalprotein,conserved	location=TcChr39-P:958593-961697(-)	protein_length=1034	sequence_SO=chromosome	SO=protein_coding;TcCLB.506885.200:mRNA-p1	transcript=TcCLB.506885.200:mRNA	gene=TcCLB.506885.200	organism=Trypanosoma_cruzi_CL_Brener_Esmeraldo-like	gene_product=hypotheticalprotein,conserved	transcript_product=hypotheticalprotein,conserved	location=TcChr39-S:959586-962696(-)	protein_length=1036	sequence_SO=chromosome	SO=protein_coding
+	1.74287	1.79125	TcCLB.506337.210:mRNA-p1	transcript=TcCLB.506337.210:mRNA	gene=TcCLB.506337.210	organism=Trypanosoma_cruzi_CL_Brener_Non-Esmeraldo-like	gene_product=signalrecognitionparticlereceptorlikeprotein,putative	transcript_product=signalrecognitionparticlereceptorlikeprotein,putative	location=TcChr16-P:139054-140778(+)	protein_length=574	sequence_SO=chromosome	SO=protein_coding
+	2.06162	1.76805	TcCLB.507649.80:mRNA-p1	transcript=TcCLB.507649.80:mRNA	gene=TcCLB.507649.80	organism=Trypanosoma_cruzi_CL_Brener_Non-Esmeraldo-like	gene_product=nucleolarRNA-bindingprotein,putative	transcript_product=nucleolarRNA-bindingprotein,putative	location=TcChr19-P:169299-170387(-)	protein_length=362	sequence_SO=chromosome	SO=protein_coding
+	2.2473	1.75382	TcCLB.510101.200:mRNA-p1	transcript=TcCLB.510101.200:mRNA	gene=TcCLB.510101.200	organism=Trypanosoma_cruzi_CL_Brener_Esmeraldo-like	gene_product=zincfingerccchandcchcdomain-containingprotein	transcript_product=zincfingerccchandcchcdomain-containingprotein	location=TcChr27-S:124761-126158(-)	protein_length=465	sequence_SO=chromosome	SO=protein_coding
+	2.0698	1.71389	TcCLB.511643.10:mRNA-p1	transcript=TcCLB.511643.10:mRNA	gene=TcCLB.511643.10	organism=Trypanosoma_cruzi_CL_Brener_Non-Esmeraldo-like	gene_product=hypotheticalprotein,conserved	transcript_product=hypotheticalprotein,conserved	location=TcChr21-P:179917-180894(-)	protein_length=325	sequence_SO=chromosome	SO=protein_coding;TcCLB.511923.130:mRNA-p1	transcript=TcCLB.511923.130:mRNA	gene=TcCLB.511923.130	organism=Trypanosoma_cruzi_CL_Brener_Non-Esmeraldo-like	gene_product=hypotheticalprotein,conserved	transcript_product=hypotheticalprotein,conserved	location=TcChr25-P:595238-596215(+)	protein_length=325	sequence_SO=chromosome	SO=protein_coding;TcCLB.508375.60:mRNA-p1	transcript=TcCLB.508375.60:mRNA	gene=TcCLB.508375.60	organism=Trypanosoma_cruzi_CL_Brener_Esmeraldo-like	gene_product=succinatedehydrogenasesubunit	transcript_product=succinatedehydrogenasesubunit	location=TcChr21-S:183846-184826(-)	protein_length=326	sequence_SO=chromosome	SO=protein_coding;TcCLB.507091.30:mRNA-p1	transcript=TcCLB.507091.30:mRNA	gene=TcCLB.507091.30	organism=Trypanosoma_cruzi_CL_Brener_Esmeraldo-like	gene_product=succinatedehydrogenasesubunit	transcript_product=succinatedehydrogenasesubunit	location=TcChr25-S:467958-468938(+)	protein_length=326	sequence_SO=chromosome	SO=protein_coding
+	2.55492	1.65898	TcCLB.510629.420:mRNA-p1	transcript=TcCLB.510629.420:mRNA	gene=TcCLB.510629.420	organism=Trypanosoma_cruzi_CL_Brener_Non-Esmeraldo-like	gene_product=proteinphosphatase1,regulatorysubunit,putative	transcript_product=proteinphosphatase1,regulatorysubunit,putative	location=TcChr28-P:636423-637631(+)	protein_length=402	sequence_SO=chromosome	SO=protein_coding;TcCLB.507867.60:mRNA-p1	transcript=TcCLB.507867.60:mRNA	gene=TcCLB.507867.60	organism=Trypanosoma_cruzi_CL_Brener_Esmeraldo-like	gene_product=proteinphosphatase1,regulatorysubunit,putative	transcript_product=proteinphosphatase1,regulatorysubunit,putative	location=TcChr28-S:636589-637797(+)	protein_length=402	sequence_SO=chromosome	SO=protein_coding
+	2.64454	1.65852	TcCLB.508043.30:mRNA-p1	transcript=TcCLB.508043.30:mRNA	gene=TcCLB.508043.30	organism=Trypanosoma_cruzi_CL_Brener_Non-Esmeraldo-like	gene_product=ubiquitin-activatingenzymeE1,putative	transcript_product=ubiquitin-activatingenzymeE1,putative	location=TcChr22-P:348849-351965(-)	protein_length=1038	sequence_SO=chromosome	SO=protein_coding;TcCLB.504427.250:mRNA-p1	transcript=TcCLB.504427.250:mRNA	gene=TcCLB.504427.250	organism=Trypanosoma_cruzi_CL_Brener_Esmeraldo-like	gene_product=ubiquitin-activatingenzymeE1,putative	transcript_product=ubiquitin-activatingenzymeE1,putative	location=TcChr22-S:333445-336561(-)	protein_length=1038	sequence_SO=chromosome	SO=protein_coding
+	1.97568	1.6384	TcCLB.503479.70:mRNA-p1	transcript=TcCLB.503479.70:mRNA	gene=TcCLB.503479.70	organism=Trypanosoma_cruzi_CL_Brener_Esmeraldo-like	gene_product=hookcomplexprotein,conserved	transcript_product=hookcomplexprotein,conserved	location=TcChr10-S:305778-309593(-)	protein_length=1271	sequence_SO=chromosome	SO=protein_coding;TcCLB.506855.240:pseudogenic_transcript-p1	transcript=TcCLB.506855.240:pseudogenic_transcript	gene=TcCLB.506855.240	organism=Trypanosoma_cruzi_CL_Brener_Non-Esmeraldo-like	gene_product=hookcomplexprotein,conserved(pseudogene)	transcript_product=hookcomplexprotein,conserved(pseudogene)	location=TcChr10-P:305778-309395(-)	protein_length=1206	sequence_SO=chromosome	SO=protein_coding
+	2.44148	1.60228	TcCLB.509537.70:mRNA-p1	transcript=TcCLB.509537.70:mRNA	gene=TcCLB.509537.70	organism=Trypanosoma_cruzi_CL_Brener_Esmeraldo-like	gene_product=hypotheticalprotein,conserved	transcript_product=hypotheticalprotein,conserved	location=TcChr4-S:10122-10862(-)	protein_length=246	sequence_SO=chromosome	SO=protein_coding
+	2.69827	1.59681	TcCLB.503855.60:mRNA-p1	transcript=TcCLB.503855.60:mRNA	gene=TcCLB.503855.60	organism=Trypanosoma_cruzi_CL_Brener_Esmeraldo-like	gene_product=hypotheticalprotein,conserved	transcript_product=hypotheticalprotein,conserved	location=TcChr8-S:130083-131156(-)	protein_length=357	sequence_SO=chromosome	SO=protein_coding
+	2.48353	1.59493	TcCLB.509857.40:mRNA-p1	transcript=TcCLB.509857.40:mRNA	gene=TcCLB.509857.40	organism=Trypanosoma_cruzi_CL_Brener_Non-Esmeraldo-like	gene_product=hypotheticalprotein,conserved	transcript_product=hypotheticalprotein,conserved	location=TcChr22-P:501959-504118(+)	protein_length=719	sequence_SO=chromosome	SO=protein_coding;TcCLB.510513.70:mRNA-p1	transcript=TcCLB.510513.70:mRNA	gene=TcCLB.510513.70	organism=Trypanosoma_cruzi_CL_Brener_Esmeraldo-like	gene_product=hypotheticalprotein,conserved	transcript_product=hypotheticalprotein,conserved	location=TcChr22-S:501954-503903(+)	protein_length=649	sequence_SO=chromosome	SO=protein_coding
+	3.70753	1.45617	TcCLB.506407.50:mRNA-p1	transcript=TcCLB.506407.50:mRNA	gene=TcCLB.506407.50	organism=Trypanosoma_cruzi_CL_Brener_Esmeraldo-like	gene_product=hypotheticalprotein,conserved	transcript_product=hypotheticalprotein,conserved	location=TcChr36-S:1109680-1111146(-)	protein_length=488	sequence_SO=chromosome	SO=protein_coding
+	3.03231	1.44641	TcCLB.511287.40:mRNA-p1	transcript=TcCLB.511287.40:mRNA	gene=TcCLB.511287.40	organism=Trypanosoma_cruzi_CL_Brener_Non-Esmeraldo-like	gene_product=40SribosomalproteinS2,putative	transcript_product=40SribosomalproteinS2,putative	location=TcChr40-P:488990-489781(+)	protein_length=263	sequence_SO=chromosome	SO=protein_coding;TcCLB.511287.120:mRNA-p1	transcript=TcCLB.511287.120:mRNA	gene=TcCLB.511287.120	organism=Trypanosoma_cruzi_CL_Brener_Non-Esmeraldo-like	gene_product=40SribosomalproteinS2,putative	transcript_product=40SribosomalproteinS2,putative	location=TcChr40-P:473358-474149(+)	protein_length=263	sequence_SO=chromosome	SO=protein_coding;TcCLB.506213.60:mRNA-p1	transcript=TcCLB.506213.60:mRNA	gene=TcCLB.506213.60	organism=Trypanosoma_cruzi_CL_Brener_Esmeraldo-like	gene_product=40SribosomalproteinS2,putative	transcript_product=40SribosomalproteinS2,putative	location=TcChr40-S:489257-490048(+)	protein_length=263	sequence_SO=chromosome	SO=protein_coding;TcCLB.503833.40:mRNA-p1	transcript=TcCLB.503833.40:mRNA	gene=TcCLB.503833.40	organism=Trypanosoma_cruzi_CL_Brener_Esmeraldo-like	gene_product=40SribosomalproteinS2,putative	transcript_product=40SribosomalproteinS2,putative	location=TcChr40-S:473609-474400(+)	protein_length=263	sequence_SO=chromosome	SO=protein_coding
+	2.48624	1.29543	TcCLB.509885.30:mRNA-p1	transcript=TcCLB.509885.30:mRNA	gene=TcCLB.509885.30	organism=Trypanosoma_cruzi_CL_Brener_Esmeraldo-like	gene_product=SPFHdomain/Band7familyprotein,putative	transcript_product=SPFHdomain/Band7familyprotein,putative	location=TcChr28-S:654846-656069(+)	protein_length=407	sequence_SO=chromosome	SO=protein_coding
+	3.03466	1.1794	TcCLB.511445.20:mRNA-p1	transcript=TcCLB.511445.20:mRNA	gene=TcCLB.511445.20	organism=Trypanosoma_cruzi_CL_Brener_Esmeraldo-like	gene_product=radialspokeprotein3,putative	transcript_product=radialspokeprotein3,putative	location=TcChr39-S:294511-295515(+)	protein_length=334	sequence_SO=chromosome	SO=protein_coding;TcCLB.506721.20:mRNA-p1	transcript=TcCLB.506721.20:mRNA	gene=TcCLB.506721.20	organism=Trypanosoma_cruzi_CL_Brener_Non-Esmeraldo-like	gene_product=radialspokeprotein3,putative	transcript_product=radialspokeprotein3,putative	location=TcChr39-P:294511-295515(+)	protein_length=334	sequence_SO=chromosome	SO=protein_coding
+	3.17872	1.17125	TcCLB.509011.40:mRNA-p1	transcript=TcCLB.509011.40:mRNA	gene=TcCLB.509011.40	organism=Trypanosoma_cruzi_CL_Brener_Esmeraldo-like	gene_product=calreticulin,putative	transcript_product=calreticulin,putative	location=TcChr31-S:359419-360624(+)	protein_length=401	sequence_SO=chromosome	SO=protein_coding
+	2.20739	1.14963	TcCLB.506295.130:mRNA-p1	transcript=TcCLB.506295.130:mRNA	gene=TcCLB.506295.130	organism=Trypanosoma_cruzi_CL_Brener_Non-Esmeraldo-like	gene_product=prohibitin,putative	transcript_product=prohibitin,putative	location=TcChr38-P:49509-50429(-)	protein_length=306	sequence_SO=chromosome	SO=protein_coding
+	2.07016	1.1153	TcCLB.503945.10:mRNA-p1	transcript=TcCLB.503945.10:mRNA	gene=TcCLB.503945.10	organism=Trypanosoma_cruzi_CL_Brener_Non-Esmeraldo-like	gene_product=eukaryotictranslationinitiationfactor1A,putative	transcript_product=eukaryotictranslationinitiationfactor1A,putative	location=TcChr25-P:659551-659979(+)	protein_length=142	sequence_SO=chromosome	SO=protein_coding
+	2.18008	1.03538	TcCLB.509935.29:mRNA-p1	transcript=TcCLB.509935.29:mRNA	gene=TcCLB.509935.29	organism=Trypanosoma_cruzi_CL_Brener_Non-Esmeraldo-like	gene_product=prolineracemase(fragment)	transcript_product=prolineracemase(fragment)	location=TcChr11-P:406584-407477(+)	protein_length=298	sequence_SO=chromosome	SO=protein_coding;TcCLB.506795.80:mRNA-p1	transcript=TcCLB.506795.80:mRNA	gene=TcCLB.506795.80	organism=Trypanosoma_cruzi_CL_Brener_Esmeraldo-like	gene_product=prolineracemase	transcript_product=prolineracemase	location=TcChr11-S:406611-407675(+)	protein_length=354	sequence_SO=chromosome	SO=protein_coding
+	2.17188	1.01068	TcCLB.511725.250:mRNA-p1	transcript=TcCLB.511725.250:mRNA	gene=TcCLB.511725.250	organism=Trypanosoma_cruzi_CL_Brener_Non-Esmeraldo-like	gene_product=chaperonincontainingt-complexprotein,putative	transcript_product=chaperonincontainingt-complexprotein,putative	location=TcChr35-P:991002-992618(-)	protein_length=538	sequence_SO=chromosome	SO=protein_coding
+	2.8472	0.943009	TcCLB.506485.70:mRNA-p1	transcript=TcCLB.506485.70:mRNA	gene=TcCLB.506485.70	organism=Trypanosoma_cruzi_CL_Brener_Non-Esmeraldo-like	gene_product=hypotheticalprotein,conserved	transcript_product=hypotheticalprotein,conserved	location=TcChr36-P:277464-279248(+)	protein_length=594	sequence_SO=chromosome	SO=protein_coding
+	2.35767	0.917982	TcCLB.511627.110:mRNA-p1	transcript=TcCLB.511627.110:mRNA	gene=TcCLB.511627.110	organism=Trypanosoma_cruzi_CL_Brener_Esmeraldo-like	gene_product=heatshockproteinDNAJ,putative	transcript_product=heatshockproteinDNAJ,putative	location=TcChr23-S:526911-528110(+)	protein_length=399	sequence_SO=chromosome	SO=protein_coding
+	3.19582	0.855045	TcCLB.506825.40:mRNA-p1	transcript=TcCLB.506825.40:mRNA	gene=TcCLB.506825.40	organism=Trypanosoma_cruzi_CL_Brener_Esmeraldo-like	gene_product=hypotheticalprotein,conserved	transcript_product=hypotheticalprotein,conserved	location=TcChr27-S:674103-675650(+)	protein_length=515	sequence_SO=chromosome	SO=protein_coding
+	2.944	0.546246	TcCLB.506485.60:mRNA-p1	transcript=TcCLB.506485.60:mRNA	gene=TcCLB.506485.60	organism=Trypanosoma_cruzi_CL_Brener_Non-Esmeraldo-like	gene_product=hypotheticalprotein,conserved	transcript_product=hypotheticalprotein,conserved	location=TcChr36-P:273549-276923(+)	protein_length=1124	sequence_SO=chromosome	SO=protein_coding
[truncated: 1 more columns]
