# Supplementary material for: Branched-chain amino acids modulate the proteomic profile of Trypanosoma cruzi metacyclogenesis induced by proline
Source: PLoS Negl Trop Dis. 2024 Oct 9;18(10):e0012588. doi: 10.1371/journal.pntd.0012588 (PMC11493278; doi:10.1371/journal.pntd.0012588)
Supplement: S19 Table — (XLSX) [file pntd.0012588.s024.xlsx]

## Sheet: Table S19
Table S19. Upregulated proteins in TAU PRO-ILE
Significant	-LOG(P-value)	Difference	Protein IDs	Transcript ID	Gene	Organism	Gene Product	Transcript Product	Chr Location	Protein Length
+	3.09709	-5.26016	TcCLB.508263.5:mRNA-p1	transcript=TcCLB.508263.5:mRNA	gene=TcCLB.508263.5	organism=Trypanosoma_cruzi_CL_Brener_Non-Esmeraldo-like	gene_product=hypotheticalprotein,conserved(fragment)	transcript_product=hypotheticalprotein,conserved(fragment)	location=TcChr28-P:143331-143756(+)	protein_length=142	sequence_SO=chromosome	SO=protein_coding;TcCLB.506789.340:mRNA-p1	transcript=TcCLB.506789.340:mRNA	gene=TcCLB.506789.340	organism=Trypanosoma_cruzi_CL_Brener_Non-Esmeraldo-like	gene_product=hypotheticalprotein,conserved	transcript_product=hypotheticalprotein,conserved	location=TcChr28-P:145287-145733(+)	protein_length=148	sequence_SO=chromosome	SO=protein_coding;TcCLB.506789.334:mRNA-p1	transcript=TcCLB.506789.334:mRNA	gene=TcCLB.506789.334	organism=Trypanosoma_cruzi_CL_Brener_Non-Esmeraldo-like	gene_product=hypotheticalprotein,conserved	transcript_product=hypotheticalprotein,conserved	location=TcChr28-P:146872-147318(+)	protein_length=148	sequence_SO=chromosome	SO=protein_coding;TcCLB.510613.40:mRNA-p1	transcript=TcCLB.510613.40:mRNA	gene=TcCLB.510613.40	organism=Trypanosoma_cruzi_CL_Brener_Esmeraldo-like	gene_product=hypotheticalprotein,conserved(fragment)	transcript_product=hypotheticalprotein,conserved(fragment)	location=TcChr28-S:143282-143458(+)	protein_length=59	sequence_SO=chromosome	SO=protein_coding;TcCLB.510615.4:mRNA-p1	transcript=TcCLB.510615.4:mRNA	gene=TcCLB.510615.4	organism=Trypanosoma_cruzi_CL_Brener_Esmeraldo-like	gene_product=hypotheticalprotein,conserved	transcript_product=hypotheticalprotein,conserved	location=TcChr28-S:145287-145733(+)	protein_length=148	sequence_SO=chromosome	SO=protein_coding
+	2.79312	-4.94	TcCLB.510143.5:mRNA-p1	transcript=TcCLB.510143.5:mRNA	gene=TcCLB.510143.5	organism=Trypanosoma_cruzi_CL_Brener_Esmeraldo-like	gene_product=hypotheticalprotein,conserved(fragment)	transcript_product=hypotheticalprotein,conserved(fragment)	location=TcChr36-S:84474-84668(-)	protein_length=65	sequence_SO=chromosome	SO=protein_coding
+	2.77552	-4.22907	TcCLB.510287.10:mRNA-p1	transcript=TcCLB.510287.10:mRNA	gene=TcCLB.510287.10	organism=Trypanosoma_cruzi_CL_Brener_Esmeraldo-like	gene_product=dyneinlightchain,putative	transcript_product=dyneinlightchain,putative	location=TcChr20-S:64221-64562(-)	protein_length=113	sequence_SO=chromosome	SO=protein_coding;TcCLB.503891.120:mRNA-p1	transcript=TcCLB.503891.120:mRNA	gene=TcCLB.503891.120	organism=Trypanosoma_cruzi_CL_Brener_Non-Esmeraldo-like	gene_product=dyneinlightchain,putative	transcript_product=dyneinlightchain,putative	location=TcChr20-P:64221-64562(-)	protein_length=113	sequence_SO=chromosome	SO=protein_coding
+	2.8593	-4.21879	TcCLB.505169.10:pseudogenic_transcript-p1	transcript=TcCLB.505169.10:pseudogenic_transcript	gene=TcCLB.505169.10	organism=Trypanosoma_cruzi_CL_Brener_Non-Esmeraldo-like	gene_product=polyubiquitin,putative,degenerate	transcript_product=polyubiquitin,putative,degenerate	location=TcChr41-P:541496-543394(-)	protein_length=632	sequence_SO=chromosome	SO=protein_coding;TcCLB.506655.20:pseudogenic_transcript-p1	transcript=TcCLB.506655.20:pseudogenic_transcript	gene=TcCLB.506655.20	organism=Trypanosoma_cruzi_CL_Brener_Esmeraldo-like	gene_product=polyubiquitin(pseudogene),putative	transcript_product=polyubiquitin(pseudogene),putative	location=TcChr41-S:540471-542453(-)	protein_length=660	sequence_SO=chromosome	SO=protein_coding;TcCLB.507483.4:pseudogenic_transcript-p1	transcript=TcCLB.507483.4:pseudogenic_transcript	gene=TcCLB.507483.4	organism=Trypanosoma_cruzi_CL_Brener_Esmeraldo-like	gene_product=polyubiquitin(pseudogene),putative	transcript_product=polyubiquitin(pseudogene),putative	location=TcChr41-S:543777-546332(-)	protein_length=852	sequence_SO=chromosome	SO=protein_coding;TcCLB.506391.50:pseudogenic_transcript-p1	transcript=TcCLB.506391.50:pseudogenic_transcript	gene=TcCLB.506391.50	organism=Trypanosoma_cruzi_CL_Brener_Non-Esmeraldo-like	gene_product=polyubiquitin(pseudogene),putative	transcript_product=polyubiquitin(pseudogene),putative	location=TcChr41-P:543626-546277(-)	protein_length=883	sequence_SO=chromosome	SO=protein_coding
+	3.41469	-4.1313	TcCLB.511729.40:mRNA-p1	transcript=TcCLB.511729.40:mRNA	gene=TcCLB.511729.40	organism=Trypanosoma_cruzi_CL_Brener_Esmeraldo-like	gene_product=60SribosomalproteinL9,putative	transcript_product=60SribosomalproteinL9,putative	location=TcChr32-S:883804-884373(+)	protein_length=189	sequence_SO=chromosome	SO=protein_coding;TcCLB.509695.170:mRNA-p1	transcript=TcCLB.509695.170:mRNA	gene=TcCLB.509695.170	organism=Trypanosoma_cruzi_CL_Brener_Non-Esmeraldo-like	gene_product=60SribosomalproteinL9,putative	transcript_product=60SribosomalproteinL9,putative	location=TcChr10-P:221997-222566(+)	protein_length=189	sequence_SO=chromosome	SO=protein_coding;TcCLB.506835.30:mRNA-p1	transcript=TcCLB.506835.30:mRNA	gene=TcCLB.506835.30	organism=Trypanosoma_cruzi_CL_Brener_Non-Esmeraldo-like	gene_product=60SribosomalproteinL9,putative	transcript_product=60SribosomalproteinL9,putative	location=TcChr32-P:883844-884413(+)	protein_length=189	sequence_SO=chromosome	SO=protein_coding;TcCLB.504181.10:mRNA-p1	transcript=TcCLB.504181.10:mRNA	gene=TcCLB.504181.10	organism=Trypanosoma_cruzi_CL_Brener_Esmeraldo-like	gene_product=60SribosomalproteinL9,putative	transcript_product=60SribosomalproteinL9,putative	location=TcChr10-S:221978-222547(+)	protein_length=189	sequence_SO=chromosome	SO=protein_coding
+	2.0984	-3.95477	TcCLB.506177.20:mRNA-p1	transcript=TcCLB.506177.20:mRNA	gene=TcCLB.506177.20	organism=Trypanosoma_cruzi_CL_Brener_Non-Esmeraldo-like	gene_product=lectin,putative	transcript_product=lectin,putative	location=TcChr14-P:46310-47998(-)	protein_length=562	sequence_SO=chromosome	SO=protein_coding
+	1.99008	-3.88612	TcCLB.510835.40:mRNA-p1	transcript=TcCLB.510835.40:mRNA	gene=TcCLB.510835.40	organism=Trypanosoma_cruzi_CL_Brener_Non-Esmeraldo-like	gene_product=60SribosomalproteinL7a,putative	transcript_product=60SribosomalproteinL7a,putative	location=TcChr19-P:378512-379459(-)	protein_length=315	sequence_SO=chromosome	SO=protein_coding;TcCLB.506401.320:mRNA-p1	transcript=TcCLB.506401.320:mRNA	gene=TcCLB.506401.320	organism=Trypanosoma_cruzi_CL_Brener_Esmeraldo-like	gene_product=60SribosomalproteinL7a,putative	transcript_product=60SribosomalproteinL7a,putative	location=TcChr19-S:378613-379572(-)	protein_length=319	sequence_SO=chromosome	SO=protein_coding
+	2.04289	-3.84179	TcCLB.503483.9:mRNA-p1	transcript=TcCLB.503483.9:mRNA	gene=TcCLB.503483.9	organism=Trypanosoma_cruzi_CL_Brener_Esmeraldo-like	gene_product=retrotransposonhotspot(RHS)protein,putative	transcript_product=retrotransposonhotspot(RHS)protein,putative	location=TcChr32-S:963723-966470(+)	protein_length=916	sequence_SO=chromosome	SO=protein_coding
+	2.45485	-3.82166	TcCLB.509445.39:mRNA-p1	transcript=TcCLB.509445.39:mRNA	gene=TcCLB.509445.39	organism=Trypanosoma_cruzi_CL_Brener_Esmeraldo-like	gene_product=glutamatedehydrogenase,putative	transcript_product=glutamatedehydrogenase,putative	location=TcChr7-S:259975-261123(+)	protein_length=383	sequence_SO=chromosome	SO=protein_coding
+	3.4759	-3.76178	TcCLB.509777.130:mRNA-p1	transcript=TcCLB.509777.130:mRNA	gene=TcCLB.509777.130	organism=Trypanosoma_cruzi_CL_Brener_Esmeraldo-like	gene_product=InositolphosphosphingolipidsphospholipaseC	transcript_product=InositolphosphosphingolipidsphospholipaseC	location=TcChr21-S:344063-345856(+)	protein_length=597	sequence_SO=chromosome	SO=protein_coding;TcCLB.511655.50:pseudogenic_transcript-p1	transcript=TcCLB.511655.50:pseudogenic_transcript	gene=TcCLB.511655.50	organism=Trypanosoma_cruzi_CL_Brener_Non-Esmeraldo-like	gene_product=InositolphosphosphingolipidsphospholipaseC(pseudogene)	transcript_product=InositolphosphosphingolipidsphospholipaseC(pseudogene)	location=TcChr21-P:343976-345766(+)	protein_length=596	sequence_SO=chromosome	SO=protein_coding
+	4.17502	-3.38993	TcCLB.506927.20:mRNA-p1	transcript=TcCLB.506927.20:mRNA	gene=TcCLB.506927.20	organism=Trypanosoma_cruzi_CL_Brener_Esmeraldo-like	gene_product=hypotheticalprotein,conserved	transcript_product=hypotheticalprotein,conserved	location=TcChr39-S:368984-371620(+)	protein_length=878	sequence_SO=chromosome	SO=protein_coding;TcCLB.508505.4:mRNA-p1	transcript=TcCLB.508505.4:mRNA	gene=TcCLB.508505.4	organism=Trypanosoma_cruzi_CL_Brener_Non-Esmeraldo-like	gene_product=hypotheticalprotein,conserved	transcript_product=hypotheticalprotein,conserved	location=TcChr39-P:369790-370482(+)	protein_length=231	sequence_SO=chromosome	SO=protein_coding;TcCLB.510797.39:mRNA-p1	transcript=TcCLB.510797.39:mRNA	gene=TcCLB.510797.39	organism=Trypanosoma_cruzi_CL_Brener_Non-Esmeraldo-like	gene_product=hypotheticalprotein,conserved	transcript_product=hypotheticalprotein,conserved	location=TcChr39-P:370587-372407(+)	protein_length=606	sequence_SO=chromosome	SO=protein_coding
+	2.70312	-3.34005	TcCLB.506577.120:mRNA-p1	transcript=TcCLB.506577.120:mRNA	gene=TcCLB.506577.120	organism=Trypanosoma_cruzi_CL_Brener_Non-Esmeraldo-like	gene_product=sterolC-24reductase,putative	transcript_product=sterolC-24reductase,putative	location=TcChr37-P:890286-891752(+)	protein_length=488	sequence_SO=chromosome	SO=protein_coding;TcCLB.507709.90:mRNA-p1	transcript=TcCLB.507709.90:mRNA	gene=TcCLB.507709.90	organism=Trypanosoma_cruzi_CL_Brener_Esmeraldo-like	gene_product=sterolC-24reductase,putative	transcript_product=sterolC-24reductase,putative	location=TcChr37-S:890445-891911(+)	protein_length=488	sequence_SO=chromosome	SO=protein_coding
+	2.04557	-3.32834	TcCLB.511065.10:mRNA-p1	transcript=TcCLB.511065.10:mRNA	gene=TcCLB.511065.10	organism=Trypanosoma_cruzi_CL_Brener_Esmeraldo-like	gene_product=STOPaxonemalprotein,putative	transcript_product=STOPaxonemalprotein,putative	location=TcChr26-S:148493-149293(+)	protein_length=266	sequence_SO=chromosome	SO=protein_coding
+	2.6947	-3.32773	TcCLB.506135.70:mRNA-p1	transcript=TcCLB.506135.70:mRNA	gene=TcCLB.506135.70	organism=Trypanosoma_cruzi_CL_Brener_Esmeraldo-like	gene_product=hypotheticalprotein,conserved	transcript_product=hypotheticalprotein,conserved	location=TcChr29-S:581624-583315(-)	protein_length=563	sequence_SO=chromosome	SO=protein_coding;TcCLB.508879.210:mRNA-p1	transcript=TcCLB.508879.210:mRNA	gene=TcCLB.508879.210	organism=Trypanosoma_cruzi_CL_Brener_Non-Esmeraldo-like	gene_product=hypotheticalprotein,conserved	transcript_product=hypotheticalprotein,conserved	location=TcChr29-P:581567-583264(-)	protein_length=565	sequence_SO=chromosome	SO=protein_coding
+	2.29545	-3.32391	TcCLB.511153.64:mRNA-p1	transcript=TcCLB.511153.64:mRNA	gene=TcCLB.511153.64	organism=Trypanosoma_cruzi_CL_Brener_Non-Esmeraldo-like	gene_product=HistoneH2BvariantV	transcript_product=HistoneH2BvariantV	location=TcChr27-P:430881-431312(+)	protein_length=143	sequence_SO=chromosome	SO=protein_coding;TcCLB.506779.150:mRNA-p1	transcript=TcCLB.506779.150:mRNA	gene=TcCLB.506779.150	organism=Trypanosoma_cruzi_CL_Brener_Esmeraldo-like	gene_product=HistoneH2BvariantV	transcript_product=HistoneH2BvariantV	location=TcChr27-S:430316-430747(+)	protein_length=143	sequence_SO=chromosome	SO=protein_coding
+	3.00002	-3.2099	TcCLB.511859.70:mRNA-p1	transcript=TcCLB.511859.70:mRNA	gene=TcCLB.511859.70	organism=Trypanosoma_cruzi_CL_Brener_Non-Esmeraldo-like	gene_product=hypotheticalprotein,conserved	transcript_product=hypotheticalprotein,conserved	location=TcChr14-P:333038-333817(-)	protein_length=259	sequence_SO=chromosome	SO=protein_coding;TcCLB.511045.50:mRNA-p1	transcript=TcCLB.511045.50:mRNA	gene=TcCLB.511045.50	organism=Trypanosoma_cruzi_CL_Brener_Esmeraldo-like	gene_product=hypotheticalprotein,conserved	transcript_product=hypotheticalprotein,conserved	location=TcChr14-S:333091-333870(-)	protein_length=259	sequence_SO=chromosome	SO=protein_coding
+	2.02237	-3.10562	TcCLB.506551.10:mRNA-p1	transcript=TcCLB.506551.10:mRNA	gene=TcCLB.506551.10	organism=Trypanosoma_cruzi_CL_Brener_Esmeraldo-like	gene_product=proteinassociatedwithdifferentiation8,putative	transcript_product=proteinassociatedwithdifferentiation8,putative	location=TcChr27-S:202017-203870(-)	protein_length=617	sequence_SO=chromosome	SO=protein_coding;TcCLB.508799.290:mRNA-p1	transcript=TcCLB.508799.290:mRNA	gene=TcCLB.508799.290	organism=Trypanosoma_cruzi_CL_Brener_Non-Esmeraldo-like	gene_product=hypotheticalprotein,conserved(fragment)	transcript_product=hypotheticalprotein,conserved(fragment)	location=TcChr27-P:208193-208855(-)	protein_length=221	sequence_SO=chromosome	SO=protein_coding;TcCLB.508799.270:mRNA-p1	transcript=TcCLB.508799.270:mRNA	gene=TcCLB.508799.270	organism=Trypanosoma_cruzi_CL_Brener_Non-Esmeraldo-like	gene_product=proteinassociatedwithdifferentiation8,putative	transcript_product=proteinassociatedwithdifferentiation8,putative	location=TcChr27-P:214056-215852(-)	protein_length=598	sequence_SO=chromosome	SO=protein_coding
+	2.57609	-3.07044	TcCLB.511559.20:mRNA-p1	transcript=TcCLB.511559.20:mRNA	gene=TcCLB.511559.20	organism=Trypanosoma_cruzi_CL_Brener_Esmeraldo-like	gene_product=hypotheticalprotein,conserved	transcript_product=hypotheticalprotein,conserved	location=TcChr41-S:526467-527651(-)	protein_length=394	sequence_SO=chromosome	SO=protein_coding;TcCLB.505171.60:mRNA-p1	transcript=TcCLB.505171.60:mRNA	gene=TcCLB.505171.60	organism=Trypanosoma_cruzi_CL_Brener_Non-Esmeraldo-like	gene_product=hypotheticalprotein,conserved	transcript_product=hypotheticalprotein,conserved	location=TcChr41-P:526467-527651(-)	protein_length=394	sequence_SO=chromosome	SO=protein_coding
+	2.72086	-3.06677	TcCLB.506829.110:mRNA-p1	transcript=TcCLB.506829.110:mRNA	gene=TcCLB.506829.110	organism=Trypanosoma_cruzi_CL_Brener_Esmeraldo-like	gene_product=fattyacylCoAsynthetase2,putative	transcript_product=fattyacylCoAsynthetase2,putative	location=TcChr33-S:134948-137044(-)	protein_length=698	sequence_SO=chromosome	SO=protein_coding
+	2.93448	-3.0624	TcCLB.506443.70:mRNA-p1	transcript=TcCLB.506443.70:mRNA	gene=TcCLB.506443.70	organism=Trypanosoma_cruzi_CL_Brener_Non-Esmeraldo-like	gene_product=glutathione-S-transferase/glutaredoxin,putative	transcript_product=glutathione-S-transferase/glutaredoxin,putative	location=TcChr11-P:488966-489904(+)	protein_length=312	sequence_SO=chromosome	SO=protein_coding
+	2.91536	-3.04581	TcCLB.511825.220:mRNA-p1	transcript=TcCLB.511825.220:mRNA	gene=TcCLB.511825.220	organism=Trypanosoma_cruzi_CL_Brener_Non-Esmeraldo-like	gene_product=alanyl-tRNAsynthetase,putative	transcript_product=alanyl-tRNAsynthetase,putative	location=TcChr13-P:426918-429797(+)	protein_length=959	sequence_SO=chromosome	SO=protein_coding;TcCLB.506863.10:mRNA-p1	transcript=TcCLB.506863.10:mRNA	gene=TcCLB.506863.10	organism=Trypanosoma_cruzi_CL_Brener_Esmeraldo-like	gene_product=alanyl-tRNAsynthetase,putative	transcript_product=alanyl-tRNAsynthetase,putative	location=TcChr13-S:426918-429797(+)	protein_length=959	sequence_SO=chromosome	SO=protein_coding
+	3.54522	-3.03792	TcCLB.510101.330:mRNA-p1	transcript=TcCLB.510101.330:mRNA	gene=TcCLB.510101.330	organism=Trypanosoma_cruzi_CL_Brener_Esmeraldo-like	gene_product=hypotheticalprotein,conserved	transcript_product=hypotheticalprotein,conserved	location=TcChr27-S:158008-159291(-)	protein_length=427	sequence_SO=chromosome	SO=protein_coding;TcCLB.507765.149:mRNA-p1	transcript=TcCLB.507765.149:mRNA	gene=TcCLB.507765.149	organism=Trypanosoma_cruzi_CL_Brener_Non-Esmeraldo-like	gene_product=hypotheticalprotein,conserved	transcript_product=hypotheticalprotein,conserved	location=TcChr27-P:158010-158624(-)	protein_length=205	sequence_SO=chromosome	SO=protein_coding
+	3.19839	-3.00114	TcCLB.506411.30:mRNA-p1	transcript=TcCLB.506411.30:mRNA	gene=TcCLB.506411.30	organism=Trypanosoma_cruzi_CL_Brener_Esmeraldo-like	gene_product=Prolinedehydrogenase,mitochondrial	transcript_product=Prolinedehydrogenase,mitochondrial	location=TcChr24-S:688959-690659(+)	protein_length=566	sequence_SO=chromosome	SO=protein_coding;TcCLB.511237.30:pseudogenic_transcript-p1	transcript=TcCLB.511237.30:pseudogenic_transcript	gene=TcCLB.511237.30	organism=Trypanosoma_cruzi_CL_Brener_Non-Esmeraldo-like	gene_product=Prolinedehydrogenase,mitochondrial	transcript_product=Prolinedehydrogenase,mitochondrial	location=TcChr24-P:688950-690647(+)	protein_length=566	sequence_SO=chromosome	SO=protein_coding
+	1.86437	-2.97187	TcCLB.511465.10:mRNA-p1	transcript=TcCLB.511465.10:mRNA	gene=TcCLB.511465.10	organism=Trypanosoma_cruzi_CL_Brener_Non-Esmeraldo-like	gene_product=proteasomeactivatorproteinpa26,putative	transcript_product=proteasomeactivatorproteinpa26,putative	location=TcChr38-P:200156-200863(+)	protein_length=235	sequence_SO=chromosome	SO=protein_coding
+	3.89449	-2.96357	TcCLB.510101.450:mRNA-p1	transcript=TcCLB.510101.450:mRNA	gene=TcCLB.510101.450	organism=Trypanosoma_cruzi_CL_Brener_Esmeraldo-like	gene_product=hypotheticalprotein,conserved	transcript_product=hypotheticalprotein,conserved	location=TcChr27-S:182388-183632(-)	protein_length=414	sequence_SO=chromosome	SO=protein_coding;TcCLB.507765.40:mRNA-p1	transcript=TcCLB.507765.40:mRNA	gene=TcCLB.507765.40	organism=Trypanosoma_cruzi_CL_Brener_Non-Esmeraldo-like	gene_product=hypotheticalprotein,conserved	transcript_product=hypotheticalprotein,conserved	location=TcChr27-P:181556-182800(-)	protein_length=414	sequence_SO=chromosome	SO=protein_coding
+	2.96395	-2.80024	TcCLB.509331.180:mRNA-p1	transcript=TcCLB.509331.180:mRNA	gene=TcCLB.509331.180	organism=Trypanosoma_cruzi_CL_Brener_Non-Esmeraldo-like	gene_product=aldose1-epimerase-likeprotein,putative	transcript_product=aldose1-epimerase-likeprotein,putative	location=TcChr22-P:268809-269951(+)	protein_length=380	sequence_SO=chromosome	SO=protein_coding;TcCLB.504425.90:mRNA-p1	transcript=TcCLB.504425.90:mRNA	gene=TcCLB.504425.90	organism=Trypanosoma_cruzi_CL_Brener_Esmeraldo-like	gene_product=aldose1-epimerase-likeprotein,putative	transcript_product=aldose1-epimerase-likeprotein,putative	location=TcChr22-S:268916-270058(+)	protein_length=380	sequence_SO=chromosome	SO=protein_coding
+	2.22127	-2.76722	TcCLB.506421.10:mRNA-p1	transcript=TcCLB.506421.10:mRNA	gene=TcCLB.506421.10	organism=Trypanosoma_cruzi_CL_Brener_Non-Esmeraldo-like	gene_product=retrotransposonhotspot(RHS)protein,putative	transcript_product=retrotransposonhotspot(RHS)protein,putative	location=TcChr31-P:53479-54516(-)	protein_length=345	sequence_SO=chromosome	SO=protein_coding;TcCLB.509873.10:mRNA-p1	transcript=TcCLB.509873.10:mRNA	gene=TcCLB.509873.10	organism=Trypanosoma_cruzi_CL_Brener_Non-Esmeraldo-like	gene_product=retrotransposonhotspot(RHS)protein,putative	transcript_product=retrotransposonhotspot(RHS)protein,putative	location=TcChr26-P:794215-795045(+)	protein_length=276	sequence_SO=chromosome	SO=protein_coding
+	2.6202	-2.75539	TcCLB.506989.210:mRNA-p1	transcript=TcCLB.506989.210:mRNA	gene=TcCLB.506989.210	organism=Trypanosoma_cruzi_CL_Brener_Non-Esmeraldo-like	gene_product=U-boxdomainprotein,putative	transcript_product=U-boxdomainprotein,putative	location=TcChr36-P:186411-188228(-)	protein_length=605	sequence_SO=chromosome	SO=protein_coding
+	3.43669	-2.75194	TcCLB.510431.250:mRNA-p1	transcript=TcCLB.510431.250:mRNA	gene=TcCLB.510431.250	organism=Trypanosoma_cruzi_CL_Brener_Esmeraldo-like	gene_product=phosphoribosylpyrophosphatesynthetase,putative	transcript_product=phosphoribosylpyrophosphatesynthetase,putative	location=TcChr39-S:838296-839384(-)	protein_length=362	sequence_SO=chromosome	SO=protein_coding;TcCLB.507773.60:mRNA-p1	transcript=TcCLB.507773.60:mRNA	gene=TcCLB.507773.60	organism=Trypanosoma_cruzi_CL_Brener_Non-Esmeraldo-like	gene_product=phosphoribosylpyrophosphatesynthetase,putative	transcript_product=phosphoribosylpyrophosphatesynthetase,putative	location=TcChr39-P:843551-844105(-)	protein_length=184	sequence_SO=chromosome	SO=protein_coding
+	3.098	-2.74025	TcCLB.474341.9:mRNA-p1	transcript=TcCLB.474341.9:mRNA	gene=TcCLB.474341.9	organism=Trypanosoma_cruzi_CL_Brener_Esmeraldo-like	gene_product=dyneinheavychain,putative	transcript_product=dyneinheavychain,putative	location=TcChr15-S:73406-74932(+)	protein_length=509	sequence_SO=chromosome	SO=protein_coding
+	2.83711	-2.66656	TcCLB.509207.160:mRNA-p1	transcript=TcCLB.509207.160:mRNA	gene=TcCLB.509207.160	organism=Trypanosoma_cruzi_CL_Brener_Non-Esmeraldo-like	gene_product=proteasomeregulatoryATPasesubunit1,putative	transcript_product=proteasomeregulatoryATPasesubunit1,putative	location=TcChr13-P:174571-175884(-)	protein_length=437	sequence_SO=chromosome	SO=protein_coding;TcCLB.506857.90:mRNA-p1	transcript=TcCLB.506857.90:mRNA	gene=TcCLB.506857.90	organism=Trypanosoma_cruzi_CL_Brener_Esmeraldo-like	gene_product=proteasomeregulatoryATPasesubunit1,putative	transcript_product=proteasomeregulatoryATPasesubunit1,putative	location=TcChr13-S:174820-176133(-)	protein_length=437	sequence_SO=chromosome	SO=protein_coding
+	3.52419	-2.65773	TcCLB.508857.50:mRNA-p1	transcript=TcCLB.508857.50:mRNA	gene=TcCLB.508857.50	organism=Trypanosoma_cruzi_CL_Brener_Non-Esmeraldo-like	gene_product=hypotheticalprotein,conserved	transcript_product=hypotheticalprotein,conserved	location=TcChr11-P:126687-127601(-)	protein_length=304	sequence_SO=chromosome	SO=protein_coding;TcCLB.508089.30:mRNA-p1	transcript=TcCLB.508089.30:mRNA	gene=TcCLB.508089.30	organism=Trypanosoma_cruzi_CL_Brener_Esmeraldo-like	gene_product=hypotheticalprotein,conserved	transcript_product=hypotheticalprotein,conserved	location=TcChr11-S:235248-236162(+)	protein_length=304	sequence_SO=chromosome	SO=protein_coding
+	2.97754	-2.62306	TcCLB.511817.270:mRNA-p1	transcript=TcCLB.511817.270:mRNA	gene=TcCLB.511817.270	organism=Trypanosoma_cruzi_CL_Brener_Non-Esmeraldo-like	gene_product=hypotheticalprotein,conserved	transcript_product=hypotheticalprotein,conserved	location=TcChr13-P:288023-289192(+)	protein_length=389	sequence_SO=chromosome	SO=protein_coding;TcCLB.510529.39:mRNA-p1	transcript=TcCLB.510529.39:mRNA	gene=TcCLB.510529.39	organism=Trypanosoma_cruzi_CL_Brener_Esmeraldo-like	gene_product=hypotheticalprotein,conserved	transcript_product=hypotheticalprotein,conserved	location=TcChr13-S:287698-288069(+)	protein_length=124	sequence_SO=chromosome	SO=protein_coding;TcCLB.432027.9:mRNA-p1	transcript=TcCLB.432027.9:mRNA	gene=TcCLB.432027.9	organism=Trypanosoma_cruzi_CL_Brener_Esmeraldo-like	gene_product=hypotheticalprotein,conserved	transcript_product=hypotheticalprotein,conserved	location=TcChr13-S:288172-288753(+)	protein_length=193	sequence_SO=chromosome	SO=protein_coding
+	3.01978	-2.62128	TcCLB.509537.50:mRNA-p1	transcript=TcCLB.509537.50:mRNA	gene=TcCLB.509537.50	organism=Trypanosoma_cruzi_CL_Brener_Esmeraldo-like	gene_product=FlagellarMember1	transcript_product=FlagellarMember1	location=TcChr4-S:13229-20782(-)	protein_length=2517	sequence_SO=chromosome	SO=protein_coding
+	2.4127	-2.59824	TcCLB.508083.10:mRNA-p1	transcript=TcCLB.508083.10:mRNA	gene=TcCLB.508083.10	organism=Trypanosoma_cruzi_CL_Brener_Esmeraldo-like	gene_product=Presentintheoutermitochondrialmembraneproteome10	transcript_product=Presentintheoutermitochondrialmembraneproteome10	location=TcChr41-S:961756-963531(-)	protein_length=591	sequence_SO=chromosome	SO=protein_coding
+	1.69115	-2.55908	TcCLB.503635.50:mRNA-p1	transcript=TcCLB.503635.50:mRNA	gene=TcCLB.503635.50	organism=Trypanosoma_cruzi_CL_Brener_Non-Esmeraldo-like	gene_product=hypotheticalprotein,conserved	transcript_product=hypotheticalprotein,conserved	location=TcChr38-P:130234-131736(+)	protein_length=500	sequence_SO=chromosome	SO=protein_coding;TcCLB.511001.30:mRNA-p1	transcript=TcCLB.511001.30:mRNA	gene=TcCLB.511001.30	organism=Trypanosoma_cruzi_CL_Brener_Esmeraldo-like	gene_product=hypotheticalprotein,conserved	transcript_product=hypotheticalprotein,conserved	location=TcChr38-S:130234-131736(+)	protein_length=500	sequence_SO=chromosome	SO=protein_coding
+	3.51167	-2.54088	TcCLB.503687.20:mRNA-p1	transcript=TcCLB.503687.20:mRNA	gene=TcCLB.503687.20	organism=Trypanosoma_cruzi_CL_Brener_Non-Esmeraldo-like	gene_product=glyceraldehyde-3-phosphatedehydrogenase,putative	transcript_product=glyceraldehyde-3-phosphatedehydrogenase,putative	location=TcChr39-P:1015747-1016862(-)	protein_length=371	sequence_SO=chromosome	SO=protein_coding;TcCLB.506885.413:mRNA-p1	transcript=TcCLB.506885.413:mRNA	gene=TcCLB.506885.413	organism=Trypanosoma_cruzi_CL_Brener_Esmeraldo-like	gene_product=glyceraldehyde-3-phosphatedehydrogenase,putative	transcript_product=glyceraldehyde-3-phosphatedehydrogenase,putative	location=TcChr39-S:1019483-1020526(-)	protein_length=347	sequence_SO=chromosome	SO=protein_coding
+	2.92981	-2.53506	TcCLB.507081.20:mRNA-p1	transcript=TcCLB.507081.20:mRNA	gene=TcCLB.507081.20	organism=Trypanosoma_cruzi_CL_Brener_Non-Esmeraldo-like	gene_product=hypotheticalprotein,conserved	transcript_product=hypotheticalprotein,conserved	location=TcChr40-P:1908595-1909065(-)	protein_length=156	sequence_SO=chromosome	SO=protein_coding;TcCLB.504077.30:mRNA-p1	transcript=TcCLB.504077.30:mRNA	gene=TcCLB.504077.30	organism=Trypanosoma_cruzi_CL_Brener_Esmeraldo-like	gene_product=hypotheticalprotein,conserved	transcript_product=hypotheticalprotein,conserved	location=TcChr40-S:1908587-1909057(-)	protein_length=156	sequence_SO=chromosome	SO=protein_coding
+	1.76668	-2.51919	TcCLB.509793.50:mRNA-p1	transcript=TcCLB.509793.50:mRNA	gene=TcCLB.509793.50	organism=Trypanosoma_cruzi_CL_Brener_Non-Esmeraldo-like	gene_product=hypotheticalprotein,conserved	transcript_product=hypotheticalprotein,conserved	location=TcChr37-P:383507-384085(+)	protein_length=192	sequence_SO=chromosome	SO=protein_coding;TcCLB.508719.30:mRNA-p1	transcript=TcCLB.508719.30:mRNA	gene=TcCLB.508719.30	organism=Trypanosoma_cruzi_CL_Brener_Esmeraldo-like	gene_product=hypotheticalprotein,conserved	transcript_product=hypotheticalprotein,conserved	location=TcChr37-S:382336-382914(+)	protein_length=192	sequence_SO=chromosome	SO=protein_coding
+	3.54019	-2.46782	TcCLB.507993.330:mRNA-p1	transcript=TcCLB.507993.330:mRNA	gene=TcCLB.507993.330	organism=Trypanosoma_cruzi_CL_Brener_Esmeraldo-like	gene_product=mevalonate-diphosphatedecarboxylase,putative	transcript_product=mevalonate-diphosphatedecarboxylase,putative	location=TcChr40-S:647661-648803(-)	protein_length=380	sequence_SO=chromosome	SO=protein_coding
+	3.13625	-2.44059	TcCLB.508971.40:mRNA-p1	transcript=TcCLB.508971.40:mRNA	gene=TcCLB.508971.40	organism=Trypanosoma_cruzi_CL_Brener_Non-Esmeraldo-like	gene_product=acetylornithinedeacetylase-like,putative	transcript_product=acetylornithinedeacetylase-like,putative	location=TcChr19-P:475841-477028(+)	protein_length=395	sequence_SO=chromosome	SO=protein_coding
+	2.2672	-2.41134	TcCLB.511499.50:mRNA-p1	transcript=TcCLB.511499.50:mRNA	gene=TcCLB.511499.50	organism=Trypanosoma_cruzi_CL_Brener_Non-Esmeraldo-like	gene_product=ubiquitinhydrolase,putative	transcript_product=ubiquitinhydrolase,putative	location=TcChr32-P:381901-384168(+)	protein_length=755	sequence_SO=chromosome	SO=protein_coding;TcCLB.509965.40:mRNA-p1	transcript=TcCLB.509965.40:mRNA	gene=TcCLB.509965.40	organism=Trypanosoma_cruzi_CL_Brener_Esmeraldo-like	gene_product=ubiquitinhydrolase,putative	transcript_product=ubiquitinhydrolase,putative	location=TcChr32-S:381346-383613(+)	protein_length=755	sequence_SO=chromosome	SO=protein_coding
+	1.7197	-2.40946	TcCLB.509229.90:mRNA-p1	transcript=TcCLB.509229.90:mRNA	gene=TcCLB.509229.90	organism=Trypanosoma_cruzi_CL_Brener_Non-Esmeraldo-like	gene_product=hypotheticalprotein,conserved	transcript_product=hypotheticalprotein,conserved	location=TcChr14-P:289724-292066(-)	protein_length=780	sequence_SO=chromosome	SO=protein_coding;TcCLB.506733.140:mRNA-p1	transcript=TcCLB.506733.140:mRNA	gene=TcCLB.506733.140	organism=Trypanosoma_cruzi_CL_Brener_Esmeraldo-like	gene_product=hypotheticalprotein,conserved	transcript_product=hypotheticalprotein,conserved	location=TcChr14-S:289724-292072(-)	protein_length=782	sequence_SO=chromosome	SO=protein_coding
+	2.17548	-2.40849	TcCLB.509997.40:mRNA-p1	transcript=TcCLB.509997.40:mRNA	gene=TcCLB.509997.40	organism=Trypanosoma_cruzi_CL_Brener_Non-Esmeraldo-like	gene_product=hypotheticalprotein,conserved	transcript_product=hypotheticalprotein,conserved	location=TcChr36-P:307548-308474(+)	protein_length=308	sequence_SO=chromosome	SO=protein_coding
+	1.86221	-2.39486	TcCLB.511301.80:pseudogenic_transcript-p1	transcript=TcCLB.511301.80:pseudogenic_transcript	gene=TcCLB.511301.80	organism=Trypanosoma_cruzi_CL_Brener_Non-Esmeraldo-like	gene_product=choline/carnitineO-acyltransferase(pseudogene),putative	transcript_product=choline/carnitineO-acyltransferase(pseudogene),putative	location=TcChr40-P:84361-86745(-)	protein_length=795	sequence_SO=chromosome	SO=protein_coding;TcCLB.511353.4:mRNA-p1	transcript=TcCLB.511353.4:mRNA	gene=TcCLB.511353.4	organism=Trypanosoma_cruzi_CL_Brener_Esmeraldo-like	gene_product=choline/carnitineO-acyltransferase,putative	transcript_product=choline/carnitineO-acyltransferase,putative	location=TcChr40-S:85656-86606(-)	protein_length=317	sequence_SO=chromosome	SO=protein_coding
+	2.51876	-2.32424	TcCLB.510889.80:mRNA-p1	transcript=TcCLB.510889.80:mRNA	gene=TcCLB.510889.80	organism=Trypanosoma_cruzi_CL_Brener_Non-Esmeraldo-like	gene_product=ser/thrproteinphosphatase,putative	transcript_product=ser/thrproteinphosphatase,putative	location=TcChr6-P:115801-118572(-)	protein_length=923	sequence_SO=chromosome	SO=protein_coding;TcCLB.506529.380:mRNA-p1	transcript=TcCLB.506529.380:mRNA	gene=TcCLB.506529.380	organism=Trypanosoma_cruzi_CL_Brener_Esmeraldo-like	gene_product=ser/thrproteinphosphatase,putative	transcript_product=ser/thrproteinphosphatase,putative	location=TcChr6-S:113055-115826(-)	protein_length=923	sequence_SO=chromosome	SO=protein_coding
+	2.07733	-2.27002	TcCLB.510187.260:mRNA-p1	transcript=TcCLB.510187.260:mRNA	gene=TcCLB.510187.260	organism=Trypanosoma_cruzi_CL_Brener_Non-Esmeraldo-like	gene_product=hypotheticalprotein,conserved	transcript_product=hypotheticalprotein,conserved	location=TcChr37-P:1215576-1216292(+)	protein_length=238	sequence_SO=chromosome	SO=protein_coding
+	2.26914	-2.26523	TcCLB.507083.30:mRNA-p1	transcript=TcCLB.507083.30:mRNA	gene=TcCLB.507083.30	organism=Trypanosoma_cruzi_CL_Brener_Esmeraldo-like	gene_product=apurinic/apyrimidinicendonuclease,putative	transcript_product=apurinic/apyrimidinicendonuclease,putative	location=TcChr25-S:329623-331191(+)	protein_length=522	sequence_SO=chromosome	SO=protein_coding;TcCLB.509901.170:mRNA-p1	transcript=TcCLB.509901.170:mRNA	gene=TcCLB.509901.170	organism=Trypanosoma_cruzi_CL_Brener_Non-Esmeraldo-like	gene_product=apurinic/apyrimidinicendonuclease	transcript_product=apurinic/apyrimidinicendonuclease	location=TcChr25-P:330310-331515(+)	protein_length=401	sequence_SO=chromosome	SO=protein_coding
+	2.14476	-2.2508	TcCLB.511217.120:mRNA-p1	transcript=TcCLB.511217.120:mRNA	gene=TcCLB.511217.120	organism=Trypanosoma_cruzi_CL_Brener_Esmeraldo-like	gene_product=peptidyl-prolylcis-transisomerase,putative	transcript_product=peptidyl-prolylcis-transisomerase,putative	location=TcChr25-S:230586-231563(+)	protein_length=325	sequence_SO=chromosome	SO=protein_coding;TcCLB.503581.20:mRNA-p1	transcript=TcCLB.503581.20:mRNA	gene=TcCLB.503581.20	organism=Trypanosoma_cruzi_CL_Brener_Non-Esmeraldo-like	gene_product=peptidyl-prolylcis-transisomerase,putative	transcript_product=peptidyl-prolylcis-transisomerase,putative	location=TcChr25-P:230586-231560(+)	protein_length=324	sequence_SO=chromosome	SO=protein_coding
+	2.3577	-2.24557	TcCLB.508609.10:mRNA-p1	transcript=TcCLB.508609.10:mRNA	gene=TcCLB.508609.10	organism=Trypanosoma_cruzi_CL_Brener_Esmeraldo-like	gene_product=surfaceproteaseGP63,putative	transcript_product=surfaceproteaseGP63,putative	location=TcChr19-S:401390-403021(+)	protein_length=543	sequence_SO=chromosome	SO=protein_coding;TcCLB.506321.240:mRNA-p1	transcript=TcCLB.506321.240:mRNA	gene=TcCLB.506321.240	organism=Trypanosoma_cruzi_CL_Brener_Non-Esmeraldo-like	gene_product=surfaceproteaseGP63,putative	transcript_product=surfaceproteaseGP63,putative	location=TcChr21-P:588751-590385(-)	protein_length=544	sequence_SO=chromosome	SO=protein_coding
+	2.54531	-2.1772	TcCLB.510749.30:mRNA-p1	transcript=TcCLB.510749.30:mRNA	gene=TcCLB.510749.30	organism=Trypanosoma_cruzi_CL_Brener_Esmeraldo-like	gene_product=Autophagy-relatedprotein24	transcript_product=Autophagy-relatedprotein24	location=TcChr39-S:1600269-1601537(-)	protein_length=422	sequence_SO=chromosome	SO=protein_coding;TcCLB.510657.30:mRNA-p1	transcript=TcCLB.510657.30:mRNA	gene=TcCLB.510657.30	organism=Trypanosoma_cruzi_CL_Brener_Non-Esmeraldo-like	gene_product=Autophagy-relatedprotein24	transcript_product=Autophagy-relatedprotein24	location=TcChr39-P:1600283-1601551(-)	protein_length=422	sequence_SO=chromosome	SO=protein_coding
+	1.98721	-2.16342	TcCLB.503995.10:mRNA-p1	transcript=TcCLB.503995.10:mRNA	gene=TcCLB.503995.10	organism=Trypanosoma_cruzi_CL_Brener_Non-Esmeraldo-like	gene_product=Presentintheoutermitochondrialmembraneproteome17(fragment)	transcript_product=Presentintheoutermitochondrialmembraneproteome17(fragment)	location=TcChr41-P:511666-513234(-)	protein_length=522	sequence_SO=chromosome	SO=protein_coding;TcCLB.505171.109:mRNA-p1	transcript=TcCLB.505171.109:mRNA	gene=TcCLB.505171.109	organism=Trypanosoma_cruzi_CL_Brener_Non-Esmeraldo-like	gene_product=Presentintheoutermitochondrialmembraneproteome17(fragment)	transcript_product=Presentintheoutermitochondrialmembraneproteome17(fragment)	location=TcChr41-P:516339-519071(-)	protein_length=911	sequence_SO=chromosome	SO=protein_coding
+	3.29933	-2.15143	TcCLB.506443.150:mRNA-p1	transcript=TcCLB.506443.150:mRNA	gene=TcCLB.506443.150	organism=Trypanosoma_cruzi_CL_Brener_Non-Esmeraldo-like	gene_product=retrotransposonhotspot(RHS)protein,putative	transcript_product=retrotransposonhotspot(RHS)protein,putative	location=TcChr11-P:510464-512863(+)	protein_length=799	sequence_SO=chromosome	SO=protein_coding
+	1.72865	-2.09448	TcCLB.507809.110:mRNA-p1	transcript=TcCLB.507809.110:mRNA	gene=TcCLB.507809.110	organism=Trypanosoma_cruzi_CL_Brener_Esmeraldo-like	gene_product=hypotheticalprotein,conserved	transcript_product=hypotheticalprotein,conserved	location=TcChr21-S:427126-431175(+)	protein_length=1349	sequence_SO=chromosome	SO=protein_coding
+	1.74471	-2.06718	TcCLB.511573.40:mRNA-p1	transcript=TcCLB.511573.40:mRNA	gene=TcCLB.511573.40	organism=Trypanosoma_cruzi_CL_Brener_Esmeraldo-like	gene_product=Mitogen-activatedproteinkinase10,putative	transcript_product=Mitogen-activatedproteinkinase10,putative	location=TcChr12-S:142470-143690(+)	protein_length=406	sequence_SO=chromosome	SO=protein_coding;TcCLB.506229.10:mRNA-p1	transcript=TcCLB.506229.10:mRNA	gene=TcCLB.506229.10	organism=Trypanosoma_cruzi_CL_Brener_Non-Esmeraldo-like	gene_product=Mitogen-activatedproteinkinase10,putative	transcript_product=Mitogen-activatedproteinkinase10,putative	location=TcChr12-P:142323-143543(+)	protein_length=406	sequence_SO=chromosome	SO=protein_coding
+	2.59103	-2.05635	TcCLB.510187.70:mRNA-p1	transcript=TcCLB.510187.70:mRNA	gene=TcCLB.510187.70	organism=Trypanosoma_cruzi_CL_Brener_Non-Esmeraldo-like	gene_product=tyrosineaminotransferase,putative	transcript_product=tyrosineaminotransferase,putative	location=TcChr37-P:1252962-1254200(+)	protein_length=412	sequence_SO=chromosome	SO=protein_coding
+	3.26618	-1.98845	TcCLB.508507.40:mRNA-p1	transcript=TcCLB.508507.40:mRNA	gene=TcCLB.508507.40	organism=Trypanosoma_cruzi_CL_Brener_Non-Esmeraldo-like	gene_product=hypotheticalprotein,conserved	transcript_product=hypotheticalprotein,conserved	location=TcChr39-P:343377-343706(+)	protein_length=109	sequence_SO=chromosome	SO=protein_coding;TcCLB.503893.100:mRNA-p1	transcript=TcCLB.503893.100:mRNA	gene=TcCLB.503893.100	organism=Trypanosoma_cruzi_CL_Brener_Esmeraldo-like	gene_product=hypotheticalprotein,conserved	transcript_product=hypotheticalprotein,conserved	location=TcChr39-S:341580-341909(+)	protein_length=109	sequence_SO=chromosome	SO=protein_coding
+	2.20045	-1.98365	TcCLB.506559.70:mRNA-p1	transcript=TcCLB.506559.70:mRNA	gene=TcCLB.506559.70	organism=Trypanosoma_cruzi_CL_Brener_Non-Esmeraldo-like	gene_product=hypotheticalprotein,conserved	transcript_product=hypotheticalprotein,conserved	location=TcChr34-P:669299-669772(+)	protein_length=157	sequence_SO=chromosome	SO=protein_coding
+	2.00702	-1.92001	TcCLB.508153.650:pseudogenic_transcript-p1	transcript=TcCLB.508153.650:pseudogenic_transcript	gene=TcCLB.508153.650	organism=Trypanosoma_cruzi_CL_Brener_Non-Esmeraldo-like	gene_product=hypotheticalprotein,conserved(pseudogene)	transcript_product=hypotheticalprotein,conserved(pseudogene)	location=TcChr36-P:718495-720711(+)	protein_length=738	sequence_SO=chromosome	SO=protein_coding;TcCLB.510315.4:mRNA-p1	transcript=TcCLB.510315.4:mRNA	gene=TcCLB.510315.4	organism=Trypanosoma_cruzi_CL_Brener_Esmeraldo-like	gene_product=hypotheticalprotein,conserved(fragment)	transcript_product=hypotheticalprotein,conserved(fragment)	location=TcChr36-S:718437-719195(+)	protein_length=253	sequence_SO=chromosome	SO=protein_coding
+	2.36193	-1.9119	TcCLB.508613.10:mRNA-p1	transcript=TcCLB.508613.10:mRNA	gene=TcCLB.508613.10	organism=Trypanosoma_cruzi_CL_Brener_Non-Esmeraldo-like	gene_product=hypotheticalprotein,conserved	transcript_product=hypotheticalprotein,conserved	location=TcChr33-P:858307-868554(+)	protein_length=3415	sequence_SO=chromosome	SO=protein_coding;TcCLB.509979.30:mRNA-p1	transcript=TcCLB.509979.30:mRNA	gene=TcCLB.509979.30	organism=Trypanosoma_cruzi_CL_Brener_Esmeraldo-like	gene_product=hypotheticalprotein,conserved	transcript_product=hypotheticalprotein,conserved	location=TcChr33-S:858307-871584(+)	protein_length=4425	sequence_SO=chromosome	SO=protein_coding
+	3.48602	-1.83858	TcCLB.508479.150:mRNA-p1	transcript=TcCLB.508479.150:mRNA	gene=TcCLB.508479.150	organism=Trypanosoma_cruzi_CL_Brener_Non-Esmeraldo-like	gene_product=AGCessentialkinase1	transcript_product=AGCessentialkinase1	location=TcChr40-P:1973257-1974681(+)	protein_length=474	sequence_SO=chromosome	SO=protein_coding
+	2.10815	-1.82571	TcCLB.503893.30:mRNA-p1	transcript=TcCLB.503893.30:mRNA	gene=TcCLB.503893.30	organism=Trypanosoma_cruzi_CL_Brener_Esmeraldo-like	gene_product=hypotheticalprotein,conserved	transcript_product=hypotheticalprotein,conserved	location=TcChr39-S:330117-330626(+)	protein_length=169	sequence_SO=chromosome	SO=protein_coding
+	1.81687	-1.73855	TcCLB.506945.190:mRNA-p1	transcript=TcCLB.506945.190:mRNA	gene=TcCLB.506945.190	organism=Trypanosoma_cruzi_CL_Brener_Esmeraldo-like	gene_product=cytochromep450-likeprotein,putative	transcript_product=cytochromep450-likeprotein,putative	location=TcChr32-S:922264-923781(+)	protein_length=505	sequence_SO=chromosome	SO=protein_coding
+	2.79536	-1.69394	TcCLB.506773.90:mRNA-p1	transcript=TcCLB.506773.90:mRNA	gene=TcCLB.506773.90	organism=Trypanosoma_cruzi_CL_Brener_Esmeraldo-like	gene_product=aminoacidpermease/transporter,putative	transcript_product=aminoacidpermease/transporter,putative	location=TcChr27-S:258255-259766(-)	protein_length=503	sequence_SO=chromosome	SO=protein_coding;TcCLB.508799.120:mRNA-p1	transcript=TcCLB.508799.120:mRNA	gene=TcCLB.508799.120	organism=Trypanosoma_cruzi_CL_Brener_Non-Esmeraldo-like	gene_product=aminoacidpermease/transporter,putative	transcript_product=aminoacidpermease/transporter,putative	location=TcChr27-P:258144-259652(-)	protein_length=502	sequence_SO=chromosome	SO=protein_coding
+	3.32286	-1.64618	TcCLB.511761.60:mRNA-p1	transcript=TcCLB.511761.60:mRNA	gene=TcCLB.511761.60	organism=Trypanosoma_cruzi_CL_Brener_Non-Esmeraldo-like	gene_product=hypotheticalprotein,conserved	transcript_product=hypotheticalprotein,conserved	location=TcChr17-P:238756-239508(-)	protein_length=250	sequence_SO=chromosome	SO=protein_coding;TcCLB.511303.150:mRNA-p1	transcript=TcCLB.511303.150:mRNA	gene=TcCLB.511303.150	organism=Trypanosoma_cruzi_CL_Brener_Esmeraldo-like	gene_product=hypotheticalprotein,conserved	transcript_product=hypotheticalprotein,conserved	location=TcChr17-S:238789-239541(-)	protein_length=250	sequence_SO=chromosome	SO=protein_coding
+	1.9016	-1.55418	TcCLB.511801.50:mRNA-p1	transcript=TcCLB.511801.50:mRNA	gene=TcCLB.511801.50	organism=Trypanosoma_cruzi_CL_Brener_Esmeraldo-like	gene_product=hypotheticalprotein,conserved	transcript_product=hypotheticalprotein,conserved	location=TcChr30-S:494533-495687(-)	protein_length=384	sequence_SO=chromosome	SO=protein_coding;TcCLB.508601.20:mRNA-p1	transcript=TcCLB.508601.20:mRNA	gene=TcCLB.508601.20	organism=Trypanosoma_cruzi_CL_Brener_Non-Esmeraldo-like	gene_product=hypotheticalprotein,conserved	transcript_product=hypotheticalprotein,conserved	location=TcChr30-P:494537-495691(-)	protein_length=384	sequence_SO=chromosome	SO=protein_coding
+	4.44573	-1.53942	TcCLB.508815.80:mRNA-p1	transcript=TcCLB.508815.80:mRNA	gene=TcCLB.508815.80	organism=Trypanosoma_cruzi_CL_Brener_Non-Esmeraldo-like	gene_product=hypotheticalprotein,conserved	transcript_product=hypotheticalprotein,conserved	location=TcChr30-P:235708-237420(-)	protein_length=570	sequence_SO=chromosome	SO=protein_coding
+	2.16354	-1.52484	TcCLB.507001.34:mRNA-p1	transcript=TcCLB.507001.34:mRNA	gene=TcCLB.507001.34	organism=Trypanosoma_cruzi_CL_Brener_Non-Esmeraldo-like	gene_product=hypotheticalprotein,conserved	transcript_product=hypotheticalprotein,conserved	location=TcChr39-P:1546113-1546400(+)	protein_length=95	sequence_SO=chromosome	SO=protein_coding;TcCLB.503557.14:mRNA-p1	transcript=TcCLB.503557.14:mRNA	gene=TcCLB.503557.14	organism=Trypanosoma_cruzi_CL_Brener_Esmeraldo-like	gene_product=hypotheticalprotein,conserved	transcript_product=hypotheticalprotein,conserved	location=TcChr39-S:1546244-1546531(+)	protein_length=95	sequence_SO=chromosome	SO=protein_coding
+	1.95113	-1.47084	TcCLB.432677.10:pseudogenic_transcript-p1	transcript=TcCLB.432677.10:pseudogenic_transcript	gene=TcCLB.432677.10	organism=Trypanosoma_cruzi_CL_Brener_Non-Esmeraldo-like	gene_product=heatshock70kDaprotein,mitochondrialprecursor(pseudogene),putative	transcript_product=heatshock70kDaprotein,mitochondrialprecursor(pseudogene),putative	location=TcChr32-P:701442-701993(-)	protein_length=183	sequence_SO=chromosome	SO=protein_coding
+	1.92993	-1.44647	TcCLB.510565.141:mRNA-p1	transcript=TcCLB.510565.141:mRNA	gene=TcCLB.510565.141	organism=Trypanosoma_cruzi_CL_Brener_Esmeraldo-like	gene_product=hypotheticalprotein,conserved	transcript_product=hypotheticalprotein,conserved	location=TcChr33-S:562111-562428(+)	protein_length=105	sequence_SO=chromosome	SO=protein_coding;TcCLB.506921.20:mRNA-p1	transcript=TcCLB.506921.20:mRNA	gene=TcCLB.506921.20	organism=Trypanosoma_cruzi_CL_Brener_Non-Esmeraldo-like	gene_product=hypotheticalprotein,conserved	transcript_product=hypotheticalprotein,conserved	location=TcChr33-P:561243-561560(+)	protein_length=105	sequence_SO=chromosome	SO=protein_coding
+	2.40611	-1.20135	TcCLB.511903.120:mRNA-p1	transcript=TcCLB.511903.120:mRNA	gene=TcCLB.511903.120	organism=Trypanosoma_cruzi_CL_Brener_Non-Esmeraldo-like	gene_product=transketolase,putative	transcript_product=transketolase,putative	location=TcChr26-P:132565-134583(+)	protein_length=672	sequence_SO=chromosome	SO=protein_coding
+	3.94143	-1.1414	TcCLB.510187.234:mRNA-p1	transcript=TcCLB.510187.234:mRNA	gene=TcCLB.510187.234	organism=Trypanosoma_cruzi_CL_Brener_Non-Esmeraldo-like	gene_product=tyrosinespecificproteinphosphatase,putative	transcript_product=tyrosinespecificproteinphosphatase,putative	location=TcChr37-P:1221060-1222037(+)	protein_length=325	sequence_SO=chromosome	SO=protein_coding
+	2.51139	-1.04817	TcCLB.508543.30:mRNA-p1	transcript=TcCLB.508543.30:mRNA	gene=TcCLB.508543.30	organism=Trypanosoma_cruzi_CL_Brener_Non-Esmeraldo-like	gene_product=40SribosomalproteinS9,putative	transcript_product=40SribosomalproteinS9,putative	location=TcChr19-P:323507-324079(-)	protein_length=190	sequence_SO=chromosome	SO=protein_coding;TcCLB.506401.120:mRNA-p1	transcript=TcCLB.506401.120:mRNA	gene=TcCLB.506401.120	organism=Trypanosoma_cruzi_CL_Brener_Esmeraldo-like	gene_product=40SribosomalproteinS9,putative	transcript_product=40SribosomalproteinS9,putative	location=TcChr19-S:323350-323922(-)	protein_length=190	sequence_SO=chromosome	SO=protein_coding;TcCLB.504163.30:mRNA-p1	transcript=TcCLB.504163.30:mRNA	gene=TcCLB.504163.30	organism=Trypanosoma_cruzi_CL_Brener_Esmeraldo-like	gene_product=40SribosomalproteinS9,putative	transcript_product=40SribosomalproteinS9,putative	location=TcChr20-S:278064-278636(+)	protein_length=190	sequence_SO=chromosome	SO=protein_coding
+	2.68016	-0.927774	TcCLB.508971.50:mRNA-p1	transcript=TcCLB.508971.50:mRNA	gene=TcCLB.508971.50	organism=Trypanosoma_cruzi_CL_Brener_Non-Esmeraldo-like	gene_product=ubiquitin-proteinligase-like,putative	transcript_product=ubiquitin-proteinligase-like,putative	location=TcChr19-P:461555-473932(+)	protein_length=4125	sequence_SO=chromosome	SO=protein_coding
[truncated: 1 more columns]
