# Supplementary material for: Branched-chain amino acids modulate the proteomic profile of Trypanosoma cruzi metacyclogenesis induced by proline
Source: PLoS Negl Trop Dis. 2024 Oct 9;18(10):e0012588. doi: 10.1371/journal.pntd.0012588 (PMC11493278; doi:10.1371/journal.pntd.0012588)
Supplement: S20 Table — (XLSX) [file pntd.0012588.s025.xlsx]

## Sheet: Table S20
Table S20. Down-regulated proteins in TAU Pro-Ile - Gene Ontology
Gene ID	source_id	Product Description	Computed GO Component IDs	Computed GO Components	Computed GO Function IDs	Computed GO Functions	Computed GO Process IDs	Computed GO Processes	Curated GO Component IDs	Curated GO Components	Curated GO Function IDs	Curated GO Functions	Curated GO Process IDs	Curated GO Processes	Manually assigned GO Processes	EC numbers	EC numbers from OrthoMCL
TcCLB.503479.70	TcCLB.503479.70:mRNA	hook complex protein, conserved	N/A	N/A	GO:0003674;GO:0005515	molecular_function;protein binding	N/A	N/A	N/A	N/A	N/A	N/A	N/A	N/A	N/A	N/A	N/A
TcCLB.503855.60	TcCLB.503855.60:mRNA	hypothetical protein, conserved	N/A	N/A	GO:0003674;GO:0005515	molecular_function;protein binding	N/A	N/A	GO:0097014;GO:0005737	ciliary plasm;cytoplasm	N/A	N/A	N/A	N/A	N/A	N/A	N/A
TcCLB.503945.10	TcCLB.503945.10:mRNA	eukaryotic translation initiation factor 1A, putative	N/A	N/A	GO:0003723;GO:0003743	RNA binding;translation initiation factor activity	GO:0006413	translational initiation	GO:0005737	cytoplasm	N/A	N/A	N/A	N/A	translation	N/A	N/A
TcCLB.503959.78	TcCLB.503959.78:mRNA	hypothetical protein, conserved	N/A	N/A	N/A	N/A	N/A	N/A	N/A	N/A	N/A	N/A	N/A	N/A	N/A	N/A	N/A
TcCLB.504147.340	TcCLB.504147.340:mRNA	hypothetical protein, conserved	N/A	N/A	N/A	N/A	N/A	N/A	N/A	N/A	N/A	N/A	N/A	N/A	N/A	N/A	N/A
TcCLB.504203.40	TcCLB.504203.40:mRNA	hypothetical protein, conserved	N/A	N/A	N/A	N/A	N/A	N/A	GO:0005739	mitochondrion	N/A	N/A	N/A	N/A	N/A	N/A	N/A
TcCLB.506127.110	TcCLB.506127.110:mRNA	eukaryotic peptide chain release factor subunit 1, putative	GO:0005737	cytoplasm	GO:0003747	translation release factor activity	GO:0006412;GO:0006415	translation;translational termination	N/A	N/A	GO:0003729	mRNA binding	GO:0010608	posttranscriptional regulation of gene expression	N/A	N/A	N/A
TcCLB.506147.110	TcCLB.506147.110:mRNA	Flagellum attachment zone protein 4	N/A	N/A	N/A	N/A	N/A	N/A	GO:0005737	cytoplasm	N/A	N/A	N/A	N/A	N/A	N/A	N/A
TcCLB.506201.70	TcCLB.506201.70:mRNA	serine/threonine-protein phosphatase PP1 alpha	N/A	N/A	GO:0016787;GO:0004722	hydrolase activity;protein serine/threonine phosphatase activity	GO:0006470	protein dephosphorylation	GO:0005737	cytoplasm	N/A	N/A	GO:0044145;GO:0052106	modulation of development of symbiont involved in interaction with host;quorum sensing involved in interaction with host	N/A	3.1.3.16 (Protein-serine/threonine phosphatase)	3.1.3.16 (Protein-serine/threonine phosphatase)
TcCLB.506227.210	TcCLB.506227.210:mRNA	Domain of unknown function (DUF4200), putative	N/A	N/A	N/A	N/A	N/A	N/A	GO:0005930;GO:0097014;GO:0005737;GO:0031981	axoneme;ciliary plasm;cytoplasm;nuclear lumen	N/A	N/A	GO:0010608	posttranscriptional regulation of gene expression	N/A	N/A	N/A
TcCLB.506295.130	TcCLB.506295.130:mRNA	prohibitin, putative	GO:0005739	mitochondrion	GO:0003674	molecular_function	GO:0006508;GO:0001302	proteolysis;replicative cell aging	GO:0005737	cytoplasm	N/A	N/A	GO:0070129	regulation of mitochondrial translation	N/A	N/A	N/A
TcCLB.506337.210	TcCLB.506337.210:mRNA	signal recognition particle receptor like protein, putative	GO:0005785	signal recognition particle receptor complex	GO:0005525;GO:0003924;GO:0005047	GTP binding;GTPase activity;signal recognition particle binding	GO:0006614;GO:0006613;GO:0006886	SRP-dependent cotranslational protein targeting to membrane;cotranslational protein targeting to membrane;intracellular protein transport	GO:0005783;GO:0005635	endoplasmic reticulum;nuclear envelope	N/A	N/A	N/A	N/A	N/A	N/A	N/A
TcCLB.506407.50	TcCLB.506407.50:mRNA	Domain of unknown function (DUF1935), putative	N/A	N/A	GO:0003674	molecular_function	N/A	N/A	GO:0051286	cell tip	N/A	N/A	N/A	N/A	N/A	N/A	2.7.7.- (Nucleotidyltransferases.)
TcCLB.506485.60	TcCLB.506485.60:mRNA	hypothetical protein, conserved	N/A	N/A	N/A	N/A	N/A	N/A	GO:0005930	axoneme	N/A	N/A	N/A	N/A	N/A	N/A	N/A
TcCLB.506485.70	TcCLB.506485.70:mRNA	hypothetical protein, conserved	N/A	N/A	N/A	N/A	N/A	N/A	N/A	N/A	N/A	N/A	N/A	N/A	N/A	N/A	N/A
TcCLB.506679.130	TcCLB.506679.130:mRNA	hypothetical protein, conserved	N/A	N/A	N/A	N/A	N/A	N/A	N/A	N/A	N/A	N/A	N/A	N/A	N/A	N/A	N/A
TcCLB.506679.70	TcCLB.506679.70:mRNA	eukaryotic translation initiation factor 6 (eIF-6), putative	N/A	N/A	GO:0043022	ribosome binding	GO:0042256	mature ribosome assembly	GO:0005634	nucleus	N/A	N/A	N/A	N/A	translation	N/A	N/A
TcCLB.506825.40	TcCLB.506825.40:mRNA	hypothetical protein, conserved	N/A	N/A	GO:0005515	protein binding	N/A	N/A	GO:0005737	cytoplasm	N/A	N/A	N/A	N/A	N/A	N/A	N/A
TcCLB.506925.20	TcCLB.506925.20:mRNA	hypothetical protein, conserved	N/A	N/A	N/A	N/A	N/A	N/A	GO:0005737	cytoplasm	N/A	N/A	N/A	N/A	N/A	N/A	N/A
TcCLB.506959.130	TcCLB.506959.130:mRNA	60S ribosomal protein L30, putative	GO:0005840	ribosome	GO:0003735	structural constituent of ribosome	GO:0006412	translation	N/A	N/A	N/A	N/A	N/A	N/A	N/A	N/A	N/A
TcCLB.507649.80	TcCLB.507649.80:mRNA	nucleolar RNA-binding protein, putative	N/A	N/A	N/A	N/A	GO:0016070	RNA metabolic process	GO:0005634	nucleus	GO:0003723	RNA binding	N/A	N/A	N/A	N/A	N/A
TcCLB.507941.120	TcCLB.507941.120:mRNA	hypothetical protein, conserved	N/A	N/A	N/A	N/A	N/A	N/A	GO:0005930	axoneme	N/A	N/A	N/A	N/A	N/A	N/A	N/A
TcCLB.507951.270	TcCLB.507951.270:mRNA	LETM1 and EF-hand domain-containing protein 1, putative	N/A	N/A	GO:0043022	ribosome binding	N/A	N/A	GO:0005737;GO:0016021;GO:0005743;GO:0005739	cytoplasm;integral component of membrane;mitochondrial inner membrane;mitochondrion	GO:0005509;GO:0005432	calcium ion binding;calcium:sodium antiporter activity	GO:0006851	mitochondrial calcium ion transmembrane transport	N/A	N/A	N/A
TcCLB.507993.390	TcCLB.507993.390:mRNA	pyruvate kinase 2, putative	GO:0005737	cytoplasm	GO:0003824;GO:0000287;GO:0030955;GO:0004743	catalytic activity;magnesium ion binding;potassium ion binding;pyruvate kinase activity	GO:0006096	glycolytic process	N/A	N/A	GO:0003729	mRNA binding	N/A	N/A	N/A	2.7.1.40 (Pyruvate kinase)	2.7.1.40 (Pyruvate kinase)
TcCLB.508041.10	TcCLB.508041.10:mRNA	SKP1-like protein	N/A	N/A	N/A	N/A	GO:0006511	ubiquitin-dependent protein catabolic process	GO:0005930;GO:0005737	axoneme;cytoplasm	N/A	N/A	GO:0010608;GO:0006511	posttranscriptional regulation of gene expression;ubiquitin-dependent protein catabolic process	N/A	N/A	N/A
TcCLB.508043.30	TcCLB.508043.30:mRNA	ubiquitin-activating enzyme E1, putative	N/A	N/A	GO:0004839;GO:0008641	ubiquitin activating enzyme activity;ubiquitin-like modifier activating enzyme activity	GO:0006512	obsolete ubiquitin cycle	GO:0005737;GO:0005654	cytoplasm;nucleoplasm	N/A	N/A	N/A	N/A	N/A	6.3.2.19 (Transferred entry: 2.3.2.23, 2.3.2.27 and 6.2.1.45)	6.3.2.19 (Transferred entry: 2.3.2.23, 2.3.2.27 and 6.2.1.45)
TcCLB.508119.100	TcCLB.508119.100:mRNA	hypothetical protein, conserved	N/A	N/A	N/A	N/A	N/A	N/A	N/A	N/A	N/A	N/A	N/A	N/A	N/A	N/A	N/A
TcCLB.508277.320	TcCLB.508277.320:mRNA	hypothetical protein, conserved	N/A	N/A	GO:0005509	calcium ion binding	N/A	N/A	GO:0005930	axoneme	N/A	N/A	N/A	N/A	N/A	N/A	N/A
TcCLB.508387.160	TcCLB.508387.160:mRNA	Phosphatidylinositol 4-phosphate 5-kinase, putative	N/A	N/A	GO:0003674	molecular_function	N/A	N/A	N/A	N/A	N/A	N/A	N/A	N/A	N/A	N/A	N/A
TcCLB.508443.30	TcCLB.508443.30:mRNA	hypothetical protein, conserved	N/A	N/A	N/A	N/A	N/A	N/A	N/A	N/A	N/A	N/A	N/A	N/A	N/A	N/A	N/A
TcCLB.508461.270	TcCLB.508461.270:mRNA	rab7 GTP binding protein, putative	N/A	N/A	GO:0005525;GO:0003924	GTP binding;GTPase activity	GO:0007264	small GTPase mediated signal transduction	GO:0097014;GO:0005737;GO:0005741;GO:0005654	ciliary plasm;cytoplasm;mitochondrial outer membrane;nucleoplasm	N/A	N/A	N/A	N/A	N/A	N/A	N/A
TcCLB.508567.40	TcCLB.508567.40:mRNA	hypothetical protein, conserved	N/A	N/A	N/A	N/A	N/A	N/A	GO:0097014;GO:0005737;GO:0005739	ciliary plasm;cytoplasm;mitochondrion	N/A	N/A	N/A	N/A	N/A	N/A	1.1.1.- (With NAD(+) or NADP(+) as acceptor.)
TcCLB.508737.170	TcCLB.508737.170:mRNA	MICOS complex subunit 32, putative	N/A	N/A	N/A	N/A	N/A	N/A	GO:0061617;GO:0005737	MICOS complex;cytoplasm	N/A	N/A	N/A	N/A	N/A	N/A	N/A
TcCLB.508817.60	TcCLB.508817.60:mRNA	ribosomal protein S26, putative	GO:0005622;GO:0005840	intracellular;ribosome	GO:0003735	structural constituent of ribosome	GO:0006412	translation	N/A	N/A	GO:0003729	mRNA binding	N/A	N/A	N/A	N/A	N/A
TcCLB.508865.10	TcCLB.508865.10:mRNA	glutathione synthetase, putative	N/A	N/A	GO:0005524;GO:0004363	ATP binding;glutathione synthase activity	GO:0006750	glutathione biosynthetic process	GO:0005737	cytoplasm	N/A	N/A	N/A	N/A	metabolic process	N/A	6.3.2.3 (Glutathione synthase)
TcCLB.508909.20	TcCLB.508909.20:mRNA	GMP reductase	N/A	N/A	GO:0003938;GO:0003824	IMP dehydrogenase activity;catalytic activity	GO:0055114;GO:0006164	oxidation-reduction process;purine nucleotide biosynthetic process	GO:0020015	glycosome	GO:0003920	GMP reductase activity	N/A	N/A	metabolic process	1.7.1.7 (GMP reductase)	1.1.1.205 (IMP dehydrogenase)
TcCLB.509011.40	TcCLB.509011.40:mRNA	calreticulin, putative	GO:0005783;GO:0016021	endoplasmic reticulum;integral component of membrane	GO:0005509;GO:0030246;GO:0015926;GO:0005515;GO:0016757;GO:0051082	calcium ion binding;carbohydrate binding;glucosidase activity;protein binding;transferase activity, transferring glycosyl groups;unfolded protein binding	GO:0006457	protein folding	GO:0005783	endoplasmic reticulum	N/A	N/A	N/A	N/A	N/A	N/A	N/A
TcCLB.509213.120	TcCLB.509213.120:mRNA	cytosolic nonspecific dipeptidase, putative	N/A	N/A	GO:0016787;GO:0008237	hydrolase activity;metallopeptidase activity	GO:0008152;GO:0006508	metabolic process;proteolysis	GO:0005737	cytoplasm	N/A	N/A	N/A	N/A	N/A	N/A	3.4.13.18 (Cytosol nonspecific dipeptidase)
TcCLB.509353.60	TcCLB.509353.60:mRNA	calmodulin, putative	N/A	N/A	GO:0005509	calcium ion binding	N/A	N/A	GO:0005737	cytoplasm	N/A	N/A	N/A	N/A	N/A	N/A	N/A
TcCLB.509537.70	TcCLB.509537.70:mRNA	hypothetical protein, conserved	N/A	N/A	N/A	N/A	N/A	N/A	N/A	N/A	N/A	N/A	N/A	N/A	N/A	N/A	N/A
TcCLB.509567.40	TcCLB.509567.40:mRNA	nuclear transport factor 2, putative	GO:0005634	nucleus	GO:0008565	protein transporter activity	GO:0006606	protein import into nucleus	GO:0005737;GO:0005654	cytoplasm;nucleoplasm	N/A	N/A	N/A	N/A	N/A	N/A	N/A
TcCLB.509857.40	TcCLB.509857.40:mRNA	hypothetical protein, conserved	N/A	N/A	N/A	N/A	N/A	N/A	N/A	N/A	N/A	N/A	N/A	N/A	N/A	N/A	N/A
TcCLB.509885.30	TcCLB.509885.30:mRNA	SPFH domain / Band 7 family protein, putative	GO:0016021	integral component of membrane	GO:0003674	molecular_function	N/A	N/A	GO:0005739	mitochondrion	N/A	N/A	N/A	N/A	N/A	N/A	N/A
TcCLB.509999.70	TcCLB.509999.70:mRNA	hypothetical protein, conserved	N/A	N/A	N/A	N/A	N/A	N/A	GO:0005737;GO:0031981	cytoplasm;nuclear lumen	N/A	N/A	N/A	N/A	N/A	N/A	N/A
TcCLB.510055.50	TcCLB.510055.50:mRNA	hypothetical protein, conserved	N/A	N/A	GO:0005515	protein binding	N/A	N/A	N/A	N/A	N/A	N/A	N/A	N/A	N/A	N/A	N/A
TcCLB.510101.200	TcCLB.510101.200:mRNA	zinc finger ccch and cchc domain-containing protein	N/A	N/A	GO:0046872	metal ion binding	N/A	N/A	N/A	N/A	N/A	N/A	N/A	N/A	N/A	N/A	N/A
TcCLB.510121.50	TcCLB.510121.50:mRNA	calmodulin, putative	N/A	N/A	GO:0005509	calcium ion binding	N/A	N/A	N/A	N/A	N/A	N/A	N/A	N/A	N/A	N/A	N/A
TcCLB.510579.40	TcCLB.510579.40:mRNA	hypothetical protein, conserved	N/A	N/A	N/A	N/A	N/A	N/A	GO:0005930;GO:0005737	axoneme;cytoplasm	N/A	N/A	N/A	N/A	N/A	N/A	N/A
TcCLB.510609.20	TcCLB.510609.20:mRNA	hypothetical protein, conserved	N/A	N/A	N/A	N/A	N/A	N/A	N/A	N/A	GO:0003729	mRNA binding	N/A	N/A	N/A	N/A	N/A
TcCLB.510629.420	TcCLB.510629.420:mRNA	protein phosphatase 1, regulatory subunit, putative	N/A	N/A	GO:0005515;GO:0008599	protein binding;protein phosphatase type 1 regulator activity	N/A	N/A	GO:0097014;GO:0005737;GO:0031981	ciliary plasm;cytoplasm;nuclear lumen	N/A	N/A	N/A	N/A	N/A	N/A	N/A
TcCLB.510687.120	TcCLB.510687.120:mRNA	snoRNP protein GAR1, putative	GO:0031429;GO:0030532	box H/ACA snoRNP complex;small nuclear ribonucleoprotein complex	GO:0019843	rRNA binding	GO:0001522;GO:0006364;GO:0042254	pseudouridine synthesis;rRNA processing;ribosome biogenesis	GO:0005737;GO:0005634	cytoplasm;nucleus	GO:0003729;GO:0042301	mRNA binding;phosphate ion binding	N/A	N/A	N/A	N/A	N/A
TcCLB.510719.210	TcCLB.510719.210:mRNA	hypothetical protein, conserved	N/A	N/A	N/A	N/A	N/A	N/A	N/A	N/A	N/A	N/A	N/A	N/A	N/A	N/A	N/A
TcCLB.510729.220	TcCLB.510729.220:mRNA	hypothetical protein, conserved	N/A	N/A	GO:0046872;GO:0003674	metal ion binding;molecular_function	N/A	N/A	GO:0005737	cytoplasm	N/A	N/A	GO:0010608	posttranscriptional regulation of gene expression	N/A	N/A	N/A
TcCLB.510819.60	TcCLB.510819.60:mRNA	ATP-dependent protease ATPase subunit HslU1, putative	GO:0009376;GO:0005737	HslUV protease complex;cytoplasm	GO:0005524;GO:0016887;GO:0070011	ATP binding;ATPase activity;peptidase activity, acting on L-amino acid peptides	N/A	N/A	GO:0009376;GO:0005737;GO:0042645	HslUV protease complex;cytoplasm;mitochondrial nucleoid	N/A	N/A	GO:0006264;GO:0070581	mitochondrial DNA replication;rolling circle DNA replication	N/A	N/A	N/A
TcCLB.511211.220	TcCLB.511211.220:mRNA	heat shock protein 70, putative	N/A	N/A	GO:0003674	molecular_function	GO:0006457	protein folding	GO:0005654;GO:0005634	nucleoplasm;nucleus	N/A	N/A	N/A	N/A	N/A	N/A	N/A
TcCLB.511239.80	TcCLB.511239.80:mRNA	Domain of unknown function (DUF4201), putative	N/A	N/A	N/A	N/A	N/A	N/A	GO:0005930;GO:0005737	axoneme;cytoplasm	N/A	N/A	N/A	N/A	N/A	N/A	N/A
TcCLB.511245.230	TcCLB.511245.230:mRNA	Domain of unknown function (DUF4201), putative	N/A	N/A	N/A	N/A	N/A	N/A	GO:0005930;GO:0005737;GO:0005634	axoneme;cytoplasm;nucleus	N/A	N/A	N/A	N/A	N/A	N/A	N/A
TcCLB.511277.580	TcCLB.511277.580:mRNA	RNA-binding protein 29, putative	N/A	N/A	GO:0003723;GO:0003676	RNA binding;nucleic acid binding	GO:0006396	RNA processing	GO:0005654;GO:0005634	nucleoplasm;nucleus	GO:0003729	mRNA binding	GO:0010608	posttranscriptional regulation of gene expression	N/A	N/A	N/A
TcCLB.511287.40	TcCLB.511287.40:mRNA	40S ribosomal protein S2, putative	GO:0022627;GO:0005840;GO:0015935	cytosolic small ribosomal subunit;ribosome;small ribosomal subunit	GO:0003723;GO:0003735	RNA binding;structural constituent of ribosome	GO:0006412	translation	GO:0005737	cytoplasm	N/A	N/A	N/A	N/A	N/A	N/A	N/A
TcCLB.511289.14	TcCLB.511289.14:mRNA	mitogen-activated protein kinase kinase kinase, putative	N/A	N/A	GO:0005524;GO:0004672;GO:0004674	ATP binding;protein kinase activity;protein serine/threonine kinase activity	GO:0006468	protein phosphorylation	GO:0005737	cytoplasm	N/A	N/A	N/A	N/A	N/A	N/A	N/A
TcCLB.511445.20	TcCLB.511445.20:mRNA	radial spoke protein 3, putative	N/A	N/A	N/A	N/A	N/A	N/A	GO:0005930;GO:0005737	axoneme;cytoplasm	N/A	N/A	GO:0060285	cilium-dependent cell motility	N/A	N/A	N/A
TcCLB.511469.100	TcCLB.511469.100:mRNA	2-oxoisovalerate dehydrogenase beta subunit, mitochondrial precursor, putative	GO:0005947	mitochondrial alpha-ketoglutarate dehydrogenase complex	GO:0003863;GO:0003824	3-methyl-2-oxobutanoate dehydrogenase (2-methylpropanoyl-transferring) activity;catalytic activity	GO:0008152	metabolic process	N/A	N/A	N/A	N/A	N/A	N/A	cellular amino acid metabolic process	N/A	1.2.4.4 (3-methyl-2-oxobutanoate dehydrogenase (2-methylpropanoyl-transferring))
TcCLB.511557.20	TcCLB.511557.20:mRNA	hypothetical protein, conserved	N/A	N/A	N/A	N/A	N/A	N/A	N/A	N/A	N/A	N/A	N/A	N/A	N/A	N/A	N/A
TcCLB.511627.110	TcCLB.511627.110:mRNA	heat shock protein DNAJ, putative	N/A	N/A	GO:0051087;GO:0031072;GO:0051082	chaperone binding;heat shock protein binding;unfolded protein binding	GO:0006457	protein folding	GO:0005737	cytoplasm	N/A	N/A	N/A	N/A	N/A	N/A	N/A
TcCLB.511643.10	TcCLB.511643.10:mRNA	succinate dehydrogenase subunit	N/A	N/A	N/A	N/A	N/A	N/A	N/A	N/A	N/A	N/A	N/A	N/A	N/A	N/A	N/A
TcCLB.511725.250	TcCLB.511725.250:mRNA	chaperonin containing t-complex protein, putative	GO:0005832	chaperonin-containing T-complex	GO:0005524;GO:0051082	ATP binding;unfolded protein binding	GO:0006457;GO:0051726	protein folding;regulation of cell cycle	GO:0005737	cytoplasm	N/A	N/A	N/A	N/A	N/A	N/A	N/A
TcCLB.511817.110	TcCLB.511817.110:mRNA	hypothetical protein, conserved	N/A	N/A	N/A	N/A	N/A	N/A	N/A	N/A	N/A	N/A	GO:0010608	posttranscriptional regulation of gene expression	N/A	N/A	N/A
TcCLB.511903.180	TcCLB.511903.180:mRNA	hypothetical protein, conserved	N/A	N/A	N/A	N/A	N/A	N/A	N/A	N/A	N/A	N/A	N/A	N/A	N/A	N/A	N/A
