# Supplementary material for: Branched-chain amino acids modulate the proteomic profile of Trypanosoma cruzi metacyclogenesis induced by proline
Source: PLoS Negl Trop Dis. 2024 Oct 9;18(10):e0012588. doi: 10.1371/journal.pntd.0012588 (PMC11493278; doi:10.1371/journal.pntd.0012588)
Supplement: S21 Table — (XLSX) [file pntd.0012588.s026.xlsx]

## Sheet: Table S21
Table S21. Up-regulated proteins in TAU Pro-Ile - Gene Ontology
Gene ID	source_id	Product Description	Computed GO Component IDs	Computed GO Components	Computed GO Function IDs	Computed GO Functions	Computed GO Process IDs	Computed GO Processes	Curated GO Component IDs	Curated GO Components	Curated GO Function IDs	Curated GO Functions	Curated GO Process IDs	Curated GO Processes	Manually assigned GO Processes	EC numbers	EC numbers from OrthoMCL
TcCLB.432677.10	TcCLB.432677.10:pseudogenic_transcript	heat shock 70 kDa protein, mitochondrial precursor (pseudogene), putative	N/A	N/A	N/A	N/A	N/A	N/A	N/A	N/A	N/A	N/A	N/A	N/A	N/A	N/A	N/A
TcCLB.474341.9	TcCLB.474341.9:mRNA	dynein heavy chain, putative	N/A	N/A	N/A	N/A	N/A	N/A	GO:0005930	axoneme	N/A	N/A	N/A	N/A	N/A	N/A	N/A
TcCLB.503483.9	TcCLB.503483.9:mRNA	retrotransposon hot spot (RHS) protein, putative	N/A	N/A	N/A	N/A	N/A	N/A	N/A	N/A	GO:0042301	phosphate ion binding	N/A	N/A	N/A	N/A	N/A
TcCLB.503635.50	TcCLB.503635.50:mRNA	hypothetical protein, conserved	N/A	N/A	N/A	N/A	N/A	N/A	N/A	N/A	N/A	N/A	N/A	N/A	N/A	N/A	N/A
TcCLB.503995.10	TcCLB.503995.10:mRNA	Present in the outer mitochondrial membrane proteome 17 (fragment)	N/A	N/A	N/A	N/A	N/A	N/A	GO:0005741	mitochondrial outer membrane	GO:0003729	mRNA binding	N/A	N/A	N/A	N/A	N/A
TcCLB.505169.10	TcCLB.505169.10:pseudogenic_transcript	polyubiquitin, putative, degenerate	GO:0005840	ribosome	GO:0005515;GO:0003735	protein binding;structural constituent of ribosome	GO:0006412	translation	GO:0000331	contractile vacuole	N/A	N/A	N/A	N/A	N/A	N/A	N/A
TcCLB.506135.70	TcCLB.506135.70:mRNA	hypothetical protein, conserved	N/A	N/A	N/A	N/A	N/A	N/A	GO:0005930;GO:0005737	axoneme;cytoplasm	N/A	N/A	N/A	N/A	N/A	N/A	N/A
TcCLB.506177.20	TcCLB.506177.20:mRNA	lectin, putative	GO:0016021;GO:0016020	integral component of membrane;membrane	GO:0005537	mannose binding	GO:0009306	protein secretion	N/A	N/A	N/A	N/A	N/A	N/A	N/A	N/A	N/A
TcCLB.506411.30	TcCLB.506411.30:mRNA	Proline dehydrogenase, mitochondrial	N/A	N/A	GO:0005509	calcium ion binding	N/A	N/A	GO:0005737;GO:0005739	cytoplasm;mitochondrion	GO:0004657	proline dehydrogenase activity	GO:0001306	age-dependent response to oxidative stress	metabolic process;cellular amino acid metabolism	1.5.5.2 (Proline dehydrogenase)	1.5.99.8 (Transferred entry: 1.5.5.2)
TcCLB.506421.10	TcCLB.506421.10:mRNA	retrotransposon hot spot (RHS) protein, putative	N/A	N/A	N/A	N/A	N/A	N/A	N/A	N/A	N/A	N/A	N/A	N/A	N/A	N/A	N/A
TcCLB.506443.150	TcCLB.506443.150:mRNA	retrotransposon hot spot (RHS) protein, putative	N/A	N/A	N/A	N/A	N/A	N/A	N/A	N/A	N/A	N/A	N/A	N/A	N/A	N/A	N/A
TcCLB.506443.70	TcCLB.506443.70:mRNA	glutathione-S-transferase/glutaredoxin, putative	N/A	N/A	GO:0009055;GO:0005489;GO:0015035	electron transfer activity;obsolete electron transporter activity;protein disulfide oxidoreductase activity	GO:0045454;GO:0006118	cell redox homeostasis;obsolete electron transport	GO:0020023;GO:0005739	kinetoplast;mitochondrion	N/A	N/A	N/A	N/A	N/A	N/A	5.3.99.3 (Prostaglandin-E synthase)
TcCLB.506551.10	TcCLB.506551.10:mRNA	protein associated with differentiation 8, putative	GO:0016021	integral component of membrane	GO:0003674	molecular_function	GO:0055085	transmembrane transport	GO:0000331	contractile vacuole	N/A	N/A	N/A	N/A	N/A	N/A	N/A
TcCLB.506559.70	TcCLB.506559.70:mRNA	hypothetical protein, conserved	N/A	N/A	N/A	N/A	N/A	N/A	N/A	N/A	N/A	N/A	N/A	N/A	N/A	N/A	N/A
TcCLB.506577.120	TcCLB.506577.120:mRNA	sterol C-24 reductase, putative	GO:0016020	membrane	N/A	N/A	N/A	N/A	GO:0000331	contractile vacuole	N/A	N/A	N/A	N/A	metabolic process	1.3.1.71 (Delta(24(24(1)))-sterol reductase)	1.3.1.71 (Delta(24(24(1)))-sterol reductase)
TcCLB.506773.90	TcCLB.506773.90:mRNA	amino acid permease/transporter, putative	GO:0016021;GO:0016020	integral component of membrane;membrane	GO:0005275;GO:0022857	amine transmembrane transporter activity;transmembrane transporter activity	GO:0006865;GO:0055085	amino acid transport;transmembrane transport	GO:0005737	cytoplasm	N/A	N/A	N/A	N/A	N/A	N/A	N/A
TcCLB.506829.110	TcCLB.506829.110:mRNA	fatty acyl CoA synthetase 2, putative	N/A	N/A	GO:0003824	catalytic activity	GO:0008152	metabolic process	GO:0097014;GO:0005737;GO:0005654	ciliary plasm;cytoplasm;nucleoplasm	N/A	N/A	N/A	N/A	fatty acid metabolic process	N/A	6.2.1.3 (Long-chain-fatty-acid--CoA ligase)
TcCLB.506945.190	TcCLB.506945.190:mRNA	cytochrome p450-like protein, putative	N/A	N/A	GO:0020037;GO:0005506;GO:0016705	heme binding;iron ion binding;oxidoreductase activity, acting on paired donors, with incorporation or reduction of molecular oxygen	GO:0055114	oxidation-reduction process	N/A	N/A	N/A	N/A	N/A	N/A	N/A	N/A	1.14.-.- (Acting on paired donors, with incorporation or reduction of molecular oxygen. The oxygen incorporated need not be derived from O(2).)
TcCLB.506989.210	TcCLB.506989.210:mRNA	U-box domain protein, putative	N/A	N/A	GO:0004842	ubiquitin-protein transferase activity	GO:0016567	protein ubiquitination	GO:0005930;GO:0005737	axoneme;cytoplasm	N/A	N/A	N/A	N/A	N/A	N/A	N/A
TcCLB.507001.34	TcCLB.507001.34:mRNA	Heat shock factor binding 1 domain-containing protein	N/A	N/A	GO:0003714	transcription corepressor activity	N/A	N/A	N/A	N/A	N/A	N/A	N/A	N/A	N/A	N/A	N/A
TcCLB.507081.20	TcCLB.507081.20:mRNA	hypothetical protein, conserved	N/A	N/A	N/A	N/A	N/A	N/A	GO:0005753;GO:0005739	mitochondrial proton-transporting ATP synthase complex;mitochondrion	N/A	N/A	N/A	N/A	N/A	N/A	N/A
TcCLB.507083.30	TcCLB.507083.30:mRNA	apurinic/apyrimidinic endonuclease, putative	N/A	N/A	GO:0003674;GO:0004518	molecular_function;nuclease activity	GO:0006281	DNA repair	GO:0005634	nucleus	N/A	N/A	N/A	N/A	N/A	4.2.99.18 (DNA-(apurinic or apyrimidinic site) lyase)	4.2.99.18 (DNA-(apurinic or apyrimidinic site) lyase)
TcCLB.507809.110	TcCLB.507809.110:mRNA	WD domain, G-beta repeat, putative	N/A	N/A	GO:0003674;GO:0005515	molecular_function;protein binding	N/A	N/A	N/A	N/A	N/A	N/A	N/A	N/A	N/A	N/A	N/A
TcCLB.507993.330	TcCLB.507993.330:mRNA	mevalonate-diphosphate decarboxylase, putative	GO:0005829	cytosol	GO:0005524;GO:0016831;GO:0004163;GO:0016301	ATP binding;carboxy-lyase activity;diphosphomevalonate decarboxylase activity;kinase activity	GO:0019287;GO:0008299;GO:0016310	isopentenyl diphosphate biosynthetic process, mevalonate pathway;isoprenoid biosynthetic process;phosphorylation	GO:0005737;GO:0005654	cytoplasm;nucleoplasm	N/A	N/A	N/A	N/A	metabolic process	4.1.1.33 (Diphosphomevalonate decarboxylase)	4.1.1.33 (Diphosphomevalonate decarboxylase)
TcCLB.508083.10	TcCLB.508083.10:mRNA	Present in the outer mitochondrial membrane proteome 10	N/A	N/A	N/A	N/A	N/A	N/A	GO:0005741;GO:0005739;GO:0031514	mitochondrial outer membrane;mitochondrion;motile cilium	N/A	N/A	N/A	N/A	N/A	N/A	N/A
TcCLB.508153.650	TcCLB.508153.650:pseudogenic_transcript	hypothetical protein, conserved (pseudogene)	N/A	N/A	GO:0005515	protein binding	N/A	N/A	GO:0005930;GO:0005737	axoneme;cytoplasm	N/A	N/A	N/A	N/A	N/A	N/A	N/A
TcCLB.508479.150	TcCLB.508479.150:mRNA	AGC essential kinase 1	N/A	N/A	GO:0005524;GO:0004672;GO:0004674	ATP binding;protein kinase activity;protein serine/threonine kinase activity	GO:0006468	protein phosphorylation	GO:0097014;GO:0005737;GO:0031981	ciliary plasm;cytoplasm;nuclear lumen	N/A	N/A	GO:0000281	mitotic cytokinesis	N/A	2.7.11.1 (Non-specific serine/threonine protein kinase)	2.7.11.1 (Non-specific serine/threonine protein kinase)
TcCLB.508507.40	TcCLB.508507.40:mRNA	hypothetical protein, conserved	N/A	N/A	N/A	N/A	N/A	N/A	N/A	N/A	N/A	N/A	N/A	N/A	N/A	N/A	N/A
TcCLB.508543.30	TcCLB.508543.30:mRNA	40S ribosomal protein S9, putative	GO:0022627;GO:0005622;GO:0015935	cytosolic small ribosomal subunit;intracellular;small ribosomal subunit	GO:0003723;GO:0019843;GO:0003735	RNA binding;rRNA binding;structural constituent of ribosome	GO:0006412	translation	GO:0005737	cytoplasm	N/A	N/A	N/A	N/A	N/A	N/A	N/A
TcCLB.508609.10	TcCLB.508609.10:mRNA	surface protease GP63, putative	GO:0016020	membrane	GO:0004222	metalloendopeptidase activity	GO:0007155;GO:0006508	cell adhesion;proteolysis	N/A	N/A	N/A	N/A	N/A	N/A	N/A	N/A	3.4.24.36 (Leishmanolysin)
TcCLB.508613.10	TcCLB.508613.10:mRNA	Fibronectin type III domain containing protein, putative	N/A	N/A	GO:0005515	protein binding	N/A	N/A	GO:0005930;GO:0005737	axoneme;cytoplasm	N/A	N/A	N/A	N/A	N/A	N/A	N/A
TcCLB.508815.80	TcCLB.508815.80:mRNA	SNARE associated Golgi protein, putative	GO:0016021	integral component of membrane	GO:0005509;GO:0003674	calcium ion binding;molecular_function	N/A	N/A	GO:0005635;GO:0005634	nuclear envelope;nucleus	N/A	N/A	N/A	N/A	N/A	N/A	N/A
TcCLB.508857.50	TcCLB.508857.50:mRNA	N-terminal conserved domain of Nudc./CS domain containing protein, putative	N/A	N/A	GO:0003674	molecular_function	GO:0030473	nuclear migration along microtubule	GO:0005737	cytoplasm	N/A	N/A	GO:0010608	posttranscriptional regulation of gene expression	N/A	N/A	N/A
TcCLB.508971.40	TcCLB.508971.40:mRNA	acetylornithine deacetylase-like, putative	GO:0005737	cytoplasm	GO:0008777;GO:0016787	acetylornithine deacetylase activity;hydrolase activity	GO:0006526;GO:0008152	arginine biosynthetic process;metabolic process	N/A	N/A	N/A	N/A	N/A	N/A	cellular amino acid metabolic process	N/A	3.5.1.16 (Acetylornithine deacetylase)
TcCLB.508971.50	TcCLB.508971.50:mRNA	ubiquitin-protein ligase-like, putative	GO:0005739;GO:0005634	mitochondrion;nucleus	GO:0042393;GO:0046872;GO:0004842	histone binding;metal ion binding;ubiquitin-protein transferase activity	GO:0006334;GO:0006512	nucleosome assembly;obsolete ubiquitin cycle	N/A	N/A	GO:0003723	RNA binding	N/A	N/A	N/A	6.3.2.- (Acid--amino-acid ligases (peptide synthases).)	6.3.2.- (Acid--amino-acid ligases (peptide synthases).)
TcCLB.509207.160	TcCLB.509207.160:mRNA	proteasome regulatory ATPase subunit 1, putative	GO:0005737;GO:0005838	cytoplasm;proteasome regulatory particle	GO:0005524;GO:0016887;GO:0016787	ATP binding;ATPase activity;hydrolase activity	GO:0030163;GO:0006511	protein catabolic process;ubiquitin-dependent protein catabolic process	GO:0005737;GO:0005654	cytoplasm;nucleoplasm	N/A	N/A	N/A	N/A	N/A	N/A	3.6.4.8 (Transferred entry: 5.6.1.5)
TcCLB.509229.90	TcCLB.509229.90:mRNA	hypothetical protein, conserved	N/A	N/A	GO:0046872	metal ion binding	N/A	N/A	GO:0005634	nucleus	GO:0003723	RNA binding	N/A	N/A	N/A	N/A	N/A
TcCLB.509445.39	TcCLB.509445.39:mRNA	glutamate dehydrogenase, putative	N/A	N/A	GO:0016491	oxidoreductase activity	GO:0006520	cellular amino acid metabolic process	GO:0000331;GO:0005737;GO:0005739	contractile vacuole;cytoplasm;mitochondrion	N/A	N/A	N/A	N/A	metabolic process	N/A	1.4.1.2 (Glutamate dehydrogenase)
TcCLB.509537.50	TcCLB.509537.50:mRNA	Flagellar Member 1	N/A	N/A	N/A	N/A	N/A	N/A	GO:0005930;GO:0000331;GO:0031514	axoneme;contractile vacuole;motile cilium	N/A	N/A	N/A	N/A	N/A	N/A	2.7.4.6 (Nucleoside-diphosphate kinase)
TcCLB.509777.130	TcCLB.509777.130:mRNA	Inositol phosphosphingolipids phospholipase C	N/A	N/A	N/A	N/A	N/A	N/A	GO:0005783;GO:0005739	endoplasmic reticulum;mitochondrion	GO:0004767	sphingomyelin phosphodiesterase activity	GO:0071468;GO:0046513;GO:0006685	cellular response to acidic pH;ceramide biosynthetic process;sphingomyelin catabolic process	metabolic process	3.1.4.12 (Sphingomyelin phosphodiesterase)	3.1.4.12 (Sphingomyelin phosphodiesterase)
TcCLB.509793.50	TcCLB.509793.50:mRNA	hypothetical protein, conserved	N/A	N/A	N/A	N/A	N/A	N/A	GO:0000331	contractile vacuole	N/A	N/A	N/A	N/A	N/A	N/A	N/A
TcCLB.510101.330	TcCLB.510101.330:mRNA	hypothetical protein, conserved	N/A	N/A	N/A	N/A	N/A	N/A	N/A	N/A	N/A	N/A	N/A	N/A	N/A	N/A	N/A
TcCLB.510101.450	TcCLB.510101.450:mRNA	hypothetical protein, conserved	N/A	N/A	N/A	N/A	N/A	N/A	GO:0005930	axoneme	N/A	N/A	N/A	N/A	N/A	N/A	N/A
TcCLB.510143.5	TcCLB.510143.5:mRNA	hypothetical protein, conserved (fragment)	N/A	N/A	N/A	N/A	N/A	N/A	GO:0020023;GO:0005643;GO:0005634	kinetoplast;nuclear pore;nucleus	N/A	N/A	N/A	N/A	N/A	N/A	N/A
TcCLB.510187.234	TcCLB.510187.234:mRNA	protein tyrosine phosphatase 1	N/A	N/A	GO:0016791;GO:0004725	phosphatase activity;protein tyrosine phosphatase activity	GO:0016311;GO:0006470	dephosphorylation;protein dephosphorylation	GO:0097014;GO:0005737;GO:0031981	ciliary plasm;cytoplasm;nuclear lumen	GO:0004725	protein tyrosine phosphatase activity	N/A	N/A	N/A	N/A	3.1.3.48 (Protein-tyrosine-phosphatase)
TcCLB.510187.260	TcCLB.510187.260:mRNA	hypothetical protein, conserved	GO:0005634	nucleus	N/A	N/A	N/A	N/A	GO:0005634	nucleus	N/A	N/A	N/A	N/A	N/A	N/A	N/A
TcCLB.510187.70	TcCLB.510187.70:mRNA	tyrosine aminotransferase, putative	N/A	N/A	GO:0030170;GO:0008483	pyridoxal phosphate binding;transaminase activity	GO:0009058;GO:0006520	biosynthetic process;cellular amino acid metabolic process	N/A	N/A	N/A	N/A	N/A	N/A	metabolic process	2.6.1.5 (Tyrosine transaminase)	2.6.1.5 (Tyrosine transaminase)
TcCLB.510287.10	TcCLB.510287.10:mRNA	dynein light chain, putative	GO:0030286;GO:0005875	dynein complex;microtubule associated complex	GO:0003777	microtubule motor activity	GO:0007017	microtubule-based process	GO:0005930	axoneme	N/A	N/A	N/A	N/A	N/A	N/A	N/A
TcCLB.510565.141	TcCLB.510565.141:mRNA	hypothetical protein, conserved	N/A	N/A	N/A	N/A	N/A	N/A	N/A	N/A	N/A	N/A	N/A	N/A	N/A	N/A	N/A
TcCLB.510749.30	TcCLB.510749.30:mRNA	Autophagy-related protein 24	N/A	N/A	GO:0035091	phosphatidylinositol binding	N/A	N/A	GO:0005737;GO:0030666	cytoplasm;endocytic vesicle membrane	N/A	N/A	GO:0006914;GO:0006898	autophagy;receptor-mediated endocytosis	N/A	N/A	N/A
TcCLB.510835.40	TcCLB.510835.40:mRNA	60S ribosomal protein L7a, putative	GO:0005840	ribosome	GO:0003735	structural constituent of ribosome	GO:0006412	translation	GO:0005737	cytoplasm	N/A	N/A	N/A	N/A	N/A	N/A	N/A
TcCLB.510889.80	TcCLB.510889.80:mRNA	ser/thr protein phosphatase, putative	GO:0008287	protein serine/threonine phosphatase complex	GO:0005509;GO:0016787;GO:0004722	calcium ion binding;hydrolase activity;protein serine/threonine phosphatase activity	GO:0006470	protein dephosphorylation	GO:0005737;GO:0005654	cytoplasm;nucleoplasm	N/A	N/A	N/A	N/A	N/A	N/A	3.1.3.16 (Protein-serine/threonine phosphatase)
TcCLB.511217.120	TcCLB.511217.120:mRNA	peptidyl-prolyl cis-trans isomerase, putative	N/A	N/A	GO:0003755	peptidyl-prolyl cis-trans isomerase activity	GO:0006457;GO:0000413	protein folding;protein peptidyl-prolyl isomerization	GO:0005930;GO:0005737	axoneme;cytoplasm	N/A	N/A	N/A	N/A	N/A	5.2.1.8 (Peptidylprolyl isomerase)	5.2.1.8 (Peptidylprolyl isomerase)
TcCLB.511301.80	TcCLB.511301.80:pseudogenic_transcript	choline/carnitine O-acyltransferase (pseudogene), putative	N/A	N/A	GO:0016746	transferase activity, transferring acyl groups	N/A	N/A	N/A	N/A	N/A	N/A	N/A	N/A	N/A	N/A	2.3.1.21 (Carnitine O-palmitoyltransferase)
TcCLB.511465.10	TcCLB.511465.10:mRNA	proteasome activator protein pa26, putative	GO:0008537	proteasome activator complex	GO:0008538	obsolete proteasome activator activity	GO:0006508	proteolysis	GO:0008537	proteasome activator complex	N/A	N/A	GO:0061136	regulation of proteasomal protein catabolic process	N/A	N/A	N/A
TcCLB.511499.50	TcCLB.511499.50:mRNA	ubiquitin hydrolase, putative	N/A	N/A	GO:0004197;GO:0004221;GO:0036459	cysteine-type endopeptidase activity;obsolete ubiquitin thiolesterase activity;thiol-dependent ubiquitinyl hydrolase activity	GO:0016579;GO:0006511	protein deubiquitination;ubiquitin-dependent protein catabolic process	GO:0005737	cytoplasm	N/A	N/A	N/A	N/A	N/A	3.1.2.15 (Deleted entry)	3.1.2.15 (Deleted entry)
TcCLB.511559.20	TcCLB.511559.20:mRNA	Uncharacterised protein family (UPF0160), putative	N/A	N/A	N/A	N/A	N/A	N/A	GO:0005654	nucleoplasm	N/A	N/A	N/A	N/A	N/A	N/A	N/A
TcCLB.511573.40	TcCLB.511573.40:mRNA	Mitogen-activated protein kinase 10, putative	N/A	N/A	GO:0005524;GO:0004672	ATP binding;protein kinase activity	GO:0006468	protein phosphorylation	N/A	N/A	N/A	N/A	N/A	N/A	N/A	N/A	2.7.1.- (Phosphotransferases with an alcohol group as acceptor.)
TcCLB.511761.60	TcCLB.511761.60:mRNA	hypothetical protein, conserved	N/A	N/A	N/A	N/A	N/A	N/A	N/A	N/A	N/A	N/A	N/A	N/A	N/A	N/A	2.7.1.- (Phosphotransferases with an alcohol group as acceptor.)
TcCLB.511801.50	TcCLB.511801.50:mRNA	tRNA threonylcarbamoyl adenosine modification protein, Sua5/YciO/YrdC/YwlC family, putative	N/A	N/A	GO:0003725	double-stranded RNA binding	N/A	N/A	GO:0097014;GO:0005737;GO:0031981	ciliary plasm;cytoplasm;nuclear lumen	N/A	N/A	N/A	N/A	N/A	N/A	2.7.7.87 (L-threonylcarbamoyladenylate synthase)
TcCLB.511817.270	TcCLB.511817.270:mRNA	hypothetical protein, conserved	N/A	N/A	N/A	N/A	N/A	N/A	GO:0005741	mitochondrial outer membrane	N/A	N/A	N/A	N/A	N/A	N/A	N/A
TcCLB.511825.220	TcCLB.511825.220:mRNA	alanyl-tRNA synthetase, putative	GO:0005737	cytoplasm	GO:0005524;GO:0004813;GO:0004812;GO:0003676;GO:0000166	ATP binding;alanine-tRNA ligase activity;aminoacyl-tRNA ligase activity;nucleic acid binding;nucleotide binding	GO:0006419;GO:0043039	alanyl-tRNA aminoacylation;tRNA aminoacylation	GO:0097014;GO:0005737	ciliary plasm;cytoplasm	N/A	N/A	N/A	N/A	N/A	6.1.1.7 (Alanine--tRNA ligase)	6.1.1.7 (Alanine--tRNA ligase)
TcCLB.511903.120	TcCLB.511903.120:mRNA	transketolase, putative	N/A	N/A	GO:0003824;GO:0004802	catalytic activity;transketolase activity	GO:0008152;GO:0006098	metabolic process;pentose-phosphate shunt	GO:0097014;GO:0005737;GO:0020015;GO:0031981	ciliary plasm;cytoplasm;glycosome;nuclear lumen	N/A	N/A	N/A	N/A	N/A	N/A	2.2.1.1 (Transketolase)
