# Supplementary material for: Branched-chain amino acids modulate the proteomic profile of Trypanosoma cruzi metacyclogenesis induced by proline
Source: PLoS Negl Trop Dis. 2024 Oct 9;18(10):e0012588. doi: 10.1371/journal.pntd.0012588 (PMC11493278; doi:10.1371/journal.pntd.0012588)
Supplement: S22 Table — (XLSX) [file pntd.0012588.s027.xlsx]

## Sheet: Table S22
Table S22. Downregulated proteins in TAU PRO-VAL
Significant	-LOG(P-value)	Difference	Protein IDs	Transcript ID	Gene	Organism	Gene Product	Transcript Product	Chr Location	Protein Length
+	2.82075	5.24315	TcCLB.511239.49:mRNA-p1	transcript=TcCLB.511239.49:mRNA	gene=TcCLB.511239.49	organism=Trypanosoma_cruzi_CL_Brener_Non-Esmeraldo-like	gene_product=adenosine5'-monophosphoramidase,putative	transcript_product=adenosine5'-monophosphoramidase,putative	location=TcChr11-P:183390-183815(-)	protein_length=141	sequence_SO=chromosome	SO=protein_coding;TcCLB.506605.59:mRNA-p1	transcript=TcCLB.506605.59:mRNA	gene=TcCLB.506605.59	organism=Trypanosoma_cruzi_CL_Brener_Esmeraldo-like	gene_product=adenosine5'-monophosphoramidase,putative	transcript_product=adenosine5'-monophosphoramidase,putative	location=TcChr11-S:179193-179618(+)	protein_length=141	sequence_SO=chromosome	SO=protein_coding
+	3.36094	4.25566	TcCLB.509999.70:mRNA-p1	transcript=TcCLB.509999.70:mRNA	gene=TcCLB.509999.70	organism=Trypanosoma_cruzi_CL_Brener_Non-Esmeraldo-like	gene_product=hypotheticalprotein,conserved	transcript_product=hypotheticalprotein,conserved	location=TcChr36-P:337992-338426(+)	protein_length=144	sequence_SO=chromosome	SO=protein_coding
+	3.21528	4.16787	TcCLB.503935.20:mRNA-p1	transcript=TcCLB.503935.20:mRNA	gene=TcCLB.503935.20	organism=Trypanosoma_cruzi_CL_Brener_Non-Esmeraldo-like	gene_product=2-oxoglutaratedehydrogenase,E2component,dihydrolipoamidesuccinyltransferase,putative	transcript_product=2-oxoglutaratedehydrogenase,E2component,dihydrolipoamidesuccinyltransferase,putative	location=TcChr30-P:609515-610693(+)	protein_length=392	sequence_SO=chromosome	SO=protein_coding
+	2.29701	3.79454	TcCLB.504203.40:mRNA-p1	transcript=TcCLB.504203.40:mRNA	gene=TcCLB.504203.40	organism=Trypanosoma_cruzi_CL_Brener_Esmeraldo-like	gene_product=hypotheticalprotein,conserved	transcript_product=hypotheticalprotein,conserved	location=TcChr20-S:103785-104459(-)	protein_length=224	sequence_SO=chromosome	SO=protein_coding;TcCLB.503791.30:mRNA-p1	transcript=TcCLB.503791.30:mRNA	gene=TcCLB.503791.30	organism=Trypanosoma_cruzi_CL_Brener_Non-Esmeraldo-like	gene_product=hypotheticalprotein,conserved	transcript_product=hypotheticalprotein,conserved	location=TcChr20-P:103783-104457(-)	protein_length=224	sequence_SO=chromosome	SO=protein_coding
+	3.64437	3.60827	TcCLB.510719.260:mRNA-p1	transcript=TcCLB.510719.260:mRNA	gene=TcCLB.510719.260	organism=Trypanosoma_cruzi_CL_Brener_Esmeraldo-like	gene_product=ATP-dependentproteasesubunitHslV,putative	transcript_product=ATP-dependentproteasesubunitHslV,putative	location=TcChr16-S:229212-229841(+)	protein_length=209	sequence_SO=chromosome	SO=protein_coding;TcCLB.506275.20:mRNA-p1	transcript=TcCLB.506275.20:mRNA	gene=TcCLB.506275.20	organism=Trypanosoma_cruzi_CL_Brener_Non-Esmeraldo-like	gene_product=ATP-dependentproteasesubunitHslV,putative	transcript_product=ATP-dependentproteasesubunitHslV,putative	location=TcChr16-P:229349-229978(+)	protein_length=209	sequence_SO=chromosome	SO=protein_coding
+	4.63692	3.58776	TcCLB.507711.250:mRNA-p1	transcript=TcCLB.507711.250:mRNA	gene=TcCLB.507711.250	organism=Trypanosoma_cruzi_CL_Brener_Esmeraldo-like	gene_product=hypotheticalprotein,conserved	transcript_product=hypotheticalprotein,conserved	location=TcChr37-S:815538-818543(-)	protein_length=1001	sequence_SO=chromosome	SO=protein_coding
+	1.57589	3.47689	TcCLB.506297.220:mRNA-p1	transcript=TcCLB.506297.220:mRNA	gene=TcCLB.506297.220	organism=Trypanosoma_cruzi_CL_Brener_Non-Esmeraldo-like	gene_product=hypotheticalprotein,conserved	transcript_product=hypotheticalprotein,conserved	location=TcChr27-P:104948-105754(-)	protein_length=268	sequence_SO=chromosome	SO=protein_coding
+	2.9798	3.44994	TcCLB.510429.50:mRNA-p1	transcript=TcCLB.510429.50:mRNA	gene=TcCLB.510429.50	organism=Trypanosoma_cruzi_CL_Brener_Esmeraldo-like	gene_product=Lsm12protein,putative	transcript_product=Lsm12protein,putative	location=TcChr39-S:895248-895826(-)	protein_length=192	sequence_SO=chromosome	SO=protein_coding;TcCLB.506883.40:mRNA-p1	transcript=TcCLB.506883.40:mRNA	gene=TcCLB.506883.40	organism=Trypanosoma_cruzi_CL_Brener_Non-Esmeraldo-like	gene_product=Lsm12protein,putative	transcript_product=Lsm12protein,putative	location=TcChr39-P:895867-896445(-)	protein_length=192	sequence_SO=chromosome	SO=protein_coding
+	2.49048	3.41303	TcCLB.508817.60:mRNA-p1	transcript=TcCLB.508817.60:mRNA	gene=TcCLB.508817.60	organism=Trypanosoma_cruzi_CL_Brener_Non-Esmeraldo-like	gene_product=ribosomalproteinS26,putative	transcript_product=ribosomalproteinS26,putative	location=TcChr30-P:198623-198961(-)	protein_length=112	sequence_SO=chromosome	SO=protein_coding;TcCLB.503801.20:mRNA-p1	transcript=TcCLB.503801.20:mRNA	gene=TcCLB.503801.20	organism=Trypanosoma_cruzi_CL_Brener_Esmeraldo-like	gene_product=ribosomalproteinS26,putative	transcript_product=ribosomalproteinS26,putative	location=TcChr30-S:199008-199346(-)	protein_length=112	sequence_SO=chromosome	SO=protein_coding
+	2.03465	3.41088	TcCLB.503957.10:mRNA-p1	transcript=TcCLB.503957.10:mRNA	gene=TcCLB.503957.10	organism=Trypanosoma_cruzi_CL_Brener_Esmeraldo-like	gene_product=trans-sialidase,putative	transcript_product=trans-sialidase,putative	location=TcChr24-S:710958-711734(+)	protein_length=258	sequence_SO=chromosome	SO=protein_coding
+	3.88643	3.34105	TcCLB.506407.50:mRNA-p1	transcript=TcCLB.506407.50:mRNA	gene=TcCLB.506407.50	organism=Trypanosoma_cruzi_CL_Brener_Esmeraldo-like	gene_product=hypotheticalprotein,conserved	transcript_product=hypotheticalprotein,conserved	location=TcChr36-S:1109680-1111146(-)	protein_length=488	sequence_SO=chromosome	SO=protein_coding
+	3.86967	3.31566	TcCLB.506125.20:mRNA-p1	transcript=TcCLB.506125.20:mRNA	gene=TcCLB.506125.20	organism=Trypanosoma_cruzi_CL_Brener_Esmeraldo-like	gene_product=hypotheticalprotein,conserved	transcript_product=hypotheticalprotein,conserved	location=TcChr39-S:634048-634857(+)	protein_length=269	sequence_SO=chromosome	SO=protein_coding;TcCLB.504153.30:mRNA-p1	transcript=TcCLB.504153.30:mRNA	gene=TcCLB.504153.30	organism=Trypanosoma_cruzi_CL_Brener_Esmeraldo-like	gene_product=hypotheticalprotein,conserved	transcript_product=hypotheticalprotein,conserved	location=TcChr39-S:654119-654928(+)	protein_length=269	sequence_SO=chromosome	SO=protein_coding
+	3.26486	3.3026	TcCLB.509733.100:mRNA-p1	transcript=TcCLB.509733.100:mRNA	gene=TcCLB.509733.100	organism=Trypanosoma_cruzi_CL_Brener_Non-Esmeraldo-like	gene_product=translationelongationfactor1-beta,putative	transcript_product=translationelongationfactor1-beta,putative	location=TcChr37-P:1040039-1040632(-)	protein_length=197	sequence_SO=chromosome	SO=protein_coding
+	2.75493	3.27332	TcCLB.506147.110:mRNA-p1	transcript=TcCLB.506147.110:mRNA	gene=TcCLB.506147.110	organism=Trypanosoma_cruzi_CL_Brener_Esmeraldo-like	gene_product=Flagellumattachmentzoneprotein4	transcript_product=Flagellumattachmentzoneprotein4	location=TcChr39-S:1165030-1168236(-)	protein_length=1068	sequence_SO=chromosome	SO=protein_coding
+	2.82201	3.23405	TcCLB.506679.130:mRNA-p1	transcript=TcCLB.506679.130:mRNA	gene=TcCLB.506679.130	organism=Trypanosoma_cruzi_CL_Brener_Non-Esmeraldo-like	gene_product=hypotheticalprotein,conserved	transcript_product=hypotheticalprotein,conserved	location=TcChr20-P:228024-228638(+)	protein_length=204	sequence_SO=chromosome	SO=protein_coding
+	2.78781	3.21954	TcCLB.511711.100:mRNA-p1	transcript=TcCLB.511711.100:mRNA	gene=TcCLB.511711.100	organism=Trypanosoma_cruzi_CL_Brener_Esmeraldo-like	gene_product=hypotheticalprotein,conserved	transcript_product=hypotheticalprotein,conserved	location=TcChr35-S:702799-703650(+)	protein_length=283	sequence_SO=chromosome	SO=protein_coding;TcCLB.503987.20:mRNA-p1	transcript=TcCLB.503987.20:mRNA	gene=TcCLB.503987.20	organism=Trypanosoma_cruzi_CL_Brener_Non-Esmeraldo-like	gene_product=hypotheticalprotein,conserved	transcript_product=hypotheticalprotein,conserved	location=TcChr35-P:703564-704415(+)	protein_length=283	sequence_SO=chromosome	SO=protein_coding
+	2.15619	3.06355	TcCLB.510687.120:mRNA-p1	transcript=TcCLB.510687.120:mRNA	gene=TcCLB.510687.120	organism=Trypanosoma_cruzi_CL_Brener_Non-Esmeraldo-like	gene_product=snoRNPproteinGAR1,putative	transcript_product=snoRNPproteinGAR1,putative	location=TcChr34-P:118962-119681(-)	protein_length=239	sequence_SO=chromosome	SO=protein_coding
+	3.00813	2.9831	TcCLB.511535.20:mRNA-p1	transcript=TcCLB.511535.20:mRNA	gene=TcCLB.511535.20	organism=Trypanosoma_cruzi_CL_Brener_Esmeraldo-like	gene_product=hypotheticalprotein,conserved	transcript_product=hypotheticalprotein,conserved	location=TcChr35-S:272131-272790(-)	protein_length=219	sequence_SO=chromosome	SO=protein_coding;TcCLB.508713.20:mRNA-p1	transcript=TcCLB.508713.20:mRNA	gene=TcCLB.508713.20	organism=Trypanosoma_cruzi_CL_Brener_Non-Esmeraldo-like	gene_product=hypotheticalprotein,conserved	transcript_product=hypotheticalprotein,conserved	location=TcChr35-P:272177-272836(-)	protein_length=219	sequence_SO=chromosome	SO=protein_coding
+	3.23617	2.90576	TcCLB.510301.30:mRNA-p1	transcript=TcCLB.510301.30:mRNA	gene=TcCLB.510301.30	organism=Trypanosoma_cruzi_CL_Brener_Non-Esmeraldo-like	gene_product=hypotheticalprotein,conserved	transcript_product=hypotheticalprotein,conserved	location=TcChr20-P:281922-282491(+)	protein_length=189	sequence_SO=chromosome	SO=protein_coding;TcCLB.504163.60:mRNA-p1	transcript=TcCLB.504163.60:mRNA	gene=TcCLB.504163.60	organism=Trypanosoma_cruzi_CL_Brener_Esmeraldo-like	gene_product=hypotheticalprotein,conserved	transcript_product=hypotheticalprotein,conserved	location=TcChr20-S:281922-282491(+)	protein_length=189	sequence_SO=chromosome	SO=protein_coding
+	3.09464	2.88748	TcCLB.507209.10:mRNA-p1	transcript=TcCLB.507209.10:mRNA	gene=TcCLB.507209.10	organism=Trypanosoma_cruzi_CL_Brener_Non-Esmeraldo-like	gene_product=smallnuclearribonucleoproteinprotein,putative	transcript_product=smallnuclearribonucleoproteinprotein,putative	location=TcChr23-P:398754-399098(-)	protein_length=114	sequence_SO=chromosome	SO=protein_coding
+	3.43339	2.86267	TcCLB.510065.30:mRNA-p1	transcript=TcCLB.510065.30:mRNA	gene=TcCLB.510065.30	organism=Trypanosoma_cruzi_CL_Brener_Non-Esmeraldo-like	gene_product=translationallycontrolledtumorprotein(TCTP),putative	transcript_product=translationallycontrolledtumorprotein(TCTP),putative	location=TcChr26-P:328732-329244(-)	protein_length=170	sequence_SO=chromosome	SO=protein_coding
+	1.6446	2.7951	TcCLB.509643.20:mRNA-p1	transcript=TcCLB.509643.20:mRNA	gene=TcCLB.509643.20	organism=Trypanosoma_cruzi_CL_Brener_Non-Esmeraldo-like	gene_product=hypotheticalprotein,conserved	transcript_product=hypotheticalprotein,conserved	location=TcChr37-P:814669-818115(-)	protein_length=1148	sequence_SO=chromosome	SO=protein_coding
+	2.95325	2.73491	TcCLB.511277.580:mRNA-p1	transcript=TcCLB.511277.580:mRNA	gene=TcCLB.511277.580	organism=Trypanosoma_cruzi_CL_Brener_Non-Esmeraldo-like	gene_product=RNA-bindingprotein29,putative	transcript_product=RNA-bindingprotein29,putative	location=TcChr40-P:694736-696004(-)	protein_length=422	sequence_SO=chromosome	SO=protein_coding;TcCLB.507993.140:mRNA-p1	transcript=TcCLB.507993.140:mRNA	gene=TcCLB.507993.140	organism=Trypanosoma_cruzi_CL_Brener_Esmeraldo-like	gene_product=RNA-bindingprotein29,putative	transcript_product=RNA-bindingprotein29,putative	location=TcChr40-S:692156-693430(-)	protein_length=424	sequence_SO=chromosome	SO=protein_coding
+	2.0507	2.71763	TcCLB.510897.6:mRNA-p1	transcript=TcCLB.510897.6:mRNA	gene=TcCLB.510897.6	organism=Trypanosoma_cruzi_CL_Brener_Non-Esmeraldo-like	gene_product=DyneinlightchainLC6,flagellarouterarm,putative	transcript_product=DyneinlightchainLC6,flagellarouterarm,putative	location=TcChr30-P:517196-517468(+)	protein_length=90	sequence_SO=chromosome	SO=protein_coding
+	2.50111	2.6477	TcCLB.503959.78:mRNA-p1	transcript=TcCLB.503959.78:mRNA	gene=TcCLB.503959.78	organism=Trypanosoma_cruzi_CL_Brener_Esmeraldo-like	gene_product=hypotheticalprotein,conserved	transcript_product=hypotheticalprotein,conserved	location=TcChr36-S:1077602-1078837(-)	protein_length=412	sequence_SO=chromosome	SO=protein_coding
+	1.67907	2.63051	TcCLB.508357.100:mRNA-p1	transcript=TcCLB.508357.100:mRNA	gene=TcCLB.508357.100	organism=Trypanosoma_cruzi_CL_Brener_Esmeraldo-like	gene_product=Serine-threoninekinasereceptor-associatedprotein,putative	transcript_product=Serine-threoninekinasereceptor-associatedprotein,putative	location=TcChr39-S:475350-476330(-)	protein_length=326	sequence_SO=chromosome	SO=protein_coding
+	2.84653	2.60117	TcCLB.508543.30:mRNA-p1	transcript=TcCLB.508543.30:mRNA	gene=TcCLB.508543.30	organism=Trypanosoma_cruzi_CL_Brener_Non-Esmeraldo-like	gene_product=40SribosomalproteinS9,putative	transcript_product=40SribosomalproteinS9,putative	location=TcChr19-P:323507-324079(-)	protein_length=190	sequence_SO=chromosome	SO=protein_coding;TcCLB.506401.120:mRNA-p1	transcript=TcCLB.506401.120:mRNA	gene=TcCLB.506401.120	organism=Trypanosoma_cruzi_CL_Brener_Esmeraldo-like	gene_product=40SribosomalproteinS9,putative	transcript_product=40SribosomalproteinS9,putative	location=TcChr19-S:323350-323922(-)	protein_length=190	sequence_SO=chromosome	SO=protein_coding;TcCLB.504163.30:mRNA-p1	transcript=TcCLB.504163.30:mRNA	gene=TcCLB.504163.30	organism=Trypanosoma_cruzi_CL_Brener_Esmeraldo-like	gene_product=40SribosomalproteinS9,putative	transcript_product=40SribosomalproteinS9,putative	location=TcChr20-S:278064-278636(+)	protein_length=190	sequence_SO=chromosome	SO=protein_coding
+	2.09662	2.56186	TcCLB.507849.40:mRNA-p1	transcript=TcCLB.507849.40:mRNA	gene=TcCLB.507849.40	organism=Trypanosoma_cruzi_CL_Brener_Non-Esmeraldo-like	gene_product=hypotheticalprotein,conserved	transcript_product=hypotheticalprotein,conserved	location=TcChr22-P:460659-463643(-)	protein_length=994	sequence_SO=chromosome	SO=protein_coding;TcCLB.506847.70:mRNA-p1	transcript=TcCLB.506847.70:mRNA	gene=TcCLB.506847.70	organism=Trypanosoma_cruzi_CL_Brener_Esmeraldo-like	gene_product=hypotheticalprotein,conserved	transcript_product=hypotheticalprotein,conserved	location=TcChr22-S:460659-461735(-)	protein_length=358	sequence_SO=chromosome	SO=protein_coding
+	2.79246	2.51937	TcCLB.507479.20:mRNA-p1	transcript=TcCLB.507479.20:mRNA	gene=TcCLB.507479.20	organism=Trypanosoma_cruzi_CL_Brener_Esmeraldo-like	gene_product=trans-sialidase,GroupII,putative	transcript_product=trans-sialidase,GroupII,putative	location=TcChr21-S:42840-45278(+)	protein_length=812	sequence_SO=chromosome	SO=protein_coding;TcCLB.506345.90:mRNA-p1	transcript=TcCLB.506345.90:mRNA	gene=TcCLB.506345.90	organism=Trypanosoma_cruzi_CL_Brener_Esmeraldo-like	gene_product=trans-sialidase,GroupII,putative	transcript_product=trans-sialidase,GroupII,putative	location=TcChr22-S:679628-682195(+)	protein_length=855	sequence_SO=chromosome	SO=protein_coding;TcCLB.505267.20:pseudogenic_transcript-p1	transcript=TcCLB.505267.20:pseudogenic_transcript	gene=TcCLB.505267.20	organism=Trypanosoma_cruzi_CL_Brener_Non-Esmeraldo-like	gene_product=trans-sialidase(pseudogene),putative	transcript_product=trans-sialidase(pseudogene),putative	location=TcChr31-P:16673-18493(-)	protein_length=607	sequence_SO=chromosome	SO=protein_coding;TcCLB.506615.120:pseudogenic_transcript-p1	transcript=TcCLB.506615.120:pseudogenic_transcript	gene=TcCLB.506615.120	organism=Trypanosoma_cruzi_CL_Brener_Non-Esmeraldo-like	gene_product=trans-sialidase(pseudogene),putative	transcript_product=trans-sialidase(pseudogene),putative	location=TcChr33-P:760970-763015(+)	protein_length=681	sequence_SO=chromosome	SO=protein_coding;TcCLB.510693.260:pseudogenic_transcript-p1	transcript=TcCLB.510693.260:pseudogenic_transcript	gene=TcCLB.510693.260	organism=Trypanosoma_cruzi_CL_Brener_Non-Esmeraldo-like	gene_product=trans-sialidase(pseudogene),putative	transcript_product=trans-sialidase(pseudogene),putative	location=TcChr38-P:478171-480279(+)	protein_length=702	sequence_SO=chromosome	SO=protein_coding;TcCLB.506671.50:pseudogenic_transcript-p1	transcript=TcCLB.506671.50:pseudogenic_transcript
+	5.31923	2.49468	TcCLB.508169.69:mRNA-p1	transcript=TcCLB.508169.69:mRNA	gene=TcCLB.508169.69	organism=Trypanosoma_cruzi_CL_Brener_Esmeraldo-like	gene_product=peptidyl-prolylcis-transisomerase,putative	transcript_product=peptidyl-prolylcis-transisomerase,putative	location=TcChr20-S:53272-53601(-)	protein_length=109	sequence_SO=chromosome	SO=protein_coding;TcCLB.506581.14:mRNA-p1	transcript=TcCLB.506581.14:mRNA	gene=TcCLB.506581.14	organism=Trypanosoma_cruzi_CL_Brener_Non-Esmeraldo-like	gene_product=peptidyl-prolylcis-transisomerase,putative	transcript_product=peptidyl-prolylcis-transisomerase,putative	location=TcChr20-P:53346-53675(-)	protein_length=109	sequence_SO=chromosome	SO=protein_coding
+	2.12861	2.46941	TcCLB.508781.120:mRNA-p1	transcript=TcCLB.508781.120:mRNA	gene=TcCLB.508781.120	organism=Trypanosoma_cruzi_CL_Brener_Esmeraldo-like	gene_product=hypotheticalprotein,conserved	transcript_product=hypotheticalprotein,conserved	location=TcChr10-S:366947-367609(-)	protein_length=220	sequence_SO=chromosome	SO=protein_coding;TcCLB.506853.40:mRNA-p1	transcript=TcCLB.506853.40:mRNA	gene=TcCLB.506853.40	organism=Trypanosoma_cruzi_CL_Brener_Non-Esmeraldo-like	gene_product=hypotheticalprotein,conserved	transcript_product=hypotheticalprotein,conserved	location=TcChr10-P:366644-367306(-)	protein_length=220	sequence_SO=chromosome	SO=protein_coding
+	2.5049	2.39539	TcCLB.506739.150:mRNA-p1	transcript=TcCLB.506739.150:mRNA	gene=TcCLB.506739.150	organism=Trypanosoma_cruzi_CL_Brener_Esmeraldo-like	gene_product=60SribosomalproteinL13a,putative	transcript_product=60SribosomalproteinL13a,putative	location=TcChr3-S:58146-58814(+)	protein_length=222	sequence_SO=chromosome	SO=protein_coding;TcCLB.506315.50:mRNA-p1	transcript=TcCLB.506315.50:mRNA	gene=TcCLB.506315.50	organism=Trypanosoma_cruzi_CL_Brener_Non-Esmeraldo-like	gene_product=60SribosomalproteinL13a,putative	transcript_product=60SribosomalproteinL13a,putative	location=TcChr3-P:58301-58969(+)	protein_length=222	sequence_SO=chromosome	SO=protein_coding;TcCLB.507673.20:mRNA-p1	transcript=TcCLB.507673.20:mRNA	gene=TcCLB.507673.20	organism=Trypanosoma_cruzi_CL_Brener_Esmeraldo-like	gene_product=60SribosomalproteinL13a,putative	transcript_product=60SribosomalproteinL13a,putative	location=TcChr34-S:983941-984789(-)	protein_length=282	sequence_SO=chromosome	SO=protein_coding;TcCLB.506201.20:mRNA-p1	transcript=TcCLB.506201.20:mRNA	gene=TcCLB.506201.20	organism=Trypanosoma_cruzi_CL_Brener_Non-Esmeraldo-like	gene_product=60SribosomalproteinL13a,putative	transcript_product=60SribosomalproteinL13a,putative	location=TcChr34-P:983933-984601(-)	protein_length=222	sequence_SO=chromosome	SO=protein_coding
+	3.26795	2.37869	TcCLB.510055.50:mRNA-p1	transcript=TcCLB.510055.50:mRNA	gene=TcCLB.510055.50	organism=Trypanosoma_cruzi_CL_Brener_Esmeraldo-like	gene_product=hypotheticalprotein,conserved	transcript_product=hypotheticalprotein,conserved	location=TcChr17-S:517771-520698(+)	protein_length=975	sequence_SO=chromosome	SO=protein_coding
+	1.60292	2.34436	TcCLB.508277.320:mRNA-p1	transcript=TcCLB.508277.320:mRNA	gene=TcCLB.508277.320	organism=Trypanosoma_cruzi_CL_Brener_Esmeraldo-like	gene_product=hypotheticalprotein,conserved	transcript_product=hypotheticalprotein,conserved	location=TcChr7-S:192099-192989(+)	protein_length=296	sequence_SO=chromosome	SO=protein_coding;TcCLB.431849.20:mRNA-p1	transcript=TcCLB.431849.20:mRNA	gene=TcCLB.431849.20	organism=Trypanosoma_cruzi_CL_Brener_Non-Esmeraldo-like	gene_product=hypotheticalprotein,conserved(fragment)	transcript_product=hypotheticalprotein,conserved(fragment)	location=TcChr7-P:193554-194204(+)	protein_length=217	sequence_SO=chromosome	SO=protein_coding
+	1.97485	2.33849	TcCLB.506419.60:mRNA-p1	transcript=TcCLB.506419.60:mRNA	gene=TcCLB.506419.60	organism=Trypanosoma_cruzi_CL_Brener_Non-Esmeraldo-like	gene_product=NucleoporinNUP62	transcript_product=NucleoporinNUP62	location=TcChr31-P:167298-168872(+)	protein_length=524	sequence_SO=chromosome	SO=protein_coding;TcCLB.510597.40:mRNA-p1	transcript=TcCLB.510597.40:mRNA	gene=TcCLB.510597.40	organism=Trypanosoma_cruzi_CL_Brener_Esmeraldo-like	gene_product=nucleoporin(NUP54/57),putative	transcript_product=nucleoporin(NUP54/57),putative	location=TcChr31-S:167298-167867(+)	protein_length=189	sequence_SO=chromosome	SO=protein_coding
+	2.54904	2.33419	TcCLB.508567.40:mRNA-p1	transcript=TcCLB.508567.40:mRNA	gene=TcCLB.508567.40	organism=Trypanosoma_cruzi_CL_Brener_Esmeraldo-like	gene_product=hypotheticalprotein,conserved	transcript_product=hypotheticalprotein,conserved	location=TcChr19-S:149466-150341(-)	protein_length=291	sequence_SO=chromosome	SO=protein_coding
+	2.62488	2.31886	TcCLB.504147.340:mRNA-p1	transcript=TcCLB.504147.340:mRNA	gene=TcCLB.504147.340	organism=Trypanosoma_cruzi_CL_Brener_Esmeraldo-like	gene_product=hypotheticalprotein,conserved	transcript_product=hypotheticalprotein,conserved	location=TcChr37-S:523785-524792(+)	protein_length=335	sequence_SO=chromosome	SO=protein_coding
+	1.8981	2.26388	TcCLB.511585.50:mRNA-p1	transcript=TcCLB.511585.50:mRNA	gene=TcCLB.511585.50	organism=Trypanosoma_cruzi_CL_Brener_Esmeraldo-like	gene_product=hypotheticalprotein,conserved	transcript_product=hypotheticalprotein,conserved	location=TcChr33-S:105064-106395(-)	protein_length=443	sequence_SO=chromosome	SO=protein_coding;TcCLB.510155.50:mRNA-p1	transcript=TcCLB.510155.50:mRNA	gene=TcCLB.510155.50	organism=Trypanosoma_cruzi_CL_Brener_Non-Esmeraldo-like	gene_product=hypotheticalprotein,conserved	transcript_product=hypotheticalprotein,conserved	location=TcChr33-P:104445-105776(-)	protein_length=443	sequence_SO=chromosome	SO=protein_coding
+	1.93141	2.25755	TcCLB.511573.30:mRNA-p1	transcript=TcCLB.511573.30:mRNA	gene=TcCLB.511573.30	organism=Trypanosoma_cruzi_CL_Brener_Esmeraldo-like	gene_product=hypotheticalprotein,conserved	transcript_product=hypotheticalprotein,conserved	location=TcChr12-S:141441-141956(+)	protein_length=171	sequence_SO=chromosome	SO=protein_coding;TcCLB.506229.20:mRNA-p1	transcript=TcCLB.506229.20:mRNA	gene=TcCLB.506229.20	organism=Trypanosoma_cruzi_CL_Brener_Non-Esmeraldo-like	gene_product=hypotheticalprotein,conserved	transcript_product=hypotheticalprotein,conserved	location=TcChr12-P:141311-141826(+)	protein_length=171	sequence_SO=chromosome	SO=protein_coding
+	2.62884	2.25672	TcCLB.511211.220:mRNA-p1	transcript=TcCLB.511211.220:mRNA	gene=TcCLB.511211.220	organism=Trypanosoma_cruzi_CL_Brener_Esmeraldo-like	gene_product=heatshockprotein70,putative	transcript_product=heatshockprotein70,putative	location=TcChr30-S:696464-698506(-)	protein_length=680	sequence_SO=chromosome	SO=protein_coding;TcCLB.510437.79:mRNA-p1	transcript=TcCLB.510437.79:mRNA	gene=TcCLB.510437.79	organism=Trypanosoma_cruzi_CL_Brener_Non-Esmeraldo-like	gene_product=heatshockprotein70,putative	transcript_product=heatshockprotein70,putative	location=TcChr30-P:697805-698551(-)	protein_length=249	sequence_SO=chromosome	SO=protein_coding
+	2.80235	2.22127	TcCLB.511727.50:mRNA-p1	transcript=TcCLB.511727.50:mRNA	gene=TcCLB.511727.50	organism=Trypanosoma_cruzi_CL_Brener_Non-Esmeraldo-like	gene_product=hypotheticalprotein,conserved	transcript_product=hypotheticalprotein,conserved	location=TcChr35-P:1019997-1022750(-)	protein_length=917	sequence_SO=chromosome	SO=protein_coding
+	2.43431	2.17324	TcCLB.511625.50:mRNA-p1	transcript=TcCLB.511625.50:mRNA	gene=TcCLB.511625.50	organism=Trypanosoma_cruzi_CL_Brener_Esmeraldo-like	gene_product=GTP-bindingprotein,putative	transcript_product=GTP-bindingprotein,putative	location=TcChr23-S:482912-484096(-)	protein_length=394	sequence_SO=chromosome	SO=protein_coding;TcCLB.504741.20:mRNA-p1	transcript=TcCLB.504741.20:mRNA	gene=TcCLB.504741.20	organism=Trypanosoma_cruzi_CL_Brener_Non-Esmeraldo-like	gene_product=GTP-bindingprotein,putative	transcript_product=GTP-bindingprotein,putative	location=TcChr23-P:482676-483860(-)	protein_length=394	sequence_SO=chromosome	SO=protein_coding
+	2.16015	2.13582	TcCLB.510187.270:mRNA-p1	transcript=TcCLB.510187.270:mRNA	gene=TcCLB.510187.270	organism=Trypanosoma_cruzi_CL_Brener_Non-Esmeraldo-like	gene_product=transmembraneemp24domain-containingprotein	transcript_product=transmembraneemp24domain-containingprotein	location=TcChr37-P:1213296-1214060(+)	protein_length=254	sequence_SO=chromosome	SO=protein_coding
+	1.59228	2.04643	TcCLB.505999.90:mRNA-p1	transcript=TcCLB.505999.90:mRNA	gene=TcCLB.505999.90	organism=Trypanosoma_cruzi_CL_Brener_Non-Esmeraldo-like	gene_product=phosphoglyceratekinase,putative	transcript_product=phosphoglyceratekinase,putative	location=TcChr9-P:86388-87647(-)	protein_length=419	sequence_SO=chromosome	SO=protein_coding
+	2.03385	2.04437	TcCLB.506959.130:mRNA-p1	transcript=TcCLB.506959.130:mRNA	gene=TcCLB.506959.130	organism=Trypanosoma_cruzi_CL_Brener_Non-Esmeraldo-like	gene_product=60SribosomalproteinL30,putative	transcript_product=60SribosomalproteinL30,putative	location=TcChr38-P:88628-88945(+)	protein_length=105	sequence_SO=chromosome	SO=protein_coding;TcCLB.506959.120:mRNA-p1	transcript=TcCLB.506959.120:mRNA	gene=TcCLB.506959.120	organism=Trypanosoma_cruzi_CL_Brener_Non-Esmeraldo-like	gene_product=60SribosomalproteinL30,putative	transcript_product=60SribosomalproteinL30,putative	location=TcChr38-P:89214-89531(+)	protein_length=105	sequence_SO=chromosome	SO=protein_coding;TcCLB.503453.40:mRNA-p1	transcript=TcCLB.503453.40:mRNA	gene=TcCLB.503453.40	organism=Trypanosoma_cruzi_CL_Brener_Esmeraldo-like	gene_product=60SribosomalproteinL30,putative	transcript_product=60SribosomalproteinL30,putative	location=TcChr38-S:89999-90316(+)	protein_length=105	sequence_SO=chromosome	SO=protein_coding;TcCLB.503453.30:mRNA-p1	transcript=TcCLB.503453.30:mRNA	gene=TcCLB.503453.30	organism=Trypanosoma_cruzi_CL_Brener_Esmeraldo-like	gene_product=60SribosomalproteinL30,putative	transcript_product=60SribosomalproteinL30,putative	location=TcChr38-S:89406-89723(+)	protein_length=105	sequence_SO=chromosome	SO=protein_coding
+	1.60486	1.98046	TcCLB.511239.80:mRNA-p1	transcript=TcCLB.511239.80:mRNA	gene=TcCLB.511239.80	organism=Trypanosoma_cruzi_CL_Brener_Non-Esmeraldo-like	gene_product=hypotheticalprotein,conserved	transcript_product=hypotheticalprotein,conserved	location=TcChr11-P:191784-193031(-)	protein_length=415	sequence_SO=chromosome	SO=protein_coding;TcCLB.506605.90:mRNA-p1	transcript=TcCLB.506605.90:mRNA	gene=TcCLB.506605.90	organism=Trypanosoma_cruzi_CL_Brener_Esmeraldo-like	gene_product=hypotheticalprotein,conserved	transcript_product=hypotheticalprotein,conserved	location=TcChr11-S:169946-171196(+)	protein_length=416	sequence_SO=chromosome	SO=protein_coding
+	1.90625	1.89869	TcCLB.509353.30:mRNA-p1	transcript=TcCLB.509353.30:mRNA	gene=TcCLB.509353.30	organism=Trypanosoma_cruzi_CL_Brener_Non-Esmeraldo-like	gene_product=40SribosomalproteinS3,putative	transcript_product=40SribosomalproteinS3,putative	location=TcChr7-P:273484-274128(+)	protein_length=214	sequence_SO=chromosome	SO=protein_coding;TcCLB.507677.39:mRNA-p1	transcript=TcCLB.507677.39:mRNA	gene=TcCLB.507677.39	organism=Trypanosoma_cruzi_CL_Brener_Esmeraldo-like	gene_product=40SribosomalproteinS3,putative	transcript_product=40SribosomalproteinS3,putative	location=TcChr37-S:958989-959633(+)	protein_length=214	sequence_SO=chromosome	SO=protein_coding;TcCLB.504021.109:mRNA-p1	transcript=TcCLB.504021.109:mRNA	gene=TcCLB.504021.109	organism=Trypanosoma_cruzi_CL_Brener_Non-Esmeraldo-like	gene_product=40SribosomalproteinS3,putative	transcript_product=40SribosomalproteinS3,putative	location=TcChr37-P:958682-959326(+)	protein_length=214	sequence_SO=chromosome	SO=protein_coding;TcCLB.430605.29:mRNA-p1	transcript=TcCLB.430605.29:mRNA	gene=TcCLB.430605.29	organism=Trypanosoma_cruzi_CL_Brener_Esmeraldo-like	gene_product=40SribosomalproteinS3,putative	transcript_product=40SribosomalproteinS3,putative	location=TcChr7-S:273478-274122(+)	protein_length=214	sequence_SO=chromosome	SO=protein_coding
+	2.43967	1.88029	TcCLB.510579.40:mRNA-p1	transcript=TcCLB.510579.40:mRNA	gene=TcCLB.510579.40	organism=Trypanosoma_cruzi_CL_Brener_Non-Esmeraldo-like	gene_product=hypotheticalprotein,conserved	transcript_product=hypotheticalprotein,conserved	location=TcChr8-P:244889-245656(-)	protein_length=255	sequence_SO=chromosome	SO=protein_coding
+	2.65263	1.72416	TcCLB.506227.210:mRNA-p1	transcript=TcCLB.506227.210:mRNA	gene=TcCLB.506227.210	organism=Trypanosoma_cruzi_CL_Brener_Esmeraldo-like	gene_product=hypotheticalprotein,conserved	transcript_product=hypotheticalprotein,conserved	location=TcChr14-S:152134-153057(+)	protein_length=307	sequence_SO=chromosome	SO=protein_coding
+	2.08669	1.68633	TcCLB.511245.230:mRNA-p1	transcript=TcCLB.511245.230:mRNA	gene=TcCLB.511245.230	organism=Trypanosoma_cruzi_CL_Brener_Non-Esmeraldo-like	gene_product=hypotheticalprotein,conserved	transcript_product=hypotheticalprotein,conserved	location=TcChr11-P:312747-314231(-)	protein_length=494	sequence_SO=chromosome	SO=protein_coding;TcCLB.427247.4:mRNA-p1	transcript=TcCLB.427247.4:mRNA	gene=TcCLB.427247.4	organism=Trypanosoma_cruzi_CL_Brener_Esmeraldo-like	gene_product=hypotheticalprotein,conserved(fragment)	transcript_product=hypotheticalprotein,conserved(fragment)	location=TcChr11-S:313421-314383(-)	protein_length=321	sequence_SO=chromosome	SO=protein_coding
+	1.98584	1.67634	TcCLB.508737.170:mRNA-p1	transcript=TcCLB.508737.170:mRNA	gene=TcCLB.508737.170	organism=Trypanosoma_cruzi_CL_Brener_Non-Esmeraldo-like	gene_product=hypotheticalprotein,conserved	transcript_product=hypotheticalprotein,conserved	location=TcChr24-P:280836-281798(-)	protein_length=320	sequence_SO=chromosome	SO=protein_coding;TcCLB.509127.80:mRNA-p1	transcript=TcCLB.509127.80:mRNA	gene=TcCLB.509127.80	organism=Trypanosoma_cruzi_CL_Brener_Esmeraldo-like	gene_product=hypotheticalprotein,conserved	transcript_product=hypotheticalprotein,conserved	location=TcChr24-S:280920-281885(-)	protein_length=321	sequence_SO=chromosome	SO=protein_coding
+	2.29304	1.61785	TcCLB.507483.39:mRNA-p1	transcript=TcCLB.507483.39:mRNA	gene=TcCLB.507483.39	organism=Trypanosoma_cruzi_CL_Brener_Esmeraldo-like	gene_product=calmodulin	transcript_product=calmodulin	location=TcChr41-S:549733-550182(-)	protein_length=149	sequence_SO=chromosome	SO=protein_coding;TcCLB.506391.20:mRNA-p1	transcript=TcCLB.506391.20:mRNA	gene=TcCLB.506391.20	organism=Trypanosoma_cruzi_CL_Brener_Non-Esmeraldo-like	gene_product=calmodulin,putative	transcript_product=calmodulin,putative	location=TcChr41-P:548695-549144(-)	protein_length=149	sequence_SO=chromosome	SO=protein_coding;TcCLB.506391.10:mRNA-p1	transcript=TcCLB.506391.10:mRNA	gene=TcCLB.506391.10	organism=Trypanosoma_cruzi_CL_Brener_Non-Esmeraldo-like	gene_product=calmodulin	transcript_product=calmodulin	location=TcChr41-P:549839-550288(-)	protein_length=149	sequence_SO=chromosome	SO=protein_coding;TcCLB.507483.50:mRNA-p1	transcript=TcCLB.507483.50:mRNA	gene=TcCLB.507483.50	organism=Trypanosoma_cruzi_CL_Brener_Esmeraldo-like	gene_product=calmodulin	transcript_product=calmodulin	location=TcChr41-S:551521-551970(-)	protein_length=149	sequence_SO=chromosome	SO=protein_coding;TcCLB.507483.30:mRNA-p1	transcript=TcCLB.507483.30:mRNA	gene=TcCLB.507483.30	organism=Trypanosoma_cruzi_CL_Brener_Esmeraldo-like	gene_product=calmodulin,putative	transcript_product=calmodulin,putative	location=TcChr41-S:548581-549204(-)	protein_length=207	sequence_SO=chromosome	SO=protein_coding;TcCLB.506389.79:mRNA-p1	transcript=TcCLB.506389.79:mRNA
+	2.88224	1.60373	TcCLB.510121.50:mRNA-p1	transcript=TcCLB.510121.50:mRNA	gene=TcCLB.510121.50	organism=Trypanosoma_cruzi_CL_Brener_Non-Esmeraldo-like	gene_product=calmodulin,putative	transcript_product=calmodulin,putative	location=TcChr5-P:121166-121726(-)	protein_length=186	sequence_SO=chromosome	SO=protein_coding;TcCLB.508951.50:mRNA-p1	transcript=TcCLB.508951.50:mRNA	gene=TcCLB.508951.50	organism=Trypanosoma_cruzi_CL_Brener_Esmeraldo-like	gene_product=calmodulin,putative	transcript_product=calmodulin,putative	location=TcChr5-S:122120-122695(-)	protein_length=191	sequence_SO=chromosome	SO=protein_coding
+	2.7945	1.60231	TcCLB.508613.10:mRNA-p1	transcript=TcCLB.508613.10:mRNA	gene=TcCLB.508613.10	organism=Trypanosoma_cruzi_CL_Brener_Non-Esmeraldo-like	gene_product=hypotheticalprotein,conserved	transcript_product=hypotheticalprotein,conserved	location=TcChr33-P:858307-868554(+)	protein_length=3415	sequence_SO=chromosome	SO=protein_coding;TcCLB.509979.30:mRNA-p1	transcript=TcCLB.509979.30:mRNA	gene=TcCLB.509979.30	organism=Trypanosoma_cruzi_CL_Brener_Esmeraldo-like	gene_product=hypotheticalprotein,conserved	transcript_product=hypotheticalprotein,conserved	location=TcChr33-S:858307-871584(+)	protein_length=4425	sequence_SO=chromosome	SO=protein_coding
+	1.72097	1.59551	TcCLB.511589.10:mRNA-p1	transcript=TcCLB.511589.10:mRNA	gene=TcCLB.511589.10	organism=Trypanosoma_cruzi_CL_Brener_Esmeraldo-like	gene_product=ATPsynthase,putative	transcript_product=ATPsynthase,putative	location=TcChr18-S:93321-93971(-)	protein_length=216	sequence_SO=chromosome	SO=protein_coding
+	1.8375	1.52195	TcCLB.508457.20:mRNA-p1	transcript=TcCLB.508457.20:mRNA	gene=TcCLB.508457.20	organism=Trypanosoma_cruzi_CL_Brener_Non-Esmeraldo-like	gene_product=hypotheticalprotein,conserved	transcript_product=hypotheticalprotein,conserved	location=TcChr39-P:1024988-1027156(-)	protein_length=722	sequence_SO=chromosome	SO=protein_coding;TcCLB.506885.440:mRNA-p1	transcript=TcCLB.506885.440:mRNA	gene=TcCLB.506885.440	organism=Trypanosoma_cruzi_CL_Brener_Esmeraldo-like	gene_product=hypotheticalprotein,conserved	transcript_product=hypotheticalprotein,conserved	location=TcChr39-S:1025001-1027169(-)	protein_length=722	sequence_SO=chromosome	SO=protein_coding
+	2.11636	1.51248	TcCLB.506041.60:mRNA-p1	transcript=TcCLB.506041.60:mRNA	gene=TcCLB.506041.60	organism=Trypanosoma_cruzi_CL_Brener_Non-Esmeraldo-like	gene_product=hypotheticalprotein,conserved	transcript_product=hypotheticalprotein,conserved	location=TcChr40-P:1830983-1833640(-)	protein_length=885	sequence_SO=chromosome	SO=protein_coding
+	2.09834	1.49578	TcCLB.503593.10:mRNA-p1	transcript=TcCLB.503593.10:mRNA	gene=TcCLB.503593.10	organism=Trypanosoma_cruzi_CL_Brener_Non-Esmeraldo-like	gene_product=Eukaryotictranslationinitiationfactor4E-1	transcript_product=Eukaryotictranslationinitiationfactor4E-1	location=TcChr39-P:590001-590786(+)	protein_length=261	sequence_SO=chromosome	SO=protein_coding
+	2.38764	1.44003	TcCLB.504867.30:mRNA-p1	transcript=TcCLB.504867.30:mRNA	gene=TcCLB.504867.30	organism=Trypanosoma_cruzi_CL_Brener_Esmeraldo-like	gene_product=hypotheticalprotein,conserved	transcript_product=hypotheticalprotein,conserved	location=TcChr36-S:955481-955873(-)	protein_length=130	sequence_SO=chromosome	SO=protein_coding;TcCLB.510943.90:mRNA-p1	transcript=TcCLB.510943.90:mRNA	gene=TcCLB.510943.90	organism=Trypanosoma_cruzi_CL_Brener_Non-Esmeraldo-like	gene_product=hypotheticalprotein,conserved	transcript_product=hypotheticalprotein,conserved	location=TcChr36-P:954387-954896(-)	protein_length=169	sequence_SO=chromosome	SO=protein_coding
+	3.3968	1.4285	TcCLB.509429.100:mRNA-p1	transcript=TcCLB.509429.100:mRNA	gene=TcCLB.509429.100	organism=Trypanosoma_cruzi_CL_Brener_Non-Esmeraldo-like	gene_product=PITHdomain-containingprotein	transcript_product=PITHdomain-containingprotein	location=TcChr6-P:340335-340982(-)	protein_length=215	sequence_SO=chromosome	SO=protein_coding;TcCLB.507603.30:mRNA-p1	transcript=TcCLB.507603.30:mRNA	gene=TcCLB.507603.30	organism=Trypanosoma_cruzi_CL_Brener_Esmeraldo-like	gene_product=PITHdomain-containingprotein	transcript_product=PITHdomain-containingprotein	location=TcChr6-S:340294-340941(-)	protein_length=215	sequence_SO=chromosome	SO=protein_coding
+	2.20711	1.42382	TcCLB.506211.114:mRNA-p1	transcript=TcCLB.506211.114:mRNA	gene=TcCLB.506211.114	organism=Trypanosoma_cruzi_CL_Brener_Esmeraldo-like	gene_product=C-terminalmotorkinesin,putative	transcript_product=C-terminalmotorkinesin,putative	location=TcChr40-S:430915-433386(-)	protein_length=823	sequence_SO=chromosome	SO=protein_coding;TcCLB.508895.10:mRNA-p1	transcript=TcCLB.508895.10:mRNA	gene=TcCLB.508895.10	organism=Trypanosoma_cruzi_CL_Brener_Non-Esmeraldo-like	gene_product=C-terminalmotorkinesin,putative	transcript_product=C-terminalmotorkinesin,putative	location=TcChr40-P:429813-430340(-)	protein_length=175	sequence_SO=chromosome	SO=protein_coding;TcCLB.511289.119:mRNA-p1	transcript=TcCLB.511289.119:mRNA	gene=TcCLB.511289.119	organism=Trypanosoma_cruzi_CL_Brener_Non-Esmeraldo-like	gene_product=C-terminalmotorkinesin,putative(fragment)	transcript_product=C-terminalmotorkinesin,putative(fragment)	location=TcChr40-P:430915-431601(-)	protein_length=229	sequence_SO=chromosome	SO=protein_coding
+	1.96638	1.34671	TcCLB.506619.10:mRNA-p1	transcript=TcCLB.506619.10:mRNA	gene=TcCLB.506619.10	organism=Trypanosoma_cruzi_CL_Brener_Non-Esmeraldo-like	gene_product=sedoheptulose-1,7-bisphosphatase,putative	transcript_product=sedoheptulose-1,7-bisphosphatase,putative	location=TcChr23-P:46932-47894(-)	protein_length=320	sequence_SO=chromosome	SO=protein_coding;TcCLB.504117.20:mRNA-p1	transcript=TcCLB.504117.20:mRNA	gene=TcCLB.504117.20	organism=Trypanosoma_cruzi_CL_Brener_Esmeraldo-like	gene_product=sedoheptulose-1,7-bisphosphatase,putative	transcript_product=sedoheptulose-1,7-bisphosphatase,putative	location=TcChr23-S:46932-47894(-)	protein_length=320	sequence_SO=chromosome	SO=protein_coding
+	2.41799	1.2808	TcCLB.509011.54:mRNA-p1	transcript=TcCLB.509011.54:mRNA	gene=TcCLB.509011.54	organism=Trypanosoma_cruzi_CL_Brener_Esmeraldo-like	gene_product=ubiquinol-cytochromecreductase,putative	transcript_product=ubiquinol-cytochromecreductase,putative	location=TcChr31-S:365497-365712(+)	protein_length=71	sequence_SO=chromosome	SO=protein_coding;TcCLB.504575.15:mRNA-p1	transcript=TcCLB.504575.15:mRNA	gene=TcCLB.504575.15	organism=Trypanosoma_cruzi_CL_Brener_Non-Esmeraldo-like	gene_product=ubiquinol-cytochrome-C-reductase,putative	transcript_product=ubiquinol-cytochrome-C-reductase,putative	location=TcChr31-P:362593-362808(+)	protein_length=71	sequence_SO=chromosome	SO=protein_coding
+	1.71001	1.239	TcCLB.509611.180:mRNA-p1	transcript=TcCLB.509611.180:mRNA	gene=TcCLB.509611.180	organism=Trypanosoma_cruzi_CL_Brener_Non-Esmeraldo-like	gene_product=peptidemethioninesulfoxidereductase,putative	transcript_product=peptidemethioninesulfoxidereductase,putative	location=TcChr19-P:123435-123968(-)	protein_length=177	sequence_SO=chromosome	SO=protein_coding
+	2.07186	1.20393	TcCLB.511445.20:mRNA-p1	transcript=TcCLB.511445.20:mRNA	gene=TcCLB.511445.20	organism=Trypanosoma_cruzi_CL_Brener_Esmeraldo-like	gene_product=radialspokeprotein3,putative	transcript_product=radialspokeprotein3,putative	location=TcChr39-S:294511-295515(+)	protein_length=334	sequence_SO=chromosome	SO=protein_coding;TcCLB.506721.20:mRNA-p1	transcript=TcCLB.506721.20:mRNA	gene=TcCLB.506721.20	organism=Trypanosoma_cruzi_CL_Brener_Non-Esmeraldo-like	gene_product=radialspokeprotein3,putative	transcript_product=radialspokeprotein3,putative	location=TcChr39-P:294511-295515(+)	protein_length=334	sequence_SO=chromosome	SO=protein_coding
+	2.02628	1.15166	TcCLB.503479.70:mRNA-p1	transcript=TcCLB.503479.70:mRNA	gene=TcCLB.503479.70	organism=Trypanosoma_cruzi_CL_Brener_Esmeraldo-like	gene_product=hookcomplexprotein,conserved	transcript_product=hookcomplexprotein,conserved	location=TcChr10-S:305778-309593(-)	protein_length=1271	sequence_SO=chromosome	SO=protein_coding;TcCLB.506855.240:pseudogenic_transcript-p1	transcript=TcCLB.506855.240:pseudogenic_transcript	gene=TcCLB.506855.240	organism=Trypanosoma_cruzi_CL_Brener_Non-Esmeraldo-like	gene_product=hookcomplexprotein,conserved(pseudogene)	transcript_product=hookcomplexprotein,conserved(pseudogene)	location=TcChr10-P:305778-309395(-)	protein_length=1206	sequence_SO=chromosome	SO=protein_coding
+	2.18505	1.10389	TcCLB.510859.17:mRNA-p1	transcript=TcCLB.510859.17:mRNA	gene=TcCLB.510859.17	organism=Trypanosoma_cruzi_CL_Brener_Esmeraldo-like	gene_product=nucleolarRNA-bindingprotein,putative	transcript_product=nucleolarRNA-bindingprotein,putative	location=TcChr19-S:173519-174538(-)	protein_length=339	sequence_SO=chromosome	SO=protein_coding;TcCLB.510859.10:mRNA-p1	transcript=TcCLB.510859.10:mRNA	gene=TcCLB.510859.10	organism=Trypanosoma_cruzi_CL_Brener_Esmeraldo-like	gene_product=nucleolarRNA-bindingprotein,putative	transcript_product=nucleolarRNA-bindingprotein,putative	location=TcChr19-S:171536-172612(-)	protein_length=358	sequence_SO=chromosome	SO=protein_coding;TcCLB.507649.70:mRNA-p1	transcript=TcCLB.507649.70:mRNA	gene=TcCLB.507649.70	organism=Trypanosoma_cruzi_CL_Brener_Non-Esmeraldo-like	gene_product=nucleolarRNA-bindingprotein,putative	transcript_product=nucleolarRNA-bindingprotein,putative	location=TcChr19-P:171536-172606(-)	protein_length=356	sequence_SO=chromosome	SO=protein_coding
+	2.33696	1.06697	TcCLB.509039.49:mRNA-p1	transcript=TcCLB.509039.49:mRNA	gene=TcCLB.509039.49	organism=Trypanosoma_cruzi_CL_Brener_Non-Esmeraldo-like	gene_product=hypotheticalprotein,conserved	transcript_product=hypotheticalprotein,conserved	location=TcChr32-P:213911-214291(-)	protein_length=126	sequence_SO=chromosome	SO=protein_coding
+	1.94596	0.984147	TcCLB.441241.10:mRNA-p1	transcript=TcCLB.441241.10:mRNA	gene=TcCLB.441241.10	organism=Trypanosoma_cruzi_CL_Brener_Esmeraldo-like	gene_product=microtubule-associatedproteinGb4,putative(fragment)	transcript_product=microtubule-associatedproteinGb4,putative(fragment)	location=TcChr33-S:726213-727451(+)	protein_length=413	sequence_SO=chromosome	SO=protein_coding
+	2.32947	0.982475	TcCLB.506513.110:mRNA-p1	transcript=TcCLB.506513.110:mRNA	gene=TcCLB.506513.110	organism=Trypanosoma_cruzi_CL_Brener_Esmeraldo-like	gene_product=peptidaset,putative	transcript_product=peptidaset,putative	location=TcChr17-S:589550-590809(+)	protein_length=419	sequence_SO=chromosome	SO=protein_coding;TcCLB.508917.49:mRNA-p1	transcript=TcCLB.508917.49:mRNA	gene=TcCLB.508917.49	organism=Trypanosoma_cruzi_CL_Brener_Non-Esmeraldo-like	gene_product=peptidaset,putative	transcript_product=peptidaset,putative	location=TcChr17-P:589406-589933(+)	protein_length=176	sequence_SO=chromosome	SO=protein_coding;TcCLB.508919.10:pseudogenic_transcript-p1	transcript=TcCLB.508919.10:pseudogenic_transcript	gene=TcCLB.508919.10	organism=Trypanosoma_cruzi_CL_Brener_Non-Esmeraldo-like	gene_product=peptidaseT(pseudogene),putative	transcript_product=peptidaseT(pseudogene),putative	location=TcChr17-P:590319-590876(+)	protein_length=185	sequence_SO=chromosome	SO=protein_coding
+	3.16839	0.961103	TcCLB.453917.9:mRNA-p1	transcript=TcCLB.453917.9:mRNA	gene=TcCLB.453917.9	organism=Trypanosoma_cruzi_CL_Brener_Esmeraldo-like	gene_product=hypotheticalprotein,conserved	transcript_product=hypotheticalprotein,conserved	location=TcChr40-S:519769-520851(+)	protein_length=361	sequence_SO=chromosome	SO=protein_coding
+	2.0842	0.957958	TcCLB.511239.110:mRNA-p1	transcript=TcCLB.511239.110:mRNA	gene=TcCLB.511239.110	organism=Trypanosoma_cruzi_CL_Brener_Non-Esmeraldo-like	gene_product=hypotheticalprotein,conserved	transcript_product=hypotheticalprotein,conserved	location=TcChr11-P:197242-197844(-)	protein_length=200	sequence_SO=chromosome	SO=protein_coding
+	3.68151	0.945003	TcCLB.505939.80:mRNA-p1	transcript=TcCLB.505939.80:mRNA	gene=TcCLB.505939.80	organism=Trypanosoma_cruzi_CL_Brener_Non-Esmeraldo-like	gene_product=hypotheticalprotein,conserved	transcript_product=hypotheticalprotein,conserved	location=TcChr30-P:89834-90871(-)	protein_length=345	sequence_SO=chromosome	SO=protein_coding
+	2.86377	0.933673	TcCLB.509505.70:mRNA-p1	transcript=TcCLB.509505.70:mRNA	gene=TcCLB.509505.70	organism=Trypanosoma_cruzi_CL_Brener_Non-Esmeraldo-like	gene_product=10kDaheatshockprotein,putative	transcript_product=10kDaheatshockprotein,putative	location=TcChr29-P:747392-747694(+)	protein_length=100	sequence_SO=chromosome	SO=protein_coding;TcCLB.509505.30:mRNA-p1	transcript=TcCLB.509505.30:mRNA	gene=TcCLB.509505.30	organism=Trypanosoma_cruzi_CL_Brener_Non-Esmeraldo-like	gene_product=10kDaheatshockprotein,putative	transcript_product=10kDaheatshockprotein,putative	location=TcChr29-P:742733-743035(+)	protein_length=100	sequence_SO=chromosome	SO=protein_coding;TcCLB.508209.90:mRNA-p1	transcript=TcCLB.508209.90:mRNA	gene=TcCLB.508209.90	organism=Trypanosoma_cruzi_CL_Brener_Esmeraldo-like	gene_product=10kDaheatshockprotein,putative	transcript_product=10kDaheatshockprotein,putative	location=TcChr29-S:747638-747940(+)	protein_length=100	sequence_SO=chromosome	SO=protein_coding;TcCLB.508209.100:mRNA-p1	transcript=TcCLB.508209.100:mRNA	gene=TcCLB.508209.100	organism=Trypanosoma_cruzi_CL_Brener_Esmeraldo-like	gene_product=10kDaheatshockprotein,putative	transcript_product=10kDaheatshockprotein,putative	location=TcChr29-S:745179-745481(+)	protein_length=100	sequence_SO=chromosome	SO=protein_coding;TcCLB.509505.50:mRNA-p1	transcript=TcCLB.509505.50:mRNA	gene=TcCLB.509505.50	organism=Trypanosoma_cruzi_CL_Brener_Non-Esmeraldo-like	gene_product=10kDaheatshockprotein,putative	transcript_product=10kDaheatshockprotein,putative	location=TcChr29-P:744698-745240(+)	protein_length=180	sequence_SO=chromosome	SO=protein_coding;TcCLB.508209.120:mRNA-p1	transcript=TcCLB.508209.120:mRNA
+	2.59628	0.848461	TcCLB.508547.180:mRNA-p1	transcript=TcCLB.508547.180:mRNA	gene=TcCLB.508547.180	organism=Trypanosoma_cruzi_CL_Brener_Non-Esmeraldo-like	gene_product=hypotheticalprotein,conserved	transcript_product=hypotheticalprotein,conserved	location=TcChr19-P:457743-458390(+)	protein_length=215	sequence_SO=chromosome	SO=protein_coding
+	2.57321	0.846446	TcCLB.506213.50:pseudogenic_transcript-p1	transcript=TcCLB.506213.50:pseudogenic_transcript	gene=TcCLB.506213.50	organism=Trypanosoma_cruzi_CL_Brener_Esmeraldo-like	gene_product=prostaglandinFsynthase(pseudogene),putative	transcript_product=prostaglandinFsynthase(pseudogene),putative	location=TcChr40-S:486528-487379(+)	protein_length=283	sequence_SO=chromosome	SO=protein_coding
+	2.39118	0.836855	TcCLB.508823.50:mRNA-p1	transcript=TcCLB.508823.50:mRNA	gene=TcCLB.508823.50	organism=Trypanosoma_cruzi_CL_Brener_Non-Esmeraldo-like	gene_product=40SribosomalproteinS14,putative	transcript_product=40SribosomalproteinS14,putative	location=TcChr30-P:132277-132711(-)	protein_length=144	sequence_SO=chromosome	SO=protein_coding;TcCLB.506945.230:mRNA-p1	transcript=TcCLB.506945.230:mRNA	gene=TcCLB.506945.230	organism=Trypanosoma_cruzi_CL_Brener_Esmeraldo-like	gene_product=40SribosomalproteinS14	transcript_product=40SribosomalproteinS14	location=TcChr32-S:929365-929799(+)	protein_length=144	sequence_SO=chromosome	SO=protein_coding;TcCLB.409117.20:mRNA-p1	transcript=TcCLB.409117.20:mRNA	gene=TcCLB.409117.20	organism=Trypanosoma_cruzi_CL_Brener_Esmeraldo-like	gene_product=40SribosomalproteinS14,putative	transcript_product=40SribosomalproteinS14,putative	location=TcChr30-S:132277-132711(-)	protein_length=144	sequence_SO=chromosome	SO=protein_coding
+	2.05428	0.833403	TcCLB.508707.170:mRNA-p1	transcript=TcCLB.508707.170:mRNA	gene=TcCLB.508707.170	organism=Trypanosoma_cruzi_CL_Brener_Non-Esmeraldo-like	gene_product=outerdyneinarmdockingcomplex,putative	transcript_product=outerdyneinarmdockingcomplex,putative	location=TcChr35-P:370448-372403(+)	protein_length=651	sequence_SO=chromosome	SO=protein_coding
+	2.72301	0.779138	TcCLB.506525.20:mRNA-p1	transcript=TcCLB.506525.20:mRNA	gene=TcCLB.506525.20	organism=Trypanosoma_cruzi_CL_Brener_Esmeraldo-like	gene_product=proteintransportproteinSEC13	transcript_product=proteintransportproteinSEC13	location=TcChr40-S:626123-627253(+)	protein_length=376	sequence_SO=chromosome	SO=protein_coding
+	2.32801	0.772919	TcCLB.511285.30:mRNA-p1	transcript=TcCLB.511285.30:mRNA	gene=TcCLB.511285.30	organism=Trypanosoma_cruzi_CL_Brener_Non-Esmeraldo-like	gene_product=hypotheticalprotein,conserved	transcript_product=hypotheticalprotein,conserved	location=TcChr40-P:521665-522948(+)	protein_length=427	sequence_SO=chromosome	SO=protein_coding
+	3.04883	0.719208	TcCLB.503521.50:mRNA-p1	transcript=TcCLB.503521.50:mRNA	gene=TcCLB.503521.50	organism=Trypanosoma_cruzi_CL_Brener_Non-Esmeraldo-like	gene_product=UTP-glucose-1-phosphateuridylyltransferase2,putative	transcript_product=UTP-glucose-1-phosphateuridylyltransferase2,putative	location=TcChr40-P:898009-899457(+)	protein_length=482	sequence_SO=chromosome	SO=protein_coding
+	2.40737	0.642631	TcCLB.509937.50:mRNA-p1	transcript=TcCLB.509937.50:mRNA	gene=TcCLB.509937.50	organism=Trypanosoma_cruzi_CL_Brener_Non-Esmeraldo-like	gene_product=hypotheticalprotein,conserved	transcript_product=hypotheticalprotein,conserved	location=TcChr11-P:420136-422622(+)	protein_length=828	sequence_SO=chromosome	SO=protein_coding
+	2.87344	0.601269	TcCLB.509455.80:mRNA-p1	transcript=TcCLB.509455.80:mRNA	gene=TcCLB.509455.80	organism=Trypanosoma_cruzi_CL_Brener_Esmeraldo-like	gene_product=GTP-bindingnuclearproteinrtb2,putative	transcript_product=GTP-bindingnuclearproteinrtb2,putative	location=TcChr15-S:379234-379887(-)	protein_length=217	sequence_SO=chromosome	SO=protein_coding;TcCLB.503539.30:mRNA-p1	transcript=TcCLB.503539.30:mRNA	gene=TcCLB.503539.30	organism=Trypanosoma_cruzi_CL_Brener_Non-Esmeraldo-like	gene_product=GTP-bindingnuclearproteinrtb2,putative	transcript_product=GTP-bindingnuclearproteinrtb2,putative	location=TcChr15-P:379295-380137(-)	protein_length=280	sequence_SO=chromosome	SO=protein_coding
+	2.52092	0.565354	TcCLB.506247.330:mRNA-p1	transcript=TcCLB.506247.330:mRNA	gene=TcCLB.506247.330	organism=Trypanosoma_cruzi_CL_Brener_Non-Esmeraldo-like	gene_product=2,3-bisphosphoglycerate-independentphosphoglyceratemutase,putative	transcript_product=2,3-bisphosphoglycerate-independentphosphoglyceratemutase,putative	location=TcChr37-P:158741-160405(+)	protein_length=554	sequence_SO=chromosome	SO=protein_coding
+	3.63805	0.553225	TcCLB.503841.10:mRNA-p1	transcript=TcCLB.503841.10:mRNA	gene=TcCLB.503841.10	organism=Trypanosoma_cruzi_CL_Brener_Esmeraldo-like	gene_product=proteasomeactivatorproteinpa26,putative	transcript_product=proteasomeactivatorproteinpa26,putative	location=TcChr38-S:200666-201349(+)	protein_length=227	sequence_SO=chromosome	SO=protein_coding
+	2.69448	0.50008	TcCLB.506485.60:mRNA-p1	transcript=TcCLB.506485.60:mRNA	gene=TcCLB.506485.60	organism=Trypanosoma_cruzi_CL_Brener_Non-Esmeraldo-like	gene_product=hypotheticalprotein,conserved	transcript_product=hypotheticalprotein,conserved	location=TcChr36-P:273549-276923(+)	protein_length=1124	sequence_SO=chromosome	SO=protein_coding
[truncated: 108 more columns]
