# Supplementary material for: Branched-chain amino acids modulate the proteomic profile of Trypanosoma cruzi metacyclogenesis induced by proline
Source: PLoS Negl Trop Dis. 2024 Oct 9;18(10):e0012588. doi: 10.1371/journal.pntd.0012588 (PMC11493278; doi:10.1371/journal.pntd.0012588)
Supplement: S23 Table — (XLSX) [file pntd.0012588.s028.xlsx]

## Sheet: Table S23
Table S23. Upregulated proteins in TAU PRO-VAL
Significant	-LOG(P-value)	Difference	Protein IDs	Transcript ID	Gene	Organism	Gene Product	Transcript Product	Chr Location	Protein Length
+	3.01698	-4.52258	TcCLB.505169.10:pseudogenic_transcript-p1	transcript=TcCLB.505169.10:pseudogenic_transcript	gene=TcCLB.505169.10	organism=Trypanosoma_cruzi_CL_Brener_Non-Esmeraldo-like	gene_product=polyubiquitin,putative,degenerate	transcript_product=polyubiquitin,putative,degenerate	location=TcChr41-P:541496-543394(-)	protein_length=632	sequence_SO=chromosome	SO=protein_coding;TcCLB.506655.20:pseudogenic_transcript-p1	transcript=TcCLB.506655.20:pseudogenic_transcript	gene=TcCLB.506655.20	organism=Trypanosoma_cruzi_CL_Brener_Esmeraldo-like	gene_product=polyubiquitin(pseudogene),putative	transcript_product=polyubiquitin(pseudogene),putative	location=TcChr41-S:540471-542453(-)	protein_length=660	sequence_SO=chromosome	SO=protein_coding;TcCLB.507483.4:pseudogenic_transcript-p1	transcript=TcCLB.507483.4:pseudogenic_transcript	gene=TcCLB.507483.4	organism=Trypanosoma_cruzi_CL_Brener_Esmeraldo-like	gene_product=polyubiquitin(pseudogene),putative	transcript_product=polyubiquitin(pseudogene),putative	location=TcChr41-S:543777-546332(-)	protein_length=852	sequence_SO=chromosome	SO=protein_coding;TcCLB.506391.50:pseudogenic_transcript-p1	transcript=TcCLB.506391.50:pseudogenic_transcript	gene=TcCLB.506391.50	organism=Trypanosoma_cruzi_CL_Brener_Non-Esmeraldo-like	gene_product=polyubiquitin(pseudogene),putative	transcript_product=polyubiquitin(pseudogene),putative	location=TcChr41-P:543626-546277(-)	protein_length=883	sequence_SO=chromosome	SO=protein_coding
+	3.4819	-4.45363	TcCLB.508263.5:mRNA-p1	transcript=TcCLB.508263.5:mRNA	gene=TcCLB.508263.5	organism=Trypanosoma_cruzi_CL_Brener_Non-Esmeraldo-like	gene_product=hypotheticalprotein,conserved(fragment)	transcript_product=hypotheticalprotein,conserved(fragment)	location=TcChr28-P:143331-143756(+)	protein_length=142	sequence_SO=chromosome	SO=protein_coding;TcCLB.506789.340:mRNA-p1	transcript=TcCLB.506789.340:mRNA	gene=TcCLB.506789.340	organism=Trypanosoma_cruzi_CL_Brener_Non-Esmeraldo-like	gene_product=hypotheticalprotein,conserved	transcript_product=hypotheticalprotein,conserved	location=TcChr28-P:145287-145733(+)	protein_length=148	sequence_SO=chromosome	SO=protein_coding;TcCLB.506789.334:mRNA-p1	transcript=TcCLB.506789.334:mRNA	gene=TcCLB.506789.334	organism=Trypanosoma_cruzi_CL_Brener_Non-Esmeraldo-like	gene_product=hypotheticalprotein,conserved	transcript_product=hypotheticalprotein,conserved	location=TcChr28-P:146872-147318(+)	protein_length=148	sequence_SO=chromosome	SO=protein_coding;TcCLB.510613.40:mRNA-p1	transcript=TcCLB.510613.40:mRNA	gene=TcCLB.510613.40	organism=Trypanosoma_cruzi_CL_Brener_Esmeraldo-like	gene_product=hypotheticalprotein,conserved(fragment)	transcript_product=hypotheticalprotein,conserved(fragment)	location=TcChr28-S:143282-143458(+)	protein_length=59	sequence_SO=chromosome	SO=protein_coding;TcCLB.510615.4:mRNA-p1	transcript=TcCLB.510615.4:mRNA	gene=TcCLB.510615.4	organism=Trypanosoma_cruzi_CL_Brener_Esmeraldo-like	gene_product=hypotheticalprotein,conserved	transcript_product=hypotheticalprotein,conserved	location=TcChr28-S:145287-145733(+)	protein_length=148	sequence_SO=chromosome	SO=protein_coding
+	2.27198	-4.32491	TcCLB.509793.10:mRNA-p1	transcript=TcCLB.509793.10:mRNA	gene=TcCLB.509793.10	organism=Trypanosoma_cruzi_CL_Brener_Non-Esmeraldo-like	gene_product=kinetoplast-associatedprotein4	transcript_product=kinetoplast-associatedprotein4	location=TcChr37-P:378668-379051(+)	protein_length=127	sequence_SO=chromosome	SO=protein_coding;TcCLB.508719.60:mRNA-p1	transcript=TcCLB.508719.60:mRNA	gene=TcCLB.508719.60	organism=Trypanosoma_cruzi_CL_Brener_Esmeraldo-like	gene_product=kinetoplastDNA-associatedprotein,putative	transcript_product=kinetoplastDNA-associatedprotein,putative	location=TcChr37-S:378419-378802(+)	protein_length=127	sequence_SO=chromosome	SO=protein_coding
+	3.5038	-4.2244	TcCLB.510143.5:mRNA-p1	transcript=TcCLB.510143.5:mRNA	gene=TcCLB.510143.5	organism=Trypanosoma_cruzi_CL_Brener_Esmeraldo-like	gene_product=hypotheticalprotein,conserved(fragment)	transcript_product=hypotheticalprotein,conserved(fragment)	location=TcChr36-S:84474-84668(-)	protein_length=65	sequence_SO=chromosome	SO=protein_coding
+	2.37181	-3.74427	TcCLB.503483.9:mRNA-p1	transcript=TcCLB.503483.9:mRNA	gene=TcCLB.503483.9	organism=Trypanosoma_cruzi_CL_Brener_Esmeraldo-like	gene_product=retrotransposonhotspot(RHS)protein,putative	transcript_product=retrotransposonhotspot(RHS)protein,putative	location=TcChr32-S:963723-966470(+)	protein_length=916	sequence_SO=chromosome	SO=protein_coding
+	3.26642	-3.71146	TcCLB.511065.10:mRNA-p1	transcript=TcCLB.511065.10:mRNA	gene=TcCLB.511065.10	organism=Trypanosoma_cruzi_CL_Brener_Esmeraldo-like	gene_product=STOPaxonemalprotein,putative	transcript_product=STOPaxonemalprotein,putative	location=TcChr26-S:148493-149293(+)	protein_length=266	sequence_SO=chromosome	SO=protein_coding
+	2.63136	-3.59362	TcCLB.511577.120:mRNA-p1	transcript=TcCLB.511577.120:mRNA	gene=TcCLB.511577.120	organism=Trypanosoma_cruzi_CL_Brener_Esmeraldo-like	gene_product=hypotheticalprotein,conserved	transcript_product=hypotheticalprotein,conserved	location=TcChr33-S:176820-177326(-)	protein_length=168	sequence_SO=chromosome	SO=protein_coding;TcCLB.509339.10:mRNA-p1	transcript=TcCLB.509339.10:mRNA	gene=TcCLB.509339.10	organism=Trypanosoma_cruzi_CL_Brener_Non-Esmeraldo-like	gene_product=hypotheticalprotein,conserved	transcript_product=hypotheticalprotein,conserved	location=TcChr33-P:176601-177041(-)	protein_length=146	sequence_SO=chromosome	SO=protein_coding
+	3.24171	-3.56759	TcCLB.509777.130:mRNA-p1	transcript=TcCLB.509777.130:mRNA	gene=TcCLB.509777.130	organism=Trypanosoma_cruzi_CL_Brener_Esmeraldo-like	gene_product=InositolphosphosphingolipidsphospholipaseC	transcript_product=InositolphosphosphingolipidsphospholipaseC	location=TcChr21-S:344063-345856(+)	protein_length=597	sequence_SO=chromosome	SO=protein_coding;TcCLB.511655.50:pseudogenic_transcript-p1	transcript=TcCLB.511655.50:pseudogenic_transcript	gene=TcCLB.511655.50	organism=Trypanosoma_cruzi_CL_Brener_Non-Esmeraldo-like	gene_product=InositolphosphosphingolipidsphospholipaseC(pseudogene)	transcript_product=InositolphosphosphingolipidsphospholipaseC(pseudogene)	location=TcChr21-P:343976-345766(+)	protein_length=596	sequence_SO=chromosome	SO=protein_coding
+	3.25425	-3.54628	TcCLB.507723.100:mRNA-p1	transcript=TcCLB.507723.100:mRNA	gene=TcCLB.507723.100	organism=Trypanosoma_cruzi_CL_Brener_Non-Esmeraldo-like	gene_product=cytochromeoxidasesubunitIX,putative	transcript_product=cytochromeoxidasesubunitIX,putative	location=TcChr37-P:85799-86173(+)	protein_length=124	sequence_SO=chromosome	SO=protein_coding;TcCLB.507611.280:mRNA-p1	transcript=TcCLB.507611.280:mRNA	gene=TcCLB.507611.280	organism=Trypanosoma_cruzi_CL_Brener_Esmeraldo-like	gene_product=cytochromeoxidasesubunitIX,putative	transcript_product=cytochromeoxidasesubunitIX,putative	location=TcChr37-S:85773-86147(+)	protein_length=124	sequence_SO=chromosome	SO=protein_coding
+	3.44397	-3.47542	TcCLB.506177.20:mRNA-p1	transcript=TcCLB.506177.20:mRNA	gene=TcCLB.506177.20	organism=Trypanosoma_cruzi_CL_Brener_Non-Esmeraldo-like	gene_product=lectin,putative	transcript_product=lectin,putative	location=TcChr14-P:46310-47998(-)	protein_length=562	sequence_SO=chromosome	SO=protein_coding
+	3.54788	-3.46357	TcCLB.506135.70:mRNA-p1	transcript=TcCLB.506135.70:mRNA	gene=TcCLB.506135.70	organism=Trypanosoma_cruzi_CL_Brener_Esmeraldo-like	gene_product=hypotheticalprotein,conserved	transcript_product=hypotheticalprotein,conserved	location=TcChr29-S:581624-583315(-)	protein_length=563	sequence_SO=chromosome	SO=protein_coding;TcCLB.508879.210:mRNA-p1	transcript=TcCLB.508879.210:mRNA	gene=TcCLB.508879.210	organism=Trypanosoma_cruzi_CL_Brener_Non-Esmeraldo-like	gene_product=hypotheticalprotein,conserved	transcript_product=hypotheticalprotein,conserved	location=TcChr29-P:581567-583264(-)	protein_length=565	sequence_SO=chromosome	SO=protein_coding
+	4.45589	-3.41886	TcCLB.506927.20:mRNA-p1	transcript=TcCLB.506927.20:mRNA	gene=TcCLB.506927.20	organism=Trypanosoma_cruzi_CL_Brener_Esmeraldo-like	gene_product=hypotheticalprotein,conserved	transcript_product=hypotheticalprotein,conserved	location=TcChr39-S:368984-371620(+)	protein_length=878	sequence_SO=chromosome	SO=protein_coding;TcCLB.508505.4:mRNA-p1	transcript=TcCLB.508505.4:mRNA	gene=TcCLB.508505.4	organism=Trypanosoma_cruzi_CL_Brener_Non-Esmeraldo-like	gene_product=hypotheticalprotein,conserved	transcript_product=hypotheticalprotein,conserved	location=TcChr39-P:369790-370482(+)	protein_length=231	sequence_SO=chromosome	SO=protein_coding;TcCLB.510797.39:mRNA-p1	transcript=TcCLB.510797.39:mRNA	gene=TcCLB.510797.39	organism=Trypanosoma_cruzi_CL_Brener_Non-Esmeraldo-like	gene_product=hypotheticalprotein,conserved	transcript_product=hypotheticalprotein,conserved	location=TcChr39-P:370587-372407(+)	protein_length=606	sequence_SO=chromosome	SO=protein_coding
+	2.18021	-3.30614	TcCLB.511465.10:mRNA-p1	transcript=TcCLB.511465.10:mRNA	gene=TcCLB.511465.10	organism=Trypanosoma_cruzi_CL_Brener_Non-Esmeraldo-like	gene_product=proteasomeactivatorproteinpa26,putative	transcript_product=proteasomeactivatorproteinpa26,putative	location=TcChr38-P:200156-200863(+)	protein_length=235	sequence_SO=chromosome	SO=protein_coding
+	2.46683	-3.30266	TcCLB.506553.20:mRNA-p1	transcript=TcCLB.506553.20:mRNA	gene=TcCLB.506553.20	organism=Trypanosoma_cruzi_CL_Brener_Esmeraldo-like	gene_product=bromodomainfactor2protein	transcript_product=bromodomainfactor2protein	location=TcChr4-S:77502-78197(-)	protein_length=231	sequence_SO=chromosome	SO=protein_coding
+	3.3116	-3.2569	TcCLB.508813.60:mRNA-p1	transcript=TcCLB.508813.60:mRNA	gene=TcCLB.508813.60	organism=Trypanosoma_cruzi_CL_Brener_Esmeraldo-like	gene_product=MitochondrialimportreceptorsubunitATOM46,putative	transcript_product=MitochondrialimportreceptorsubunitATOM46,putative	location=TcChr30-S:292544-293788(+)	protein_length=414	sequence_SO=chromosome	SO=protein_coding
+	2.19052	-3.12476	TcCLB.508153.150:mRNA-p1	transcript=TcCLB.508153.150:mRNA	gene=TcCLB.508153.150	organism=Trypanosoma_cruzi_CL_Brener_Non-Esmeraldo-like	gene_product=hypotheticalprotein,conserved	transcript_product=hypotheticalprotein,conserved	location=TcChr36-P:616935-617720(-)	protein_length=261	sequence_SO=chromosome	SO=protein_coding
+	3.48619	-3.10775	TcCLB.509331.180:mRNA-p1	transcript=TcCLB.509331.180:mRNA	gene=TcCLB.509331.180	organism=Trypanosoma_cruzi_CL_Brener_Non-Esmeraldo-like	gene_product=aldose1-epimerase-likeprotein,putative	transcript_product=aldose1-epimerase-likeprotein,putative	location=TcChr22-P:268809-269951(+)	protein_length=380	sequence_SO=chromosome	SO=protein_coding;TcCLB.504425.90:mRNA-p1	transcript=TcCLB.504425.90:mRNA	gene=TcCLB.504425.90	organism=Trypanosoma_cruzi_CL_Brener_Esmeraldo-like	gene_product=aldose1-epimerase-likeprotein,putative	transcript_product=aldose1-epimerase-likeprotein,putative	location=TcChr22-S:268916-270058(+)	protein_length=380	sequence_SO=chromosome	SO=protein_coding
+	2.07682	-3.09944	TcCLB.511153.64:mRNA-p1	transcript=TcCLB.511153.64:mRNA	gene=TcCLB.511153.64	organism=Trypanosoma_cruzi_CL_Brener_Non-Esmeraldo-like	gene_product=HistoneH2BvariantV	transcript_product=HistoneH2BvariantV	location=TcChr27-P:430881-431312(+)	protein_length=143	sequence_SO=chromosome	SO=protein_coding;TcCLB.506779.150:mRNA-p1	transcript=TcCLB.506779.150:mRNA	gene=TcCLB.506779.150	organism=Trypanosoma_cruzi_CL_Brener_Esmeraldo-like	gene_product=HistoneH2BvariantV	transcript_product=HistoneH2BvariantV	location=TcChr27-S:430316-430747(+)	protein_length=143	sequence_SO=chromosome	SO=protein_coding
+	3.95758	-3.03342	TcCLB.510101.450:mRNA-p1	transcript=TcCLB.510101.450:mRNA	gene=TcCLB.510101.450	organism=Trypanosoma_cruzi_CL_Brener_Esmeraldo-like	gene_product=hypotheticalprotein,conserved	transcript_product=hypotheticalprotein,conserved	location=TcChr27-S:182388-183632(-)	protein_length=414	sequence_SO=chromosome	SO=protein_coding;TcCLB.507765.40:mRNA-p1	transcript=TcCLB.507765.40:mRNA	gene=TcCLB.507765.40	organism=Trypanosoma_cruzi_CL_Brener_Non-Esmeraldo-like	gene_product=hypotheticalprotein,conserved	transcript_product=hypotheticalprotein,conserved	location=TcChr27-P:181556-182800(-)	protein_length=414	sequence_SO=chromosome	SO=protein_coding
+	4.50755	-2.90984	TcCLB.504105.130:mRNA-p1	transcript=TcCLB.504105.130:mRNA	gene=TcCLB.504105.130	organism=Trypanosoma_cruzi_CL_Brener_Non-Esmeraldo-like	gene_product=Voltage-dependentcalciumchannelsubunit,putative	transcript_product=Voltage-dependentcalciumchannelsubunit,putative	location=TcChr36-P:1037912-1046089(-)	protein_length=2725	sequence_SO=chromosome	SO=protein_coding
+	3.82691	-2.90773	TcCLB.510431.250:mRNA-p1	transcript=TcCLB.510431.250:mRNA	gene=TcCLB.510431.250	organism=Trypanosoma_cruzi_CL_Brener_Esmeraldo-like	gene_product=phosphoribosylpyrophosphatesynthetase,putative	transcript_product=phosphoribosylpyrophosphatesynthetase,putative	location=TcChr39-S:838296-839384(-)	protein_length=362	sequence_SO=chromosome	SO=protein_coding;TcCLB.507773.60:mRNA-p1	transcript=TcCLB.507773.60:mRNA	gene=TcCLB.507773.60	organism=Trypanosoma_cruzi_CL_Brener_Non-Esmeraldo-like	gene_product=phosphoribosylpyrophosphatesynthetase,putative	transcript_product=phosphoribosylpyrophosphatesynthetase,putative	location=TcChr39-P:843551-844105(-)	protein_length=184	sequence_SO=chromosome	SO=protein_coding
+	1.89728	-2.90447	TcCLB.508153.60:mRNA-p1	transcript=TcCLB.508153.60:mRNA	gene=TcCLB.508153.60	organism=Trypanosoma_cruzi_CL_Brener_Non-Esmeraldo-like	gene_product=AminopeptidaseM1,putative	transcript_product=AminopeptidaseM1,putative	location=TcChr36-P:598091-600694(-)	protein_length=867	sequence_SO=chromosome	SO=protein_coding;TcCLB.503671.10:mRNA-p1	transcript=TcCLB.503671.10:mRNA	gene=TcCLB.503671.10	organism=Trypanosoma_cruzi_CL_Brener_Esmeraldo-like	gene_product=AminopeptidaseM1,putative(fragment)	transcript_product=AminopeptidaseM1,putative(fragment)	location=TcChr36-S:593476-594204(-)	protein_length=242	sequence_SO=chromosome	SO=protein_coding
+	2.60409	-2.89693	TcCLB.511301.110:mRNA-p1	transcript=TcCLB.511301.110:mRNA	gene=TcCLB.511301.110	organism=Trypanosoma_cruzi_CL_Brener_Non-Esmeraldo-like	gene_product=inosine-5'-monophosphatedehydrogenase,putative	transcript_product=inosine-5'-monophosphatedehydrogenase,putative	location=TcChr40-P:78151-79689(-)	protein_length=512	sequence_SO=chromosome	SO=protein_coding;TcCLB.507211.40:mRNA-p1	transcript=TcCLB.507211.40:mRNA	gene=TcCLB.507211.40	organism=Trypanosoma_cruzi_CL_Brener_Esmeraldo-like	gene_product=inosine-5'-monophosphatedehydrogenase,putative	transcript_product=inosine-5'-monophosphatedehydrogenase,putative	location=TcChr8-S:367800-369338(+)	protein_length=512	sequence_SO=chromosome	SO=protein_coding;TcCLB.511351.9:mRNA-p1	transcript=TcCLB.511351.9:mRNA	gene=TcCLB.511351.9	organism=Trypanosoma_cruzi_CL_Brener_Esmeraldo-like	gene_product=inosine-5'-monophosphatedehydrogenase,putative	transcript_product=inosine-5'-monophosphatedehydrogenase,putative	location=TcChr40-S:78153-78755(-)	protein_length=201	sequence_SO=chromosome	SO=protein_coding
+	3.04599	-2.89479	TcCLB.511817.270:mRNA-p1	transcript=TcCLB.511817.270:mRNA	gene=TcCLB.511817.270	organism=Trypanosoma_cruzi_CL_Brener_Non-Esmeraldo-like	gene_product=hypotheticalprotein,conserved	transcript_product=hypotheticalprotein,conserved	location=TcChr13-P:288023-289192(+)	protein_length=389	sequence_SO=chromosome	SO=protein_coding;TcCLB.510529.39:mRNA-p1	transcript=TcCLB.510529.39:mRNA	gene=TcCLB.510529.39	organism=Trypanosoma_cruzi_CL_Brener_Esmeraldo-like	gene_product=hypotheticalprotein,conserved	transcript_product=hypotheticalprotein,conserved	location=TcChr13-S:287698-288069(+)	protein_length=124	sequence_SO=chromosome	SO=protein_coding;TcCLB.432027.9:mRNA-p1	transcript=TcCLB.432027.9:mRNA	gene=TcCLB.432027.9	organism=Trypanosoma_cruzi_CL_Brener_Esmeraldo-like	gene_product=hypotheticalprotein,conserved	transcript_product=hypotheticalprotein,conserved	location=TcChr13-S:288172-288753(+)	protein_length=193	sequence_SO=chromosome	SO=protein_coding
+	3.27037	-2.8776	TcCLB.506989.210:mRNA-p1	transcript=TcCLB.506989.210:mRNA	gene=TcCLB.506989.210	organism=Trypanosoma_cruzi_CL_Brener_Non-Esmeraldo-like	gene_product=U-boxdomainprotein,putative	transcript_product=U-boxdomainprotein,putative	location=TcChr36-P:186411-188228(-)	protein_length=605	sequence_SO=chromosome	SO=protein_coding
+	3.32623	-2.87196	TcCLB.509233.120:mRNA-p1	transcript=TcCLB.509233.120:mRNA	gene=TcCLB.509233.120	organism=Trypanosoma_cruzi_CL_Brener_Esmeraldo-like	gene_product=hypotheticalprotein,conserved	transcript_product=hypotheticalprotein,conserved	location=TcChr15-S:279269-290290(-)	protein_length=3673	sequence_SO=chromosome	SO=protein_coding;TcCLB.509437.30:mRNA-p1	transcript=TcCLB.509437.30:mRNA	gene=TcCLB.509437.30	organism=Trypanosoma_cruzi_CL_Brener_Non-Esmeraldo-like	gene_product=hypotheticalprotein,conserved	transcript_product=hypotheticalprotein,conserved	location=TcChr15-P:280872-291887(-)	protein_length=3671	sequence_SO=chromosome	SO=protein_coding
+	2.91393	-2.85357	TcCLB.509571.79:mRNA-p1	transcript=TcCLB.509571.79:mRNA	gene=TcCLB.509571.79	organism=Trypanosoma_cruzi_CL_Brener_Non-Esmeraldo-like	gene_product=Ras-relatedproteinRabX1,putative	transcript_product=Ras-relatedproteinRabX1,putative	location=TcChr12-P:433764-434423(-)	protein_length=219	sequence_SO=chromosome	SO=protein_coding;TcCLB.503689.4:mRNA-p1	transcript=TcCLB.503689.4:mRNA	gene=TcCLB.503689.4	organism=Trypanosoma_cruzi_CL_Brener_Esmeraldo-like	gene_product=Ras-relatedproteinRabX1,putative	transcript_product=Ras-relatedproteinRabX1,putative	location=TcChr12-S:434402-435061(-)	protein_length=219	sequence_SO=chromosome	SO=protein_coding;TcCLB.510911.30:mRNA-p1	transcript=TcCLB.510911.30:mRNA	gene=TcCLB.510911.30	organism=Trypanosoma_cruzi_CL_Brener_Esmeraldo-like	gene_product=Ras-relatedproteinRab4,putative	transcript_product=Ras-relatedproteinRab4,putative	location=TcChr35-S:1111698-1112303(-)	protein_length=201	sequence_SO=chromosome	SO=protein_coding;TcCLB.511621.120:mRNA-p1	transcript=TcCLB.511621.120:mRNA	gene=TcCLB.511621.120	organism=Trypanosoma_cruzi_CL_Brener_Esmeraldo-like	gene_product=hypotheticalprotein,conserved	transcript_product=hypotheticalprotein,conserved	location=TcChr23-S:438119-438754(-)	protein_length=211	sequence_SO=chromosome	SO=protein_coding;TcCLB.504741.240:mRNA-p1	transcript=TcCLB.504741.240:mRNA	gene=TcCLB.504741.240	organism=Trypanosoma_cruzi_CL_Brener_Non-Esmeraldo-like	gene_product=hypotheticalprotein,conserved	transcript_product=hypotheticalprotein,conserved	location=TcChr23-P:438119-438754(-)	protein_length=211	sequence_SO=chromosome	SO=protein_coding
+	3.63997	-2.85075	TcCLB.506821.210:mRNA-p1	transcript=TcCLB.506821.210:mRNA	gene=TcCLB.506821.210	organism=Trypanosoma_cruzi_CL_Brener_Non-Esmeraldo-like	gene_product=cytochrome-b5reductase,putative	transcript_product=cytochrome-b5reductase,putative	location=TcChr35-P:596277-597203(+)	protein_length=308	sequence_SO=chromosome	SO=protein_coding
+	2.76195	-2.836	TcCLB.508971.30:mRNA-p1	transcript=TcCLB.508971.30:mRNA	gene=TcCLB.508971.30	organism=Trypanosoma_cruzi_CL_Brener_Non-Esmeraldo-like	gene_product=lysyl-tRNAsynthetase,putative	transcript_product=lysyl-tRNAsynthetase,putative	location=TcChr19-P:477608-479350(+)	protein_length=580	sequence_SO=chromosome	SO=protein_coding
+	3.4018	-2.83152	TcCLB.506411.30:mRNA-p1	transcript=TcCLB.506411.30:mRNA	gene=TcCLB.506411.30	organism=Trypanosoma_cruzi_CL_Brener_Esmeraldo-like	gene_product=Prolinedehydrogenase,mitochondrial	transcript_product=Prolinedehydrogenase,mitochondrial	location=TcChr24-S:688959-690659(+)	protein_length=566	sequence_SO=chromosome	SO=protein_coding;TcCLB.511237.30:pseudogenic_transcript-p1	transcript=TcCLB.511237.30:pseudogenic_transcript	gene=TcCLB.511237.30	organism=Trypanosoma_cruzi_CL_Brener_Non-Esmeraldo-like	gene_product=Prolinedehydrogenase,mitochondrial	transcript_product=Prolinedehydrogenase,mitochondrial	location=TcChr24-P:688950-690647(+)	protein_length=566	sequence_SO=chromosome	SO=protein_coding
+	2.28192	-2.78703	TcCLB.507081.20:mRNA-p1	transcript=TcCLB.507081.20:mRNA	gene=TcCLB.507081.20	organism=Trypanosoma_cruzi_CL_Brener_Non-Esmeraldo-like	gene_product=hypotheticalprotein,conserved	transcript_product=hypotheticalprotein,conserved	location=TcChr40-P:1908595-1909065(-)	protein_length=156	sequence_SO=chromosome	SO=protein_coding;TcCLB.504077.30:mRNA-p1	transcript=TcCLB.504077.30:mRNA	gene=TcCLB.504077.30	organism=Trypanosoma_cruzi_CL_Brener_Esmeraldo-like	gene_product=hypotheticalprotein,conserved	transcript_product=hypotheticalprotein,conserved	location=TcChr40-S:1908587-1909057(-)	protein_length=156	sequence_SO=chromosome	SO=protein_coding
+	2.70445	-2.64258	TcCLB.474341.9:mRNA-p1	transcript=TcCLB.474341.9:mRNA	gene=TcCLB.474341.9	organism=Trypanosoma_cruzi_CL_Brener_Esmeraldo-like	gene_product=dyneinheavychain,putative	transcript_product=dyneinheavychain,putative	location=TcChr15-S:73406-74932(+)	protein_length=509	sequence_SO=chromosome	SO=protein_coding
+	3.06065	-2.62683	TcCLB.509207.160:mRNA-p1	transcript=TcCLB.509207.160:mRNA	gene=TcCLB.509207.160	organism=Trypanosoma_cruzi_CL_Brener_Non-Esmeraldo-like	gene_product=proteasomeregulatoryATPasesubunit1,putative	transcript_product=proteasomeregulatoryATPasesubunit1,putative	location=TcChr13-P:174571-175884(-)	protein_length=437	sequence_SO=chromosome	SO=protein_coding;TcCLB.506857.90:mRNA-p1	transcript=TcCLB.506857.90:mRNA	gene=TcCLB.506857.90	organism=Trypanosoma_cruzi_CL_Brener_Esmeraldo-like	gene_product=proteasomeregulatoryATPasesubunit1,putative	transcript_product=proteasomeregulatoryATPasesubunit1,putative	location=TcChr13-S:174820-176133(-)	protein_length=437	sequence_SO=chromosome	SO=protein_coding
+	2.96274	-2.60958	TcCLB.510661.60:mRNA-p1	transcript=TcCLB.510661.60:mRNA	gene=TcCLB.510661.60	organism=Trypanosoma_cruzi_CL_Brener_Non-Esmeraldo-like	gene_product=glycerolkinase,glycosomal,putative	transcript_product=glycerolkinase,glycosomal,putative	location=TcChr39-P:1455132-1456670(+)	protein_length=512	sequence_SO=chromosome	SO=protein_coding;TcCLB.510741.210:pseudogenic_transcript-p1	transcript=TcCLB.510741.210:pseudogenic_transcript	gene=TcCLB.510741.210	organism=Trypanosoma_cruzi_CL_Brener_Esmeraldo-like	gene_product=glycerolkinase,glycosomal(pseudogene),putative	transcript_product=glycerolkinase,glycosomal(pseudogene),putative	location=TcChr39-S:1455564-1457111(+)	protein_length=515	sequence_SO=chromosome	SO=protein_coding
+	2.77258	-2.60174	TcCLB.506443.70:mRNA-p1	transcript=TcCLB.506443.70:mRNA	gene=TcCLB.506443.70	organism=Trypanosoma_cruzi_CL_Brener_Non-Esmeraldo-like	gene_product=glutathione-S-transferase/glutaredoxin,putative	transcript_product=glutathione-S-transferase/glutaredoxin,putative	location=TcChr11-P:488966-489904(+)	protein_length=312	sequence_SO=chromosome	SO=protein_coding
+	2.05206	-2.59408	TcCLB.509351.6:mRNA-p1	transcript=TcCLB.509351.6:mRNA	gene=TcCLB.509351.6	organism=Trypanosoma_cruzi_CL_Brener_Esmeraldo-like	gene_product=metacyclinIII	transcript_product=metacyclinIII	location=TcChr36-S:945889-946464(-)	protein_length=191	sequence_SO=chromosome	SO=protein_coding
+	2.24263	-2.58744	TcCLB.510285.60:mRNA-p1	transcript=TcCLB.510285.60:mRNA	gene=TcCLB.510285.60	organism=Trypanosoma_cruzi_CL_Brener_Esmeraldo-like	gene_product=ubiquinonebiosynthesismethyltransferase,putative	transcript_product=ubiquinonebiosynthesismethyltransferase,putative	location=TcChr16-S:288707-289579(+)	protein_length=290	sequence_SO=chromosome	SO=protein_coding;TcCLB.503823.160:mRNA-p1	transcript=TcCLB.503823.160:mRNA	gene=TcCLB.503823.160	organism=Trypanosoma_cruzi_CL_Brener_Non-Esmeraldo-like	gene_product=ubiquinonebiosynthesismethyltransferase,putative	transcript_product=ubiquinonebiosynthesismethyltransferase,putative	location=TcChr16-P:286489-287361(+)	protein_length=290	sequence_SO=chromosome	SO=protein_coding
+	2.29812	-2.50375	TcCLB.509199.24:mRNA-p1	transcript=TcCLB.509199.24:mRNA	gene=TcCLB.509199.24	organism=Trypanosoma_cruzi_CL_Brener_Esmeraldo-like	gene_product=ribose5-phosphateisomerasetypeB	transcript_product=ribose5-phosphateisomerasetypeB	location=TcChr30-S:475724-476203(-)	protein_length=159	sequence_SO=chromosome	SO=protein_coding
+	2.11039	-2.49799	TcCLB.511261.4:mRNA-p1	transcript=TcCLB.511261.4:mRNA	gene=TcCLB.511261.4	organism=Trypanosoma_cruzi_CL_Brener_Non-Esmeraldo-like	gene_product=P-typeH+-ATPase,putative(fragment)	transcript_product=P-typeH+-ATPase,putative(fragment)	location=TcChr40-P:1086815-1087582(+)	protein_length=256	sequence_SO=chromosome	SO=protein_coding;TcCLB.509809.39:mRNA-p1	transcript=TcCLB.509809.39:mRNA	gene=TcCLB.509809.39	organism=Trypanosoma_cruzi_CL_Brener_Esmeraldo-like	gene_product=P-typeH+-ATPase,putative	transcript_product=P-typeH+-ATPase,putative	location=TcChr40-S:1087182-1087958(+)	protein_length=259	sequence_SO=chromosome	SO=protein_coding
+	4.88702	-2.48857	TcCLB.510943.60:mRNA-p1	transcript=TcCLB.510943.60:mRNA	gene=TcCLB.510943.60	organism=Trypanosoma_cruzi_CL_Brener_Non-Esmeraldo-like	gene_product=U2splicingauxiliaryfactor,putative	transcript_product=U2splicingauxiliaryfactor,putative	location=TcChr36-P:948618-949319(-)	protein_length=233	sequence_SO=chromosome	SO=protein_coding;TcCLB.503577.20:mRNA-p1	transcript=TcCLB.503577.20:mRNA	gene=TcCLB.503577.20	organism=Trypanosoma_cruzi_CL_Brener_Esmeraldo-like	gene_product=U2splicingauxiliaryfactor,putative	transcript_product=U2splicingauxiliaryfactor,putative	location=TcChr36-S:949492-950193(-)	protein_length=233	sequence_SO=chromosome	SO=protein_coding
+	1.81603	-2.43075	TcCLB.511301.80:pseudogenic_transcript-p1	transcript=TcCLB.511301.80:pseudogenic_transcript	gene=TcCLB.511301.80	organism=Trypanosoma_cruzi_CL_Brener_Non-Esmeraldo-like	gene_product=choline/carnitineO-acyltransferase(pseudogene),putative	transcript_product=choline/carnitineO-acyltransferase(pseudogene),putative	location=TcChr40-P:84361-86745(-)	protein_length=795	sequence_SO=chromosome	SO=protein_coding;TcCLB.511353.4:mRNA-p1	transcript=TcCLB.511353.4:mRNA	gene=TcCLB.511353.4	organism=Trypanosoma_cruzi_CL_Brener_Esmeraldo-like	gene_product=choline/carnitineO-acyltransferase,putative	transcript_product=choline/carnitineO-acyltransferase,putative	location=TcChr40-S:85656-86606(-)	protein_length=317	sequence_SO=chromosome	SO=protein_coding
+	1.65356	-2.42606	TcCLB.506421.10:mRNA-p1	transcript=TcCLB.506421.10:mRNA	gene=TcCLB.506421.10	organism=Trypanosoma_cruzi_CL_Brener_Non-Esmeraldo-like	gene_product=retrotransposonhotspot(RHS)protein,putative	transcript_product=retrotransposonhotspot(RHS)protein,putative	location=TcChr31-P:53479-54516(-)	protein_length=345	sequence_SO=chromosome	SO=protein_coding;TcCLB.509873.10:mRNA-p1	transcript=TcCLB.509873.10:mRNA	gene=TcCLB.509873.10	organism=Trypanosoma_cruzi_CL_Brener_Non-Esmeraldo-like	gene_product=retrotransposonhotspot(RHS)protein,putative	transcript_product=retrotransposonhotspot(RHS)protein,putative	location=TcChr26-P:794215-795045(+)	protein_length=276	sequence_SO=chromosome	SO=protein_coding
+	2.92937	-2.36967	TcCLB.510187.70:mRNA-p1	transcript=TcCLB.510187.70:mRNA	gene=TcCLB.510187.70	organism=Trypanosoma_cruzi_CL_Brener_Non-Esmeraldo-like	gene_product=tyrosineaminotransferase,putative	transcript_product=tyrosineaminotransferase,putative	location=TcChr37-P:1252962-1254200(+)	protein_length=412	sequence_SO=chromosome	SO=protein_coding
+	2.21664	-2.36527	TcCLB.508083.10:mRNA-p1	transcript=TcCLB.508083.10:mRNA	gene=TcCLB.508083.10	organism=Trypanosoma_cruzi_CL_Brener_Esmeraldo-like	gene_product=Presentintheoutermitochondrialmembraneproteome10	transcript_product=Presentintheoutermitochondrialmembraneproteome10	location=TcChr41-S:961756-963531(-)	protein_length=591	sequence_SO=chromosome	SO=protein_coding
+	2.02894	-2.34544	TcCLB.506829.110:mRNA-p1	transcript=TcCLB.506829.110:mRNA	gene=TcCLB.506829.110	organism=Trypanosoma_cruzi_CL_Brener_Esmeraldo-like	gene_product=fattyacylCoAsynthetase2,putative	transcript_product=fattyacylCoAsynthetase2,putative	location=TcChr33-S:134948-137044(-)	protein_length=698	sequence_SO=chromosome	SO=protein_coding
+	2.60551	-2.28173	TcCLB.508461.210:mRNA-p1	transcript=TcCLB.508461.210:mRNA	gene=TcCLB.508461.210	organism=Trypanosoma_cruzi_CL_Brener_Non-Esmeraldo-like	gene_product=hypotheticalprotein,conserved	transcript_product=hypotheticalprotein,conserved	location=TcChr39-P:1225931-1226716(-)	protein_length=261	sequence_SO=chromosome	SO=protein_coding
+	2.94069	-2.26936	TcCLB.509537.50:mRNA-p1	transcript=TcCLB.509537.50:mRNA	gene=TcCLB.509537.50	organism=Trypanosoma_cruzi_CL_Brener_Esmeraldo-like	gene_product=FlagellarMember1	transcript_product=FlagellarMember1	location=TcChr4-S:13229-20782(-)	protein_length=2517	sequence_SO=chromosome	SO=protein_coding
+	2.33089	-2.26113	TcCLB.511389.110:mRNA-p1	transcript=TcCLB.511389.110:mRNA	gene=TcCLB.511389.110	organism=Trypanosoma_cruzi_CL_Brener_Non-Esmeraldo-like	gene_product=cytochromecoxidaseVIII(COXVIII),putative	transcript_product=cytochromecoxidaseVIII(COXVIII),putative	location=TcChr31-P:524017-524490(+)	protein_length=157	sequence_SO=chromosome	SO=protein_coding;TcCLB.407477.50:mRNA-p1	transcript=TcCLB.407477.50:mRNA	gene=TcCLB.407477.50	organism=Trypanosoma_cruzi_CL_Brener_Esmeraldo-like	gene_product=cytochromecoxidaseVIII(COXVIII),putative	transcript_product=cytochromecoxidaseVIII(COXVIII),putative	location=TcChr31-S:523338-523811(+)	protein_length=157	sequence_SO=chromosome	SO=protein_coding
+	3.17485	-2.25604	TcCLB.508277.160:mRNA-p1	transcript=TcCLB.508277.160:mRNA	gene=TcCLB.508277.160	organism=Trypanosoma_cruzi_CL_Brener_Esmeraldo-like	gene_product=glutaminyl-tRNAsynthetase,putative	transcript_product=glutaminyl-tRNAsynthetase,putative	location=TcChr7-S:165594-167309(+)	protein_length=571	sequence_SO=chromosome	SO=protein_coding;TcCLB.507913.39:mRNA-p1	transcript=TcCLB.507913.39:mRNA	gene=TcCLB.507913.39	organism=Trypanosoma_cruzi_CL_Brener_Non-Esmeraldo-like	gene_product=glutaminyl-tRNAsynthetase,putative	transcript_product=glutaminyl-tRNAsynthetase,putative	location=TcChr7-P:165598-166143(+)	protein_length=182	sequence_SO=chromosome	SO=protein_coding
+	1.7281	-2.22416	TcCLB.510163.20:mRNA-p1	transcript=TcCLB.510163.20:mRNA	gene=TcCLB.510163.20	organism=Trypanosoma_cruzi_CL_Brener_Esmeraldo-like	gene_product=elongationfactor1-gamma(EF-1-gamma),putative	transcript_product=elongationfactor1-gamma(EF-1-gamma),putative	location=TcChr41-S:573509-574744(-)	protein_length=411	sequence_SO=chromosome	SO=protein_coding
+	1.70374	-2.20231	TcCLB.509157.120:mRNA-p1	transcript=TcCLB.509157.120:mRNA	gene=TcCLB.509157.120	organism=Trypanosoma_cruzi_CL_Brener_Esmeraldo-like	gene_product=hypotheticalprotein,conserved	transcript_product=hypotheticalprotein,conserved	location=TcChr35-S:738123-741278(+)	protein_length=1051	sequence_SO=chromosome	SO=protein_coding;TcCLB.508443.60:mRNA-p1	transcript=TcCLB.508443.60:mRNA	gene=TcCLB.508443.60	organism=Trypanosoma_cruzi_CL_Brener_Non-Esmeraldo-like	gene_product=hypotheticalprotein,conserved	transcript_product=hypotheticalprotein,conserved	location=TcChr35-P:737993-741004(+)	protein_length=1003	sequence_SO=chromosome	SO=protein_coding
+	3.47819	-2.18039	TcCLB.507993.330:mRNA-p1	transcript=TcCLB.507993.330:mRNA	gene=TcCLB.507993.330	organism=Trypanosoma_cruzi_CL_Brener_Esmeraldo-like	gene_product=mevalonate-diphosphatedecarboxylase,putative	transcript_product=mevalonate-diphosphatedecarboxylase,putative	location=TcChr40-S:647661-648803(-)	protein_length=380	sequence_SO=chromosome	SO=protein_coding
+	1.93208	-2.14427	TcCLB.511303.64:mRNA-p1	transcript=TcCLB.511303.64:mRNA	gene=TcCLB.511303.64	organism=Trypanosoma_cruzi_CL_Brener_Esmeraldo-like	gene_product=hypotheticalprotein,conserved	transcript_product=hypotheticalprotein,conserved	location=TcChr17-S:212711-212932(-)	protein_length=73	sequence_SO=chromosome	SO=protein_coding;TcCLB.509177.59:mRNA-p1	transcript=TcCLB.509177.59:mRNA	gene=TcCLB.509177.59	organism=Trypanosoma_cruzi_CL_Brener_Non-Esmeraldo-like	gene_product=hypotheticalprotein,conserved	transcript_product=hypotheticalprotein,conserved	location=TcChr17-P:212711-212932(-)	protein_length=73	sequence_SO=chromosome	SO=protein_coding
+	2.26712	-2.11978	TcCLB.508879.30:mRNA-p1	transcript=TcCLB.508879.30:mRNA	gene=TcCLB.508879.30	organism=Trypanosoma_cruzi_CL_Brener_Non-Esmeraldo-like	gene_product=Innerarmdynein5-1	transcript_product=Innerarmdynein5-1	location=TcChr29-P:626544-638897(-)	protein_length=4117	sequence_SO=chromosome	SO=protein_coding;TcCLB.508217.9:mRNA-p1	transcript=TcCLB.508217.9:mRNA	gene=TcCLB.508217.9	organism=Trypanosoma_cruzi_CL_Brener_Esmeraldo-like	gene_product=Innerarmdynein5-1	transcript_product=Innerarmdynein5-1	location=TcChr29-S:626545-629628(-)	protein_length=1028	sequence_SO=chromosome	SO=protein_coding
+	2.71699	-2.11312	TcCLB.509997.40:mRNA-p1	transcript=TcCLB.509997.40:mRNA	gene=TcCLB.509997.40	organism=Trypanosoma_cruzi_CL_Brener_Non-Esmeraldo-like	gene_product=hypotheticalprotein,conserved	transcript_product=hypotheticalprotein,conserved	location=TcChr36-P:307548-308474(+)	protein_length=308	sequence_SO=chromosome	SO=protein_coding
+	2.69023	-2.10898	TcCLB.506289.80:mRNA-p1	transcript=TcCLB.506289.80:mRNA	gene=TcCLB.506289.80	organism=Trypanosoma_cruzi_CL_Brener_Esmeraldo-like	gene_product=smallGTP-bindingproteinRab32,putative	transcript_product=smallGTP-bindingproteinRab32,putative	location=TcChr29-S:505930-506661(-)	protein_length=243	sequence_SO=chromosome	SO=protein_coding
+	1.58296	-2.10854	TcCLB.508717.20:mRNA-p1	transcript=TcCLB.508717.20:mRNA	gene=TcCLB.508717.20	organism=Trypanosoma_cruzi_CL_Brener_Esmeraldo-like	gene_product=NADHdehydrogenase,putative	transcript_product=NADHdehydrogenase,putative	location=TcChr37-S:498210-499748(+)	protein_length=512	sequence_SO=chromosome	SO=protein_coding;TcCLB.506839.70:mRNA-p1	transcript=TcCLB.506839.70:mRNA	gene=TcCLB.506839.70	organism=Trypanosoma_cruzi_CL_Brener_Non-Esmeraldo-like	gene_product=NADHdehydrogenase,putative	transcript_product=NADHdehydrogenase,putative	location=TcChr37-P:498269-499807(+)	protein_length=512	sequence_SO=chromosome	SO=protein_coding
+	2.50819	-2.10676	TcCLB.510661.90:mRNA-p1	transcript=TcCLB.510661.90:mRNA	gene=TcCLB.510661.90	organism=Trypanosoma_cruzi_CL_Brener_Non-Esmeraldo-like	gene_product=ATP-dependentRNAhelicase,putative	transcript_product=ATP-dependentRNAhelicase,putative	location=TcChr39-P:1447748-1450126(+)	protein_length=792	sequence_SO=chromosome	SO=protein_coding
+	1.6844	-2.0983	TcCLB.511827.100:mRNA-p1	transcript=TcCLB.511827.100:mRNA	gene=TcCLB.511827.100	organism=Trypanosoma_cruzi_CL_Brener_Non-Esmeraldo-like	gene_product=cysteinepeptidaseC(CPC),putative	transcript_product=cysteinepeptidaseC(CPC),putative	location=TcChr13-P:473182-474183(+)	protein_length=333	sequence_SO=chromosome	SO=protein_coding;TcCLB.510535.100:mRNA-p1	transcript=TcCLB.510535.100:mRNA	gene=TcCLB.510535.100	organism=Trypanosoma_cruzi_CL_Brener_Esmeraldo-like	gene_product=cysteinepeptidaseC(CPC),putative	transcript_product=cysteinepeptidaseC(CPC),putative	location=TcChr13-S:473174-474175(+)	protein_length=333	sequence_SO=chromosome	SO=protein_coding
+	2.26503	-2.09275	TcCLB.507063.130:mRNA-p1	transcript=TcCLB.507063.130:mRNA	gene=TcCLB.507063.130	organism=Trypanosoma_cruzi_CL_Brener_Non-Esmeraldo-like	gene_product=Serine/threonine-proteinkinaseNEK6,putative	transcript_product=Serine/threonine-proteinkinaseNEK6,putative	location=TcChr21-P:500756-504013(-)	protein_length=1085	sequence_SO=chromosome	SO=protein_coding;TcCLB.503953.30:mRNA-p1	transcript=TcCLB.503953.30:mRNA	gene=TcCLB.503953.30	organism=Trypanosoma_cruzi_CL_Brener_Esmeraldo-like	gene_product=Serine/threonine-proteinkinaseNEK6,putative	transcript_product=Serine/threonine-proteinkinaseNEK6,putative	location=TcChr21-S:500841-504086(-)	protein_length=1081	sequence_SO=chromosome	SO=protein_coding
+	2.35515	-2.0826	TcCLB.508971.40:mRNA-p1	transcript=TcCLB.508971.40:mRNA	gene=TcCLB.508971.40	organism=Trypanosoma_cruzi_CL_Brener_Non-Esmeraldo-like	gene_product=acetylornithinedeacetylase-like,putative	transcript_product=acetylornithinedeacetylase-like,putative	location=TcChr19-P:475841-477028(+)	protein_length=395	sequence_SO=chromosome	SO=protein_coding
+	3.40206	-2.06905	TcCLB.508401.20:mRNA-p1	transcript=TcCLB.508401.20:mRNA	gene=TcCLB.508401.20	organism=Trypanosoma_cruzi_CL_Brener_Non-Esmeraldo-like	gene_product=retrotransposonhotspot(RHS)protein,putative	transcript_product=retrotransposonhotspot(RHS)protein,putative	location=TcChr16-P:464685-467624(+)	protein_length=979	sequence_SO=chromosome	SO=protein_coding;TcCLB.509259.120:mRNA-p1	transcript=TcCLB.509259.120:mRNA	gene=TcCLB.509259.120	organism=Trypanosoma_cruzi_CL_Brener_Non-Esmeraldo-like	gene_product=retrotransposonhotspot(RHS)protein,putative	transcript_product=retrotransposonhotspot(RHS)protein,putative	location=TcChr25-P:762982-764760(+)	protein_length=592	sequence_SO=chromosome	SO=protein_coding;TcCLB.507787.170:pseudogenic_transcript-p1	transcript=TcCLB.507787.170:pseudogenic_transcript	gene=TcCLB.507787.170	organism=Trypanosoma_cruzi_CL_Brener_Non-Esmeraldo-like	gene_product=retrotransposonhotspotprotein(RHS,pseudogene),putative	transcript_product=retrotransposonhotspotprotein(RHS,pseudogene),putative	location=TcChr40-P:1130948-1132750(+)	protein_length=600	sequence_SO=chromosome	SO=protein_coding
+	1.85531	-2.06873	TcCLB.511263.9:mRNA-p1	transcript=TcCLB.511263.9:mRNA	gene=TcCLB.511263.9	organism=Trypanosoma_cruzi_CL_Brener_Non-Esmeraldo-like	gene_product=heatshockprotein110,putative(fragment)	transcript_product=heatshockprotein110,putative(fragment)	location=TcChr40-P:1044236-1045987(+)	protein_length=584	sequence_SO=chromosome	SO=protein_coding
+	2.42513	-2.06326	TcCLB.510889.80:mRNA-p1	transcript=TcCLB.510889.80:mRNA	gene=TcCLB.510889.80	organism=Trypanosoma_cruzi_CL_Brener_Non-Esmeraldo-like	gene_product=ser/thrproteinphosphatase,putative	transcript_product=ser/thrproteinphosphatase,putative	location=TcChr6-P:115801-118572(-)	protein_length=923	sequence_SO=chromosome	SO=protein_coding;TcCLB.506529.380:mRNA-p1	transcript=TcCLB.506529.380:mRNA	gene=TcCLB.506529.380	organism=Trypanosoma_cruzi_CL_Brener_Esmeraldo-like	gene_product=ser/thrproteinphosphatase,putative	transcript_product=ser/thrproteinphosphatase,putative	location=TcChr6-S:113055-115826(-)	protein_length=923	sequence_SO=chromosome	SO=protein_coding
+	2.68209	-2.04259	TcCLB.511901.30:mRNA-p1	transcript=TcCLB.511901.30:mRNA	gene=TcCLB.511901.30	organism=Trypanosoma_cruzi_CL_Brener_Non-Esmeraldo-like	gene_product=Glycerophosphoryldiesterphosphodiesterasefamily,putative	transcript_product=Glycerophosphoryldiesterphosphodiesterasefamily,putative	location=TcChr26-P:114181-115221(+)	protein_length=346	sequence_SO=chromosome	SO=protein_coding;TcCLB.511071.100:mRNA-p1	transcript=TcCLB.511071.100:mRNA	gene=TcCLB.511071.100	organism=Trypanosoma_cruzi_CL_Brener_Esmeraldo-like	gene_product=Glycerophosphoryldiesterphosphodiesterasefamily,putative	transcript_product=Glycerophosphoryldiesterphosphodiesterasefamily,putative	location=TcChr26-S:108130-109137(+)	protein_length=335	sequence_SO=chromosome	SO=protein_coding
+	2.65658	-2.01094	TcCLB.506443.150:mRNA-p1	transcript=TcCLB.506443.150:mRNA	gene=TcCLB.506443.150	organism=Trypanosoma_cruzi_CL_Brener_Non-Esmeraldo-like	gene_product=retrotransposonhotspot(RHS)protein,putative	transcript_product=retrotransposonhotspot(RHS)protein,putative	location=TcChr11-P:510464-512863(+)	protein_length=799	sequence_SO=chromosome	SO=protein_coding
+	3.01917	-1.98389	TcCLB.510431.20:mRNA-p1	transcript=TcCLB.510431.20:mRNA	gene=TcCLB.510431.20	organism=Trypanosoma_cruzi_CL_Brener_Esmeraldo-like	gene_product=hypotheticalprotein,conserved	transcript_product=hypotheticalprotein,conserved	location=TcChr39-S:887068-888108(-)	protein_length=346	sequence_SO=chromosome	SO=protein_coding;TcCLB.483623.10:mRNA-p1	transcript=TcCLB.483623.10:mRNA	gene=TcCLB.483623.10	organism=Trypanosoma_cruzi_CL_Brener_Esmeraldo-like	gene_product=hypotheticalprotein,conserved	transcript_product=hypotheticalprotein,conserved	location=TcChr39-S:891646-892686(-)	protein_length=346	sequence_SO=chromosome	SO=protein_coding;TcCLB.452283.4:mRNA-p1	transcript=TcCLB.452283.4:mRNA	gene=TcCLB.452283.4	organism=Trypanosoma_cruzi_CL_Brener_Non-Esmeraldo-like	gene_product=hypotheticalprotein,conserved	transcript_product=hypotheticalprotein,conserved	location=TcChr39-P:887038-887274(-)	protein_length=78	sequence_SO=chromosome	SO=protein_coding;TcCLB.406377.10:pseudogenic_transcript-p1	transcript=TcCLB.406377.10:pseudogenic_transcript	gene=TcCLB.406377.10	organism=Trypanosoma_cruzi_CL_Brener_Non-Esmeraldo-like	gene_product=hypotheticalprotein,conserved(pseudogene)	transcript_product=hypotheticalprotein,conserved(pseudogene)	location=TcChr39-P:887378-887812(-)	protein_length=145	sequence_SO=chromosome	SO=protein_coding
+	2.4149	-1.97945	TcCLB.506559.70:mRNA-p1	transcript=TcCLB.506559.70:mRNA	gene=TcCLB.506559.70	organism=Trypanosoma_cruzi_CL_Brener_Non-Esmeraldo-like	gene_product=hypotheticalprotein,conserved	transcript_product=hypotheticalprotein,conserved	location=TcChr34-P:669299-669772(+)	protein_length=157	sequence_SO=chromosome	SO=protein_coding
+	2.91909	-1.97423	TcCLB.508507.40:mRNA-p1	transcript=TcCLB.508507.40:mRNA	gene=TcCLB.508507.40	organism=Trypanosoma_cruzi_CL_Brener_Non-Esmeraldo-like	gene_product=hypotheticalprotein,conserved	transcript_product=hypotheticalprotein,conserved	location=TcChr39-P:343377-343706(+)	protein_length=109	sequence_SO=chromosome	SO=protein_coding;TcCLB.503893.100:mRNA-p1	transcript=TcCLB.503893.100:mRNA	gene=TcCLB.503893.100	organism=Trypanosoma_cruzi_CL_Brener_Esmeraldo-like	gene_product=hypotheticalprotein,conserved	transcript_product=hypotheticalprotein,conserved	location=TcChr39-S:341580-341909(+)	protein_length=109	sequence_SO=chromosome	SO=protein_coding
+	2.32411	-1.96059	TcCLB.503893.30:mRNA-p1	transcript=TcCLB.503893.30:mRNA	gene=TcCLB.503893.30	organism=Trypanosoma_cruzi_CL_Brener_Esmeraldo-like	gene_product=hypotheticalprotein,conserved	transcript_product=hypotheticalprotein,conserved	location=TcChr39-S:330117-330626(+)	protein_length=169	sequence_SO=chromosome	SO=protein_coding
+	2.25157	-1.94135	TcCLB.511523.20:mRNA-p1	transcript=TcCLB.511523.20:mRNA	gene=TcCLB.511523.20	organism=Trypanosoma_cruzi_CL_Brener_Non-Esmeraldo-like	gene_product=hypotheticalprotein,conserved	transcript_product=hypotheticalprotein,conserved	location=TcChr32-P:766326-766676(-)	protein_length=116	sequence_SO=chromosome	SO=protein_coding
+	2.00493	-1.93375	TcCLB.507049.179:mRNA-p1	transcript=TcCLB.507049.179:mRNA	gene=TcCLB.507049.179	organism=Trypanosoma_cruzi_CL_Brener_Non-Esmeraldo-like	gene_product=hypotheticalprotein,conserved	transcript_product=hypotheticalprotein,conserved	location=TcChr20-P:326018-329419(+)	protein_length=1133	sequence_SO=chromosome	SO=protein_coding;TcCLB.504009.60:mRNA-p1	transcript=TcCLB.504009.60:mRNA	gene=TcCLB.504009.60	organism=Trypanosoma_cruzi_CL_Brener_Esmeraldo-like	gene_product=hypotheticalprotein,conserved	transcript_product=hypotheticalprotein,conserved	location=TcChr20-S:326028-329432(+)	protein_length=1134	sequence_SO=chromosome	SO=protein_coding
+	2.75072	-1.93192	TcCLB.510749.30:mRNA-p1	transcript=TcCLB.510749.30:mRNA	gene=TcCLB.510749.30	organism=Trypanosoma_cruzi_CL_Brener_Esmeraldo-like	gene_product=Autophagy-relatedprotein24	transcript_product=Autophagy-relatedprotein24	location=TcChr39-S:1600269-1601537(-)	protein_length=422	sequence_SO=chromosome	SO=protein_coding;TcCLB.510657.30:mRNA-p1	transcript=TcCLB.510657.30:mRNA	gene=TcCLB.510657.30	organism=Trypanosoma_cruzi_CL_Brener_Non-Esmeraldo-like	gene_product=Autophagy-relatedprotein24	transcript_product=Autophagy-relatedprotein24	location=TcChr39-P:1600283-1601551(-)	protein_length=422	sequence_SO=chromosome	SO=protein_coding
+	1.68364	-1.91764	TcCLB.508719.80:mRNA-p1	transcript=TcCLB.508719.80:mRNA	gene=TcCLB.508719.80	organism=Trypanosoma_cruzi_CL_Brener_Esmeraldo-like	gene_product=hypotheticalprotein,conserved	transcript_product=hypotheticalprotein,conserved	location=TcChr37-S:372483-374174(+)	protein_length=563	sequence_SO=chromosome	SO=protein_coding
+	2.07987	-1.87555	TcCLB.511217.120:mRNA-p1	transcript=TcCLB.511217.120:mRNA	gene=TcCLB.511217.120	organism=Trypanosoma_cruzi_CL_Brener_Esmeraldo-like	gene_product=peptidyl-prolylcis-transisomerase,putative	transcript_product=peptidyl-prolylcis-transisomerase,putative	location=TcChr25-S:230586-231563(+)	protein_length=325	sequence_SO=chromosome	SO=protein_coding;TcCLB.503581.20:mRNA-p1	transcript=TcCLB.503581.20:mRNA	gene=TcCLB.503581.20	organism=Trypanosoma_cruzi_CL_Brener_Non-Esmeraldo-like	gene_product=peptidyl-prolylcis-transisomerase,putative	transcript_product=peptidyl-prolylcis-transisomerase,putative	location=TcChr25-P:230586-231560(+)	protein_length=324	sequence_SO=chromosome	SO=protein_coding
+	1.64237	-1.85229	TcCLB.511071.130:mRNA-p1	transcript=TcCLB.511071.130:mRNA	gene=TcCLB.511071.130	organism=Trypanosoma_cruzi_CL_Brener_Esmeraldo-like	gene_product=Trypanosomebasalbodycomponentprotein	transcript_product=Trypanosomebasalbodycomponentprotein	location=TcChr26-S:99422-103690(+)	protein_length=1422	sequence_SO=chromosome	SO=protein_coding;TcCLB.511901.10:mRNA-p1	transcript=TcCLB.511901.10:mRNA	gene=TcCLB.511901.10	organism=Trypanosoma_cruzi_CL_Brener_Non-Esmeraldo-like	gene_product=Trypanosomebasalbodycomponentprotein	transcript_product=Trypanosomebasalbodycomponentprotein	location=TcChr26-P:109071-109793(+)	protein_length=240	sequence_SO=chromosome	SO=protein_coding
+	2.215	-1.85122	TcCLB.506155.60:mRNA-p1	transcript=TcCLB.506155.60:mRNA	gene=TcCLB.506155.60	organism=Trypanosoma_cruzi_CL_Brener_Non-Esmeraldo-like	gene_product=aldehydedehydrogenase,putative	transcript_product=aldehydedehydrogenase,putative	location=TcChr16-P:362214-363878(+)	protein_length=554	sequence_SO=chromosome	SO=protein_coding
+	1.65861	-1.7755	TcCLB.511903.130:mRNA-p1	transcript=TcCLB.511903.130:mRNA	gene=TcCLB.511903.130	organism=Trypanosoma_cruzi_CL_Brener_Non-Esmeraldo-like	gene_product=60SribosomalproteinL26,putative	transcript_product=60SribosomalproteinL26,putative	location=TcChr26-P:135780-136211(+)	protein_length=143	sequence_SO=chromosome	SO=protein_coding;TcCLB.511067.20:mRNA-p1	transcript=TcCLB.511067.20:mRNA	gene=TcCLB.511067.20	organism=Trypanosoma_cruzi_CL_Brener_Esmeraldo-like	gene_product=60SribosomalproteinL26,putative	transcript_product=60SribosomalproteinL26,putative	location=TcChr26-S:135965-136396(+)	protein_length=143	sequence_SO=chromosome	SO=protein_coding;TcCLB.510761.14:mRNA-p1	transcript=TcCLB.510761.14:mRNA	gene=TcCLB.510761.14	organism=Trypanosoma_cruzi_CL_Brener_Esmeraldo-like	gene_product=60SribosomalproteinL26,putative	transcript_product=60SribosomalproteinL26,putative	location=TcChr39-S:1731775-1732206(-)	protein_length=143	sequence_SO=chromosome	SO=protein_coding
+	2.0986	-1.76927	TcCLB.506941.280:mRNA-p1	transcript=TcCLB.506941.280:mRNA	gene=TcCLB.506941.280	organism=Trypanosoma_cruzi_CL_Brener_Esmeraldo-like	gene_product=heatshock70kDaprotein,mitochondrialprecursor,putative	transcript_product=heatshock70kDaprotein,mitochondrialprecursor,putative	location=TcChr32-S:684773-685279(-)	protein_length=168	sequence_SO=chromosome	SO=protein_coding
+	2.25068	-1.75695	TcCLB.511391.180:mRNA-p1	transcript=TcCLB.511391.180:mRNA	gene=TcCLB.511391.180	organism=Trypanosoma_cruzi_CL_Brener_Non-Esmeraldo-like	gene_product=Golgi/lysosomeglycoprotein1,putative	transcript_product=Golgi/lysosomeglycoprotein1,putative	location=TcChr19-P:530305-532152(-)	protein_length=615	sequence_SO=chromosome	SO=protein_coding
+	1.61249	-1.75311	TcCLB.510303.220:mRNA-p1	transcript=TcCLB.510303.220:mRNA	gene=TcCLB.510303.220	organism=Trypanosoma_cruzi_CL_Brener_Non-Esmeraldo-like	gene_product=hypotheticalprotein,conserved	transcript_product=hypotheticalprotein,conserved	location=TcChr27-P:738025-739149(+)	protein_length=374	sequence_SO=chromosome	SO=protein_coding
+	1.64986	-1.72539	TcCLB.507993.80:mRNA-p1	transcript=TcCLB.507993.80:mRNA	gene=TcCLB.507993.80	organism=Trypanosoma_cruzi_CL_Brener_Esmeraldo-like	gene_product=glycogensynthasekinase3,putative	transcript_product=glycogensynthasekinase3,putative	location=TcChr40-S:703737-704798(-)	protein_length=353	sequence_SO=chromosome	SO=protein_coding;TcCLB.511277.520:pseudogenic_transcript-p1	transcript=TcCLB.511277.520:pseudogenic_transcript	gene=TcCLB.511277.520	organism=Trypanosoma_cruzi_CL_Brener_Non-Esmeraldo-like	gene_product=proteinkinase(pseudogene),putative	transcript_product=proteinkinase(pseudogene),putative	location=TcChr40-P:706136-707200(-)	protein_length=355	sequence_SO=chromosome	SO=protein_coding
+	1.85178	-1.64921	TcCLB.508555.60:mRNA-p1	transcript=TcCLB.508555.60:mRNA	gene=TcCLB.508555.60	organism=Trypanosoma_cruzi_CL_Brener_Esmeraldo-like	gene_product=cytoskeleton-associatedproteinCAP5.5,putative	transcript_product=cytoskeleton-associatedproteinCAP5.5,putative	location=TcChr31-S:806208-808628(+)	protein_length=806	sequence_SO=chromosome	SO=protein_coding
+	2.96342	-1.61439	TcCLB.508209.110:mRNA-p1	transcript=TcCLB.508209.110:mRNA	gene=TcCLB.508209.110	organism=Trypanosoma_cruzi_CL_Brener_Esmeraldo-like	gene_product=hypotheticalprotein,conserved	transcript_product=hypotheticalprotein,conserved	location=TcChr29-S:743854-744927(+)	protein_length=357	sequence_SO=chromosome	SO=protein_coding;TcCLB.509505.40:mRNA-p1	transcript=TcCLB.509505.40:mRNA	gene=TcCLB.509505.40	organism=Trypanosoma_cruzi_CL_Brener_Non-Esmeraldo-like	gene_product=hypotheticalprotein,conserved	transcript_product=hypotheticalprotein,conserved	location=TcChr29-P:743531-744604(+)	protein_length=357	sequence_SO=chromosome	SO=protein_coding
+	1.88888	-1.61294	TcCLB.511807.284:mRNA-p1	transcript=TcCLB.511807.284:mRNA	gene=TcCLB.511807.284	organism=Trypanosoma_cruzi_CL_Brener_Non-Esmeraldo-like	gene_product=carnitineO-palmitoyltransferaseII,putative	transcript_product=carnitineO-palmitoyltransferaseII,putative	location=TcChr13-P:98575-100611(-)	protein_length=678	sequence_SO=chromosome	SO=protein_coding
+	1.77103	-1.58405	TcCLB.509229.90:mRNA-p1	transcript=TcCLB.509229.90:mRNA	gene=TcCLB.509229.90	organism=Trypanosoma_cruzi_CL_Brener_Non-Esmeraldo-like	gene_product=hypotheticalprotein,conserved	transcript_product=hypotheticalprotein,conserved	location=TcChr14-P:289724-292066(-)	protein_length=780	sequence_SO=chromosome	SO=protein_coding;TcCLB.506733.140:mRNA-p1	transcript=TcCLB.506733.140:mRNA	gene=TcCLB.506733.140	organism=Trypanosoma_cruzi_CL_Brener_Esmeraldo-like	gene_product=hypotheticalprotein,conserved	transcript_product=hypotheticalprotein,conserved	location=TcChr14-S:289724-292072(-)	protein_length=782	sequence_SO=chromosome	SO=protein_coding
+	1.93734	-1.57468	TcCLB.503405.10:mRNA-p1	transcript=TcCLB.503405.10:mRNA	gene=TcCLB.503405.10	organism=Trypanosoma_cruzi_CL_Brener_Esmeraldo-like	gene_product=glutaminesynthetase,putative	transcript_product=glutaminesynthetase,putative	location=TcChr27-S:561646-562911(+)	protein_length=421	sequence_SO=chromosome	SO=protein_coding
+	1.64746	-1.53556	TcCLB.511559.20:mRNA-p1	transcript=TcCLB.511559.20:mRNA	gene=TcCLB.511559.20	organism=Trypanosoma_cruzi_CL_Brener_Esmeraldo-like	gene_product=hypotheticalprotein,conserved	transcript_product=hypotheticalprotein,conserved	location=TcChr41-S:526467-527651(-)	protein_length=394	sequence_SO=chromosome	SO=protein_coding;TcCLB.505171.60:mRNA-p1	transcript=TcCLB.505171.60:mRNA	gene=TcCLB.505171.60	organism=Trypanosoma_cruzi_CL_Brener_Non-Esmeraldo-like	gene_product=hypotheticalprotein,conserved	transcript_product=hypotheticalprotein,conserved	location=TcChr41-P:526467-527651(-)	protein_length=394	sequence_SO=chromosome	SO=protein_coding
+	2.36114	-1.53	TcCLB.509647.130:mRNA-p1	transcript=TcCLB.509647.130:mRNA	gene=TcCLB.509647.130	organism=Trypanosoma_cruzi_CL_Brener_Non-Esmeraldo-like	gene_product=hypotheticalprotein,conserved	transcript_product=hypotheticalprotein,conserved	location=TcChr37-P:987558-988052(+)	protein_length=164	sequence_SO=chromosome	SO=protein_coding
+	1.63479	-1.47808	TcCLB.508461.350:mRNA-p1	transcript=TcCLB.508461.350:mRNA	gene=TcCLB.508461.350	organism=Trypanosoma_cruzi_CL_Brener_Non-Esmeraldo-like	gene_product=hypotheticalprotein,conserved	transcript_product=hypotheticalprotein,conserved	location=TcChr39-P:1267415-1268842(-)	protein_length=475	sequence_SO=chromosome	SO=protein_coding
+	2.76436	-1.47721	TcCLB.507213.40:mRNA-p1	transcript=TcCLB.507213.40:mRNA	gene=TcCLB.507213.40	organism=Trypanosoma_cruzi_CL_Brener_Esmeraldo-like	gene_product=trans-sialidase,GroupII,putative	transcript_product=trans-sialidase,GroupII,putative	location=TcChr8-S:375522-377705(+)	protein_length=727	sequence_SO=chromosome	SO=protein_coding
+	2.25539	-1.47226	TcCLB.511817.120:mRNA-p1	transcript=TcCLB.511817.120:mRNA	gene=TcCLB.511817.120	organism=Trypanosoma_cruzi_CL_Brener_Non-Esmeraldo-like	gene_product=hypotheticalprotein,conserved	transcript_product=hypotheticalprotein,conserved	location=TcChr13-P:252238-254316(+)	protein_length=692	sequence_SO=chromosome	SO=protein_coding;TcCLB.510525.50:mRNA-p1	transcript=TcCLB.510525.50:mRNA	gene=TcCLB.510525.50	organism=Trypanosoma_cruzi_CL_Brener_Esmeraldo-like	gene_product=hypotheticalprotein,conserved	transcript_product=hypotheticalprotein,conserved	location=TcChr13-S:252438-254516(+)	protein_length=692	sequence_SO=chromosome	SO=protein_coding
+	2.32773	-1.4635	TcCLB.434931.10:mRNA-p1	transcript=TcCLB.434931.10:mRNA	gene=TcCLB.434931.10	organism=Trypanosoma_cruzi_CL_Brener_Esmeraldo-like	gene_product=paraxonemalrodproteinPAR2,putative	transcript_product=paraxonemalrodproteinPAR2,putative	location=TcChr25-S:149165-149959(+)	protein_length=264	sequence_SO=chromosome	SO=protein_coding
+	1.84953	-1.45972	TcCLB.508857.120:mRNA-p1	transcript=TcCLB.508857.120:mRNA	gene=TcCLB.508857.120	organism=Trypanosoma_cruzi_CL_Brener_Non-Esmeraldo-like	gene_product=hypotheticalprotein,conserved	transcript_product=hypotheticalprotein,conserved	location=TcChr11-P:140844-141812(-)	protein_length=322	sequence_SO=chromosome	SO=protein_coding;TcCLB.504213.40:mRNA-p1	transcript=TcCLB.504213.40:mRNA	gene=TcCLB.504213.40	organism=Trypanosoma_cruzi_CL_Brener_Esmeraldo-like	gene_product=hypotheticalprotein,conserved	transcript_product=hypotheticalprotein,conserved	location=TcChr11-S:220645-221622(+)	protein_length=325	sequence_SO=chromosome	SO=protein_coding
+	1.68498	-1.44018	TcCLB.479379.9:mRNA-p1	transcript=TcCLB.479379.9:mRNA	gene=TcCLB.479379.9	organism=Trypanosoma_cruzi_CL_Brener_Esmeraldo-like	gene_product=dyneinheavychain,putative	transcript_product=dyneinheavychain,putative	location=TcChr15-S:72098-73303(+)	protein_length=402	sequence_SO=chromosome	SO=protein_coding
+	2.28602	-1.43627	TcCLB.506357.40:mRNA-p1	transcript=TcCLB.506357.40:mRNA	gene=TcCLB.506357.40	organism=Trypanosoma_cruzi_CL_Brener_Esmeraldo-like	gene_product=ElongationfactorTu,mitochondrial,putative	transcript_product=ElongationfactorTu,mitochondrial,putative	location=TcChr40-S:814903-816312(+)	protein_length=469	sequence_SO=chromosome	SO=protein_coding
+	1.6488	-1.41868	TcCLB.511865.90:mRNA-p1	transcript=TcCLB.511865.90:mRNA	gene=TcCLB.511865.90	organism=Trypanosoma_cruzi_CL_Brener_Non-Esmeraldo-like	gene_product=dyneinheavychain,putative	transcript_product=dyneinheavychain,putative	location=TcChr15-P:74337-75479(+)	protein_length=380	sequence_SO=chromosome	SO=protein_coding;TcCLB.511871.4:mRNA-p1	transcript=TcCLB.511871.4:mRNA	gene=TcCLB.511871.4	organism=Trypanosoma_cruzi_CL_Brener_Esmeraldo-like	gene_product=dyneinheavychain,putative	transcript_product=dyneinheavychain,putative	location=TcChr15-S:75036-75464(+)	protein_length=142	sequence_SO=chromosome	SO=protein_coding
+	2.81074	-1.41319	TcCLB.508479.150:mRNA-p1	transcript=TcCLB.508479.150:mRNA	gene=TcCLB.508479.150	organism=Trypanosoma_cruzi_CL_Brener_Non-Esmeraldo-like	gene_product=AGCessentialkinase1	transcript_product=AGCessentialkinase1	location=TcChr40-P:1973257-1974681(+)	protein_length=474	sequence_SO=chromosome	SO=protein_coding
+	2.27334	-1.38451	TcCLB.511015.30:mRNA-p1	transcript=TcCLB.511015.30:mRNA	gene=TcCLB.511015.30	organism=Trypanosoma_cruzi_CL_Brener_Non-Esmeraldo-like	gene_product=Trichohyalin,putative(fragment)	transcript_product=Trichohyalin,putative(fragment)	location=TcChr30-P:532510-533880(+)	protein_length=457	sequence_SO=chromosome	SO=protein_coding;TcCLB.511805.20:mRNA-p1	transcript=TcCLB.511805.20:mRNA	gene=TcCLB.511805.20	organism=Trypanosoma_cruzi_CL_Brener_Esmeraldo-like	gene_product=Trichohyalin,putative	transcript_product=Trichohyalin,putative	location=TcChr30-S:536027-538093(+)	protein_length=688	sequence_SO=chromosome	SO=protein_coding
+	2.00047	-1.34306	TcCLB.507907.20:mRNA-p1	transcript=TcCLB.507907.20:mRNA	gene=TcCLB.507907.20	organism=Trypanosoma_cruzi_CL_Brener_Esmeraldo-like	gene_product=trans-sialidase,GroupII,putative	transcript_product=trans-sialidase,GroupII,putative	location=TcChr7-S:77369-79561(-)	protein_length=730	sequence_SO=chromosome	SO=protein_coding;TcCLB.504055.130:pseudogenic_transcript-p1	transcript=TcCLB.504055.130:pseudogenic_transcript	gene=TcCLB.504055.130	organism=Trypanosoma_cruzi_CL_Brener_Esmeraldo-like	gene_product=trans-sialidase(pseudogene),putative	transcript_product=trans-sialidase(pseudogene),putative	location=TcChr34-S:906619-909033(+)	protein_length=804	sequence_SO=chromosome	SO=protein_coding;TcCLB.506345.40:mRNA-p1	transcript=TcCLB.506345.40:mRNA	gene=TcCLB.506345.40	organism=Trypanosoma_cruzi_CL_Brener_Esmeraldo-like	gene_product=trans-sialidase,GroupII,putative	transcript_product=trans-sialidase,GroupII,putative	location=TcChr22-S:690150-692573(+)	protein_length=807	sequence_SO=chromosome	SO=protein_coding
+	2.41604	-1.32256	TcCLB.432677.10:pseudogenic_transcript-p1	transcript=TcCLB.432677.10:pseudogenic_transcript	gene=TcCLB.432677.10	organism=Trypanosoma_cruzi_CL_Brener_Non-Esmeraldo-like	gene_product=heatshock70kDaprotein,mitochondrialprecursor(pseudogene),putative	transcript_product=heatshock70kDaprotein,mitochondrialprecursor(pseudogene),putative	location=TcChr32-P:701442-701993(-)	protein_length=183	sequence_SO=chromosome	SO=protein_coding
+	3.59935	-1.25878	TcCLB.507031.120:mRNA-p1	transcript=TcCLB.507031.120:mRNA	gene=TcCLB.507031.120	organism=Trypanosoma_cruzi_CL_Brener_Non-Esmeraldo-like	gene_product=metallo-peptidase,ClanMG,FamilyM24	transcript_product=metallo-peptidase,ClanMG,FamilyM24	location=TcChr40-P:340532-341710(-)	protein_length=392	sequence_SO=chromosome	SO=protein_coding;TcCLB.504111.20:mRNA-p1	transcript=TcCLB.504111.20:mRNA	gene=TcCLB.504111.20	organism=Trypanosoma_cruzi_CL_Brener_Esmeraldo-like	gene_product=metallo-peptidase,ClanMG,FamilyM24	transcript_product=metallo-peptidase,ClanMG,FamilyM24	location=TcChr40-S:345450-346628(-)	protein_length=392	sequence_SO=chromosome	SO=protein_coding
+	2.2329	-1.21076	TcCLB.510943.44:mRNA-p1	transcript=TcCLB.510943.44:mRNA	gene=TcCLB.510943.44	organism=Trypanosoma_cruzi_CL_Brener_Non-Esmeraldo-like	gene_product=metacyclinIII	transcript_product=metacyclinIII	location=TcChr36-P:945156-945731(-)	protein_length=191	sequence_SO=chromosome	SO=protein_coding
+	2.02362	-1.1345	TcCLB.508265.100:mRNA-p1	transcript=TcCLB.508265.100:mRNA	gene=TcCLB.508265.100	organism=Trypanosoma_cruzi_CL_Brener_Esmeraldo-like	gene_product=cytoskeletonassociatedprotein,putative	transcript_product=cytoskeletonassociatedprotein,putative	location=TcChr11-S:473721-477221(+)	protein_length=1166	sequence_SO=chromosome	SO=protein_coding
+	2.55408	-0.983345	TcCLB.506737.70:mRNA-p1	transcript=TcCLB.506737.70:mRNA	gene=TcCLB.506737.70	organism=Trypanosoma_cruzi_CL_Brener_Esmeraldo-like	gene_product=ubiquitin-likeprotein,putative	transcript_product=ubiquitin-likeprotein,putative	location=TcChr14-S:247108-248976(-)	protein_length=622	sequence_SO=chromosome	SO=protein_coding;TcCLB.511855.20:mRNA-p1	transcript=TcCLB.511855.20:mRNA	gene=TcCLB.511855.20	organism=Trypanosoma_cruzi_CL_Brener_Non-Esmeraldo-like	gene_product=ubiquitin-likeprotein,putative	transcript_product=ubiquitin-likeprotein,putative	location=TcChr14-P:247108-248982(-)	protein_length=624	sequence_SO=chromosome	SO=protein_coding
+	2.58048	-0.968643	TcCLB.511633.79:mRNA-p1	transcript=TcCLB.511633.79:mRNA	gene=TcCLB.511633.79	organism=Trypanosoma_cruzi_CL_Brener_Non-Esmeraldo-like	gene_product=microtubule-associatedprotein,putative	transcript_product=microtubule-associatedprotein,putative	location=TcChr37-P:706349-709624(-)	protein_length=1091	sequence_SO=chromosome	SO=protein_coding
+	1.86566	-0.944142	TcCLB.506649.70:mRNA-p1	transcript=TcCLB.506649.70:mRNA	gene=TcCLB.506649.70	organism=Trypanosoma_cruzi_CL_Brener_Esmeraldo-like	gene_product=fructose-1,6-bisphosphatase,cytosolic,putative	transcript_product=fructose-1,6-bisphosphatase,cytosolic,putative	location=TcChr8-S:314206-315240(-)	protein_length=344	sequence_SO=chromosome	SO=protein_coding
+	2.46054	-0.917932	TcCLB.509877.10:mRNA-p1	transcript=TcCLB.509877.10:mRNA	gene=TcCLB.509877.10	organism=Trypanosoma_cruzi_CL_Brener_Non-Esmeraldo-like	gene_product=hypotheticalprotein,conserved	transcript_product=hypotheticalprotein,conserved	location=TcChr26-P:714575-715270(-)	protein_length=231	sequence_SO=chromosome	SO=protein_coding
+	2.2119	-0.884989	TcCLB.508857.50:mRNA-p1	transcript=TcCLB.508857.50:mRNA	gene=TcCLB.508857.50	organism=Trypanosoma_cruzi_CL_Brener_Non-Esmeraldo-like	gene_product=hypotheticalprotein,conserved	transcript_product=hypotheticalprotein,conserved	location=TcChr11-P:126687-127601(-)	protein_length=304	sequence_SO=chromosome	SO=protein_coding;TcCLB.508089.30:mRNA-p1	transcript=TcCLB.508089.30:mRNA	gene=TcCLB.508089.30	organism=Trypanosoma_cruzi_CL_Brener_Esmeraldo-like	gene_product=hypotheticalprotein,conserved	transcript_product=hypotheticalprotein,conserved	location=TcChr11-S:235248-236162(+)	protein_length=304	sequence_SO=chromosome	SO=protein_coding
+	3.80311	-0.845093	TcCLB.503639.20:mRNA-p1	transcript=TcCLB.503639.20:mRNA	gene=TcCLB.503639.20	organism=Trypanosoma_cruzi_CL_Brener_Esmeraldo-like	gene_product=hypotheticalprotein,conserved	transcript_product=hypotheticalprotein,conserved	location=TcChr37-S:1321470-1322498(+)	protein_length=342	sequence_SO=chromosome	SO=protein_coding;TcCLB.507609.70:mRNA-p1	transcript=TcCLB.507609.70:mRNA	gene=TcCLB.507609.70	organism=Trypanosoma_cruzi_CL_Brener_Non-Esmeraldo-like	gene_product=hypotheticalprotein,conserved	transcript_product=hypotheticalprotein,conserved	location=TcChr37-P:1321470-1322498(+)	protein_length=342	sequence_SO=chromosome	SO=protein_coding
+	2.21105	-0.667329	TcCLB.509683.80:mRNA-p1	transcript=TcCLB.509683.80:mRNA	gene=TcCLB.509683.80	organism=Trypanosoma_cruzi_CL_Brener_Non-Esmeraldo-like	gene_product=adenylosuccinatesynthetase,putative	transcript_product=adenylosuccinatesynthetase,putative	location=TcChr14-P:403504-405354(-)	protein_length=616	sequence_SO=chromosome	SO=protein_coding
