# Supplementary material for: Branched-chain amino acids modulate the proteomic profile of Trypanosoma cruzi metacyclogenesis induced by proline
Source: PLoS Negl Trop Dis. 2024 Oct 9;18(10):e0012588. doi: 10.1371/journal.pntd.0012588 (PMC11493278; doi:10.1371/journal.pntd.0012588)
Supplement: S24 Table — (XLSX) [file pntd.0012588.s029.xlsx]

## Sheet: Table S24
Table S24. Down-regulated proteins in TAU Pro-Val - Gene Ontology
Gene ID	source_id	Product Description	Computed GO Component IDs	Computed GO Components	Computed GO Function IDs	Computed GO Functions	Computed GO Process IDs	Computed GO Processes	Curated GO Component IDs	Curated GO Components	Curated GO Function IDs	Curated GO Functions	Curated GO Process IDs	Curated GO Processes	Manually assigned GO Processes	EC numbers	EC numbers from OrthoMCL
TcCLB.441241.10	TcCLB.441241.10:mRNA	microtubule-associated protein Gb4, putative (fragment)	N/A	N/A	N/A	N/A	N/A	N/A	N/A	N/A	N/A	N/A	N/A	N/A	N/A	N/A	N/A
TcCLB.453917.9	TcCLB.453917.9:mRNA	hypothetical protein, conserved	N/A	N/A	N/A	N/A	N/A	N/A	GO:0030990	intraciliary transport particle	N/A	N/A	N/A	N/A	N/A	N/A	N/A
TcCLB.503479.70	TcCLB.503479.70:mRNA	hook complex protein, conserved	N/A	N/A	GO:0003674;GO:0005515	molecular_function;protein binding	N/A	N/A	N/A	N/A	N/A	N/A	N/A	N/A	N/A	N/A	N/A
TcCLB.503521.50	TcCLB.503521.50:mRNA	UTP-glucose-1-phosphate uridylyltransferase 2, putative	N/A	N/A	GO:0003983;GO:0070569	UTP:glucose-1-phosphate uridylyltransferase activity;uridylyltransferase activity	GO:0006011;GO:0008152	UDP-glucose metabolic process;metabolic process	GO:0097014;GO:0005737;GO:0020015;GO:0031981	ciliary plasm;cytoplasm;glycosome;nuclear lumen	GO:0003983;GO:0046872	UTP:glucose-1-phosphate uridylyltransferase activity;metal ion binding	GO:0006011	UDP-glucose metabolic process	N/A	2.7.7.9 (UTP--glucose-1-phosphate uridylyltransferase)	2.7.7.9 (UTP--glucose-1-phosphate uridylyltransferase)
TcCLB.503593.10	TcCLB.503593.10:mRNA	Eukaryotic translation initiation factor 4E-1	GO:0005737	cytoplasm	GO:0003723;GO:0003743	RNA binding;translation initiation factor activity	GO:0006413	translational initiation	GO:0000932;GO:0005737;GO:0010494;GO:0097165	P-body;cytoplasm;cytoplasmic stress granule;nuclear stress granule	GO:0000340;GO:0003723;GO:0000342;GO:0003743	RNA 7-methylguanosine cap binding;RNA binding;RNA cap 4 binding;translation initiation factor activity	GO:0010608;GO:0006413	posttranscriptional regulation of gene expression;translational initiation	translation	N/A	N/A
TcCLB.503841.10	TcCLB.503841.10:mRNA	proteasome activator protein pa26, putative	GO:0008537	proteasome activator complex	GO:0008538	obsolete proteasome activator activity	GO:0006508	proteolysis	GO:0008537	proteasome activator complex	N/A	N/A	GO:0061136	regulation of proteasomal protein catabolic process	N/A	N/A	N/A
TcCLB.503935.20	TcCLB.503935.20:mRNA	2-oxoglutarate dehydrogenase, E2 component, dihydrolipoamide succinyltransferase, putative	GO:0045252	oxoglutarate dehydrogenase complex	GO:0004149;GO:0016746	dihydrolipoyllysine-residue succinyltransferase activity;transferase activity, transferring acyl groups	GO:0008152;GO:0006099	metabolic process;tricarboxylic acid cycle	GO:0036064;GO:0005739	ciliary basal body;mitochondrion	N/A	N/A	N/A	N/A	N/A	2.3.1.61 (Dihydrolipoyllysine-residue succinyltransferase)	2.3.1.61 (Dihydrolipoyllysine-residue succinyltransferase)
TcCLB.503957.10	TcCLB.503957.10:mRNA	trans-sialidase, putative	N/A	N/A	N/A	N/A	N/A	N/A	N/A	N/A	N/A	N/A	N/A	N/A	N/A	N/A	3.2.1.18 (Exo-alpha-sialidase)
TcCLB.503959.78	TcCLB.503959.78:mRNA	hypothetical protein, conserved	N/A	N/A	N/A	N/A	N/A	N/A	N/A	N/A	N/A	N/A	N/A	N/A	N/A	N/A	N/A
TcCLB.504147.340	TcCLB.504147.340:mRNA	hypothetical protein, conserved	N/A	N/A	N/A	N/A	N/A	N/A	N/A	N/A	N/A	N/A	N/A	N/A	N/A	N/A	N/A
TcCLB.504203.40	TcCLB.504203.40:mRNA	hypothetical protein, conserved	N/A	N/A	N/A	N/A	N/A	N/A	GO:0005739	mitochondrion	N/A	N/A	N/A	N/A	N/A	N/A	N/A
TcCLB.504867.30	TcCLB.504867.30:mRNA	hypothetical protein, conserved	N/A	N/A	N/A	N/A	N/A	N/A	N/A	N/A	N/A	N/A	N/A	N/A	N/A	N/A	N/A
TcCLB.505939.80	TcCLB.505939.80:mRNA	hypothetical protein, conserved	N/A	N/A	N/A	N/A	N/A	N/A	GO:0005930	axoneme	N/A	N/A	N/A	N/A	N/A	N/A	N/A
TcCLB.505999.90	TcCLB.505999.90:mRNA	phosphoglycerate kinase, putative	GO:0020015	glycosome	GO:0004618	phosphoglycerate kinase activity	GO:0006096	glycolytic process	GO:0097014;GO:0005737	ciliary plasm;cytoplasm	N/A	N/A	N/A	N/A	metabolic process	2.7.2.3 (Phosphoglycerate kinase)	2.7.2.3 (Phosphoglycerate kinase)
TcCLB.506041.60	TcCLB.506041.60:mRNA	hypothetical protein, conserved	N/A	N/A	N/A	N/A	N/A	N/A	GO:0005930	axoneme	N/A	N/A	N/A	N/A	N/A	N/A	N/A
TcCLB.506125.20	TcCLB.506125.20:mRNA	Flabarin, putative	N/A	N/A	N/A	N/A	N/A	N/A	GO:0060170;GO:0005737;GO:0005886	ciliary membrane;cytoplasm;plasma membrane	N/A	N/A	N/A	N/A	N/A	N/A	N/A
TcCLB.506147.110	TcCLB.506147.110:mRNA	Flagellum attachment zone protein 4	N/A	N/A	N/A	N/A	N/A	N/A	GO:0005737	cytoplasm	N/A	N/A	N/A	N/A	N/A	N/A	N/A
TcCLB.506211.114	TcCLB.506211.114:mRNA	C-terminal motor kinesin, putative	GO:0005881	cytoplasmic microtubule	GO:0005524;GO:0008017;GO:0003777;GO:0003774	ATP binding;microtubule binding;microtubule motor activity;motor activity	GO:0006886;GO:0007018;GO:0007017	intracellular protein transport;microtubule-based movement;microtubule-based process	GO:0005737;GO:0005871	cytoplasm;kinesin complex	N/A	N/A	N/A	N/A	N/A	N/A	N/A
TcCLB.506213.50	TcCLB.506213.50:pseudogenic_transcript	prostaglandin F synthase (pseudogene), putative	N/A	N/A	N/A	N/A	N/A	N/A	N/A	N/A	GO:0045290	D-arabinose 1-dehydrogenase [NAD(P)+] activity	GO:0019571	D-arabinose catabolic process	metabolic process	N/A	1.1.1.188 (Prostaglandin-F synthase)
TcCLB.506227.210	TcCLB.506227.210:mRNA	Domain of unknown function (DUF4200), putative	N/A	N/A	N/A	N/A	N/A	N/A	GO:0005930;GO:0097014;GO:0005737;GO:0031981	axoneme;ciliary plasm;cytoplasm;nuclear lumen	N/A	N/A	GO:0010608	posttranscriptional regulation of gene expression	N/A	N/A	N/A
TcCLB.506247.330	TcCLB.506247.330:mRNA	2,3-bisphosphoglycerate-independent phosphoglycerate mutase, putative	GO:0005737	cytoplasm	GO:0003824;GO:0030145;GO:0046872;GO:0004619	catalytic activity;manganese ion binding;metal ion binding;phosphoglycerate mutase activity	GO:0006007;GO:0008152	glucose catabolic process;metabolic process	GO:0097014;GO:0005737;GO:0005829;GO:0005654	ciliary plasm;cytoplasm;cytosol;nucleoplasm	GO:0046537	2,3-bisphosphoglycerate-independent phosphoglycerate mutase activity	GO:0006094;GO:0006096	gluconeogenesis;glycolytic process	metabolic process	5.4.2.1 (Transferred entry: 5.4.2.11 and 5.4.2.12)	5.4.2.1 (Transferred entry: 5.4.2.11 and 5.4.2.12)
TcCLB.506297.220	TcCLB.506297.220:mRNA	hypothetical protein, conserved	N/A	N/A	N/A	N/A	N/A	N/A	GO:0005753	mitochondrial proton-transporting ATP synthase complex	N/A	N/A	N/A	N/A	N/A	N/A	N/A
TcCLB.506407.50	TcCLB.506407.50:mRNA	Domain of unknown function (DUF1935), putative	N/A	N/A	GO:0003674	molecular_function	N/A	N/A	GO:0051286	cell tip	N/A	N/A	N/A	N/A	N/A	N/A	2.7.7.- (Nucleotidyltransferases.)
TcCLB.506419.60	TcCLB.506419.60:mRNA	Nucleoporin NUP62	N/A	N/A	GO:0017056	structural constituent of nuclear pore	GO:0006406;GO:0006606	mRNA export from nucleus;protein import into nucleus	GO:0005643;GO:0044613;GO:0005634	nuclear pore;nuclear pore central transport channel;nucleus	N/A	N/A	N/A	N/A	N/A	N/A	N/A
TcCLB.506485.60	TcCLB.506485.60:mRNA	hypothetical protein, conserved	N/A	N/A	N/A	N/A	N/A	N/A	GO:0005930	axoneme	N/A	N/A	N/A	N/A	N/A	N/A	N/A
TcCLB.506513.110	TcCLB.506513.110:mRNA	peptidase t, putative	GO:0005737	cytoplasm	GO:0016787;GO:0008237;GO:0045148;GO:0008270	hydrolase activity;metallopeptidase activity;tripeptide aminopeptidase activity;zinc ion binding	GO:0008152;GO:0006518;GO:0006508	metabolic process;peptide metabolic process;proteolysis	N/A	N/A	N/A	N/A	N/A	N/A	N/A	3.4.11.14 (Cytosol alanyl aminopeptidase)	3.4.11.- (Aminopeptidases.)
TcCLB.506525.20	TcCLB.506525.20:mRNA	protein transport protein SEC13	N/A	N/A	GO:0003674;GO:0005515	molecular_function;protein binding	GO:0006886;GO:0006900	intracellular protein transport;vesicle budding from membrane	GO:0005643;GO:0031080;GO:0005634	nuclear pore;nuclear pore outer ring;nucleus	N/A	N/A	N/A	N/A	N/A	N/A	N/A
TcCLB.506619.10	TcCLB.506619.10:mRNA	sedoheptulose-1,7-bisphosphatase, putative	N/A	N/A	GO:0042132;GO:0016791	fructose 1,6-bisphosphate 1-phosphatase activity;phosphatase activity	GO:0005975;GO:0006094	carbohydrate metabolic process;gluconeogenesis	GO:0020015	glycosome	N/A	N/A	N/A	N/A	metabolic process	N/A	3.1.3.37 (Sedoheptulose-bisphosphatase)
TcCLB.506679.130	TcCLB.506679.130:mRNA	hypothetical protein, conserved	N/A	N/A	N/A	N/A	N/A	N/A	N/A	N/A	N/A	N/A	N/A	N/A	N/A	N/A	N/A
TcCLB.506739.150	TcCLB.506739.150:mRNA	60S ribosomal protein L13a, putative	GO:0015934;GO:0005840	large ribosomal subunit;ribosome	GO:0003735	structural constituent of ribosome	GO:0006412	translation	GO:0005737	cytoplasm	N/A	N/A	N/A	N/A	N/A	N/A	N/A
TcCLB.506959.130	TcCLB.506959.130:mRNA	60S ribosomal protein L30, putative	GO:0005840	ribosome	GO:0003735	structural constituent of ribosome	GO:0006412	translation	N/A	N/A	N/A	N/A	N/A	N/A	N/A	N/A	N/A
TcCLB.507479.20	TcCLB.507479.20:mRNA	trans-sialidase, Group II, putative	N/A	N/A	N/A	N/A	N/A	N/A	N/A	N/A	N/A	N/A	N/A	N/A	N/A	N/A	3.2.1.18 (Exo-alpha-sialidase)
TcCLB.507483.39	TcCLB.507483.39:mRNA	calmodulin	GO:0019861	obsolete flagellum	GO:0005509	calcium ion binding	N/A	N/A	GO:0000331;GO:0005829	contractile vacuole;cytosol	N/A	N/A	N/A	N/A	N/A	N/A	N/A
TcCLB.507711.250	TcCLB.507711.250:mRNA	hypothetical protein, conserved	N/A	N/A	N/A	N/A	N/A	N/A	GO:0036064	ciliary basal body	N/A	N/A	GO:0010608	posttranscriptional regulation of gene expression	N/A	N/A	N/A
TcCLB.507849.40	TcCLB.507849.40:mRNA	hypothetical protein, conserved	N/A	N/A	N/A	N/A	N/A	N/A	N/A	N/A	N/A	N/A	GO:0044145;GO:0052106	modulation of development of symbiont involved in interaction with host;quorum sensing involved in interaction with host	N/A	N/A	N/A
TcCLB.508169.69	TcCLB.508169.69:mRNA	peptidyl-prolyl cis-trans isomerase, putative	N/A	N/A	GO:0005528;GO:0003755	FK506 binding;peptidyl-prolyl cis-trans isomerase activity	GO:0006457	protein folding	GO:0097014;GO:0005737;GO:0031981	ciliary plasm;cytoplasm;nuclear lumen	N/A	N/A	N/A	N/A	N/A	N/A	5.2.1.8 (Peptidylprolyl isomerase)
TcCLB.508277.320	TcCLB.508277.320:mRNA	hypothetical protein, conserved	N/A	N/A	GO:0005509	calcium ion binding	N/A	N/A	GO:0005930	axoneme	N/A	N/A	N/A	N/A	N/A	N/A	N/A
TcCLB.508357.100	TcCLB.508357.100:mRNA	Serine-threonine kinase receptor-associated protein, putative	N/A	N/A	GO:0005515	protein binding	N/A	N/A	GO:0020022;GO:0010494	acidocalcisome;cytoplasmic stress granule	N/A	N/A	N/A	N/A	N/A	N/A	N/A
TcCLB.508457.20	TcCLB.508457.20:mRNA	170 kDa glucose-regulated protein, putative	N/A	N/A	GO:0003674	molecular_function	GO:0006457	protein folding	GO:0005737	cytoplasm	N/A	N/A	N/A	N/A	N/A	N/A	3.6.1.3 (Adenosinetriphosphatase)
TcCLB.508543.30	TcCLB.508543.30:mRNA	40S ribosomal protein S9, putative	GO:0022627;GO:0005622;GO:0015935	cytosolic small ribosomal subunit;intracellular;small ribosomal subunit	GO:0003723;GO:0019843;GO:0003735	RNA binding;rRNA binding;structural constituent of ribosome	GO:0006412	translation	GO:0005737	cytoplasm	N/A	N/A	N/A	N/A	N/A	N/A	N/A
TcCLB.508547.180	TcCLB.508547.180:mRNA	Uncharacterised protein family (UPF0172), putative	N/A	N/A	N/A	N/A	N/A	N/A	GO:0005783	endoplasmic reticulum	N/A	N/A	N/A	N/A	N/A	N/A	N/A
TcCLB.508567.40	TcCLB.508567.40:mRNA	hypothetical protein, conserved	N/A	N/A	N/A	N/A	N/A	N/A	GO:0097014;GO:0005737;GO:0005739	ciliary plasm;cytoplasm;mitochondrion	N/A	N/A	N/A	N/A	N/A	N/A	1.1.1.- (With NAD(+) or NADP(+) as acceptor.)
TcCLB.508613.10	TcCLB.508613.10:mRNA	Fibronectin type III domain containing protein, putative	N/A	N/A	GO:0005515	protein binding	N/A	N/A	GO:0005930;GO:0005737	axoneme;cytoplasm	N/A	N/A	N/A	N/A	N/A	N/A	N/A
TcCLB.508707.170	TcCLB.508707.170:mRNA	outer dynein arm docking complex, putative	N/A	N/A	N/A	N/A	N/A	N/A	GO:0005858;GO:0005930	axonemal dynein complex;axoneme	N/A	N/A	GO:0070286	axonemal dynein complex assembly	N/A	N/A	N/A
TcCLB.508737.170	TcCLB.508737.170:mRNA	MICOS complex subunit 32, putative	N/A	N/A	N/A	N/A	N/A	N/A	GO:0061617;GO:0005737	MICOS complex;cytoplasm	N/A	N/A	N/A	N/A	N/A	N/A	N/A
TcCLB.508781.120	TcCLB.508781.120:mRNA	hypothetical protein, conserved	N/A	N/A	GO:0003674	molecular_function	N/A	N/A	GO:0005930	axoneme	N/A	N/A	N/A	N/A	N/A	N/A	N/A
TcCLB.508817.60	TcCLB.508817.60:mRNA	ribosomal protein S26, putative	GO:0005622;GO:0005840	intracellular;ribosome	GO:0003735	structural constituent of ribosome	GO:0006412	translation	N/A	N/A	GO:0003729	mRNA binding	N/A	N/A	N/A	N/A	N/A
TcCLB.508823.50	TcCLB.508823.50:mRNA	40S ribosomal protein S14, putative	GO:0005840;GO:0015935	ribosome;small ribosomal subunit	GO:0003735	structural constituent of ribosome	GO:0006412	translation	N/A	N/A	N/A	N/A	N/A	N/A	N/A	N/A	N/A
TcCLB.509011.54	TcCLB.509011.54:mRNA	ubiquinol-cytochrome c reductase, putative	GO:0005750	mitochondrial respiratory chain complex III	GO:0008121	ubiquinol-cytochrome-c reductase activity	GO:0006122	mitochondrial electron transport, ubiquinol to cytochrome c	GO:0097014;GO:0005737;GO:0031981	ciliary plasm;cytoplasm;nuclear lumen	N/A	N/A	N/A	N/A	N/A	N/A	1.10.2.2 (Transferred entry: 7.1.1.8)
TcCLB.509039.49	TcCLB.509039.49:mRNA	hypothetical protein, conserved	N/A	N/A	N/A	N/A	N/A	N/A	GO:0005634	nucleus	N/A	N/A	N/A	N/A	N/A	N/A	N/A
TcCLB.509353.30	TcCLB.509353.30:mRNA	40S ribosomal protein S3, putative	GO:0022627;GO:0005840;GO:0015935	cytosolic small ribosomal subunit;ribosome;small ribosomal subunit	GO:0003723;GO:0003676;GO:0003735	RNA binding;nucleic acid binding;structural constituent of ribosome	GO:0042254;GO:0006412	ribosome biogenesis;translation	GO:0005737	cytoplasm	GO:0003729	mRNA binding	N/A	N/A	N/A	N/A	N/A
TcCLB.509429.100	TcCLB.509429.100:mRNA	PITH domain-containing protein	N/A	N/A	N/A	N/A	N/A	N/A	N/A	N/A	N/A	N/A	N/A	N/A	N/A	N/A	N/A
TcCLB.509455.80	TcCLB.509455.80:mRNA	GTP-binding nuclear protein rtb2, putative	N/A	N/A	GO:0005525;GO:0003924	GTP binding;GTPase activity	GO:0006886;GO:0006913;GO:0007264	intracellular protein transport;nucleocytoplasmic transport;small GTPase mediated signal transduction	GO:0005643;GO:0005634	nuclear pore;nucleus	N/A	N/A	N/A	N/A	N/A	N/A	N/A
TcCLB.509505.70	TcCLB.509505.70:mRNA	10 kDa heat shock protein, putative	GO:0005737;GO:0005759	cytoplasm;mitochondrial matrix	GO:0051082	unfolded protein binding	GO:0006457	protein folding	N/A	N/A	N/A	N/A	N/A	N/A	N/A	N/A	N/A
TcCLB.509611.180	TcCLB.509611.180:mRNA	peptide methionine sulfoxide reductase, putative	N/A	N/A	GO:0008113	peptide-methionine (S)-S-oxide reductase activity	GO:0006464;GO:0055114	cellular protein modification process;oxidation-reduction process	GO:0097014;GO:0005737;GO:0031981	ciliary plasm;cytoplasm;nuclear lumen	N/A	N/A	N/A	N/A	N/A	1.8.4.6 (Transferred entry: 1.8.4.11)	1.8.4.11 (Peptide-methionine (S)-S-oxide reductase)
TcCLB.509643.20	TcCLB.509643.20:mRNA	hypothetical protein, conserved	N/A	N/A	GO:0003674	molecular_function	N/A	N/A	GO:0036064	ciliary basal body	N/A	N/A	GO:0010608	posttranscriptional regulation of gene expression	N/A	N/A	N/A
TcCLB.509937.50	TcCLB.509937.50:mRNA	hypothetical protein, conserved	N/A	N/A	N/A	N/A	N/A	N/A	GO:0005930	axoneme	N/A	N/A	GO:0010608	posttranscriptional regulation of gene expression	N/A	N/A	N/A
TcCLB.509999.70	TcCLB.509999.70:mRNA	hypothetical protein, conserved	N/A	N/A	N/A	N/A	N/A	N/A	GO:0005737;GO:0031981	cytoplasm;nuclear lumen	N/A	N/A	N/A	N/A	N/A	N/A	N/A
TcCLB.510055.50	TcCLB.510055.50:mRNA	hypothetical protein, conserved	N/A	N/A	GO:0005515	protein binding	N/A	N/A	N/A	N/A	N/A	N/A	N/A	N/A	N/A	N/A	N/A
TcCLB.510065.30	TcCLB.510065.30:mRNA	translationally controlled tumor protein (TCTP), putative	N/A	N/A	N/A	N/A	N/A	N/A	GO:0097014;GO:0005737;GO:0005739	ciliary plasm;cytoplasm;mitochondrion	N/A	N/A	GO:0006412	translation	N/A	N/A	N/A
TcCLB.510121.50	TcCLB.510121.50:mRNA	calmodulin, putative	N/A	N/A	GO:0005509	calcium ion binding	N/A	N/A	N/A	N/A	N/A	N/A	N/A	N/A	N/A	N/A	N/A
TcCLB.510187.270	TcCLB.510187.270:mRNA	transmembrane emp24 domain-containing protein	N/A	N/A	N/A	N/A	N/A	N/A	N/A	N/A	N/A	N/A	GO:0010608	posttranscriptional regulation of gene expression	N/A	N/A	N/A
TcCLB.510301.30	TcCLB.510301.30:mRNA	hypothetical protein, conserved	N/A	N/A	GO:0003674	molecular_function	N/A	N/A	N/A	N/A	N/A	N/A	N/A	N/A	N/A	N/A	N/A
TcCLB.510579.40	TcCLB.510579.40:mRNA	hypothetical protein, conserved	N/A	N/A	N/A	N/A	N/A	N/A	GO:0005930;GO:0005737	axoneme;cytoplasm	N/A	N/A	N/A	N/A	N/A	N/A	N/A
TcCLB.510687.120	TcCLB.510687.120:mRNA	snoRNP protein GAR1, putative	GO:0031429;GO:0030532	box H/ACA snoRNP complex;small nuclear ribonucleoprotein complex	GO:0019843	rRNA binding	GO:0001522;GO:0006364;GO:0042254	pseudouridine synthesis;rRNA processing;ribosome biogenesis	GO:0005737;GO:0005634	cytoplasm;nucleus	GO:0003729;GO:0042301	mRNA binding;phosphate ion binding	N/A	N/A	N/A	N/A	N/A
TcCLB.510859.17	TcCLB.510859.17:mRNA	nucleolar RNA-binding protein, putative	N/A	N/A	N/A	N/A	GO:0016070	RNA metabolic process	GO:0005634	nucleus	GO:0003723;GO:0003676;GO:0004712	RNA binding;nucleic acid binding;protein serine/threonine/tyrosine kinase activity	N/A	N/A	N/A	N/A	N/A
TcCLB.511211.220	TcCLB.511211.220:mRNA	heat shock protein 70, putative	N/A	N/A	GO:0003674	molecular_function	GO:0006457	protein folding	GO:0005654;GO:0005634	nucleoplasm;nucleus	N/A	N/A	N/A	N/A	N/A	N/A	N/A
TcCLB.511239.110	TcCLB.511239.110:mRNA	Thioredoxin-like, putative	N/A	N/A	N/A	N/A	GO:0045454	cell redox homeostasis	GO:0097014;GO:0005737;GO:0005654	ciliary plasm;cytoplasm;nucleoplasm	N/A	N/A	GO:0010608	posttranscriptional regulation of gene expression	N/A	N/A	N/A
TcCLB.511239.49	TcCLB.511239.49:mRNA	adenosine 5'-monophosphoramidase, putative	GO:0005737;GO:0005634	cytoplasm;nucleus	GO:0003824;GO:0016787	catalytic activity;hydrolase activity	N/A	N/A	N/A	N/A	N/A	N/A	N/A	N/A	N/A	N/A	3.-.-.- (Hydrolases.)
TcCLB.511239.80	TcCLB.511239.80:mRNA	Domain of unknown function (DUF4201), putative	N/A	N/A	N/A	N/A	N/A	N/A	GO:0005930;GO:0005737	axoneme;cytoplasm	N/A	N/A	N/A	N/A	N/A	N/A	N/A
TcCLB.511245.230	TcCLB.511245.230:mRNA	Domain of unknown function (DUF4201), putative	N/A	N/A	N/A	N/A	N/A	N/A	GO:0005930;GO:0005737;GO:0005634	axoneme;cytoplasm;nucleus	N/A	N/A	N/A	N/A	N/A	N/A	N/A
TcCLB.511277.580	TcCLB.511277.580:mRNA	RNA-binding protein 29, putative	N/A	N/A	GO:0003723;GO:0003676	RNA binding;nucleic acid binding	GO:0006396	RNA processing	GO:0005654;GO:0005634	nucleoplasm;nucleus	GO:0003729	mRNA binding	GO:0010608	posttranscriptional regulation of gene expression	N/A	N/A	N/A
TcCLB.511285.30	TcCLB.511285.30:mRNA	hypothetical protein, conserved	N/A	N/A	N/A	N/A	N/A	N/A	N/A	N/A	N/A	N/A	N/A	N/A	N/A	N/A	N/A
TcCLB.511445.20	TcCLB.511445.20:mRNA	radial spoke protein 3, putative	N/A	N/A	N/A	N/A	N/A	N/A	GO:0005930;GO:0005737	axoneme;cytoplasm	N/A	N/A	GO:0060285	cilium-dependent cell motility	N/A	N/A	N/A
TcCLB.511535.20	TcCLB.511535.20:mRNA	Rab-like 5, small G protein	N/A	N/A	GO:0005525	GTP binding	N/A	N/A	GO:0036064;GO:0005737	ciliary basal body;cytoplasm	N/A	N/A	GO:0060271	cilium assembly	N/A	N/A	N/A
TcCLB.511573.30	TcCLB.511573.30:mRNA	MORN repeat, putative	N/A	N/A	GO:0003674	molecular_function	N/A	N/A	GO:0005930;GO:0005737	axoneme;cytoplasm	N/A	N/A	GO:0010608	posttranscriptional regulation of gene expression	N/A	N/A	N/A
TcCLB.511585.50	TcCLB.511585.50:mRNA	hypothetical protein, conserved	N/A	N/A	N/A	N/A	N/A	N/A	N/A	N/A	N/A	N/A	N/A	N/A	N/A	N/A	N/A
TcCLB.511589.10	TcCLB.511589.10:mRNA	ATP synthase, putative	GO:0033178	proton-transporting two-sector ATPase complex, catalytic domain	GO:0046961	proton-transporting ATPase activity, rotational mechanism	GO:0015991	ATP hydrolysis coupled proton transport	GO:0005737;GO:0020015	cytoplasm;glycosome	N/A	N/A	N/A	N/A	N/A	N/A	3.6.3.14 (Transferred entry: 7.1.2.2)
