# Supplementary material for: Branched-chain amino acids modulate the proteomic profile of Trypanosoma cruzi metacyclogenesis induced by proline
Source: PLoS Negl Trop Dis. 2024 Oct 9;18(10):e0012588. doi: 10.1371/journal.pntd.0012588 (PMC11493278; doi:10.1371/journal.pntd.0012588)
Supplement: S25 Table — (XLSX) [file pntd.0012588.s030.xlsx]

## Sheet: Table S25
Table S25. Up-regulated proteins in TAU Pro-Val - Gene Ontology
Gene ID	source_id	Product Description	Computed GO Component IDs	Computed GO Components	Computed GO Function IDs	Computed GO Functions	Computed GO Process IDs	Computed GO Processes	Curated GO Component IDs	Curated GO Components	Curated GO Function IDs	Curated GO Functions	Curated GO Process IDs	Curated GO Processes	Manually assigned GO Processes	EC numbers	EC numbers from OrthoMCL
TcCLB.432677.10	TcCLB.432677.10:pseudogenic_transcript	heat shock 70 kDa protein, mitochondrial precursor (pseudogene), putative	N/A	N/A	N/A	N/A	N/A	N/A	N/A	N/A	N/A	N/A	N/A	N/A	N/A	N/A	N/A
TcCLB.434931.10	TcCLB.434931.10:mRNA	paraxonemal rod protein PAR2, putative	GO:0031514;GO:0019861	motile cilium;obsolete flagellum	GO:0005516;GO:0003674	calmodulin binding;molecular_function	GO:0043056;GO:0006928	forward locomotion;movement of cell or subcellular component	GO:0097014;GO:0005737;GO:0031981	ciliary plasm;cytoplasm;nuclear lumen	N/A	N/A	N/A	N/A	N/A	N/A	N/A
TcCLB.474341.9	TcCLB.474341.9:mRNA	dynein heavy chain, putative	N/A	N/A	N/A	N/A	N/A	N/A	GO:0005930	axoneme	N/A	N/A	N/A	N/A	N/A	N/A	N/A
TcCLB.479379.9	TcCLB.479379.9:mRNA	dynein heavy chain, putative	GO:0030286	dynein complex	GO:0003777	microtubule motor activity	GO:0007018	microtubule-based movement	GO:0005930	axoneme	N/A	N/A	N/A	N/A	N/A	N/A	N/A
TcCLB.503405.10	TcCLB.503405.10:mRNA	glutamine synthetase, putative	GO:0005737	cytoplasm	GO:0003824;GO:0004356	catalytic activity;glutamate-ammonia ligase activity	GO:0006542;GO:0006807	glutamine biosynthetic process;nitrogen compound metabolic process	N/A	N/A	N/A	N/A	N/A	N/A	cellular amino acid metabolic process; metabolic process	6.3.1.2 (Glutamine synthetase)	6.3.1.2 (Glutamine synthetase)
TcCLB.503483.9	TcCLB.503483.9:mRNA	retrotransposon hot spot (RHS) protein, putative	N/A	N/A	N/A	N/A	N/A	N/A	N/A	N/A	GO:0042301	phosphate ion binding	N/A	N/A	N/A	N/A	N/A
TcCLB.503639.20	TcCLB.503639.20:mRNA	hypothetical protein, conserved	N/A	N/A	N/A	N/A	N/A	N/A	N/A	N/A	N/A	N/A	N/A	N/A	N/A	N/A	N/A
TcCLB.504105.130	TcCLB.504105.130:mRNA	Voltage-dependent calcium channel subunit, putative	GO:0016020	membrane	GO:0005216	ion channel activity	GO:0006811;GO:0055085	ion transport;transmembrane transport	GO:0097014;GO:0000331;GO:0005737;GO:0031981	ciliary plasm;contractile vacuole;cytoplasm;nuclear lumen	N/A	N/A	GO:0044782	cilium organization	N/A	N/A	N/A
TcCLB.505169.10	TcCLB.505169.10:pseudogenic_transcript	polyubiquitin, putative, degenerate	GO:0005840	ribosome	GO:0005515;GO:0003735	protein binding;structural constituent of ribosome	GO:0006412	translation	GO:0000331	contractile vacuole	N/A	N/A	N/A	N/A	N/A	N/A	N/A
TcCLB.506135.70	TcCLB.506135.70:mRNA	hypothetical protein, conserved	N/A	N/A	N/A	N/A	N/A	N/A	GO:0005930;GO:0005737	axoneme;cytoplasm	N/A	N/A	N/A	N/A	N/A	N/A	N/A
TcCLB.506155.60	TcCLB.506155.60:mRNA	aldehyde dehydrogenase, putative	N/A	N/A	GO:0016491	oxidoreductase activity	GO:0006081;GO:0008152;GO:0055114	cellular aldehyde metabolic process;metabolic process;oxidation-reduction process	N/A	N/A	N/A	N/A	N/A	N/A	N/A	N/A	1.2.1.22 (Lactaldehyde dehydrogenase)
TcCLB.506177.20	TcCLB.506177.20:mRNA	lectin, putative	GO:0016021;GO:0016020	integral component of membrane;membrane	GO:0005537	mannose binding	GO:0009306	protein secretion	N/A	N/A	N/A	N/A	N/A	N/A	N/A	N/A	N/A
TcCLB.506289.80	TcCLB.506289.80:mRNA	Small GTP-binding protein Rab32	N/A	N/A	GO:0005525;GO:0003924	GTP binding;GTPase activity	N/A	N/A	GO:0000331	contractile vacuole	N/A	N/A	GO:0070509;GO:0006799	calcium ion import;polyphosphate biosynthetic process	N/A	N/A	N/A
TcCLB.506357.40	TcCLB.506357.40:mRNA	Elongation factor Tu, mitochondrial, putative	N/A	N/A	GO:0005525;GO:0003924	GTP binding;GTPase activity	N/A	N/A	GO:0005737;GO:0005739	cytoplasm;mitochondrion	N/A	N/A	GO:0032543;GO:0006119	mitochondrial translation;oxidative phosphorylation	N/A	N/A	N/A
TcCLB.506411.30	TcCLB.506411.30:mRNA	Proline dehydrogenase, mitochondrial	N/A	N/A	GO:0005509	calcium ion binding	N/A	N/A	GO:0005737;GO:0005739	cytoplasm;mitochondrion	GO:0004657	proline dehydrogenase activity	GO:0001306	age-dependent response to oxidative stress	cellular amino acid metabolic process; metabolic process	1.5.5.2 (Proline dehydrogenase)	1.5.99.8 (Transferred entry: 1.5.5.2)
TcCLB.506421.10	TcCLB.506421.10:mRNA	retrotransposon hot spot (RHS) protein, putative	N/A	N/A	N/A	N/A	N/A	N/A	N/A	N/A	N/A	N/A	N/A	N/A	N/A	N/A	N/A
TcCLB.506443.150	TcCLB.506443.150:mRNA	retrotransposon hot spot (RHS) protein, putative	N/A	N/A	N/A	N/A	N/A	N/A	N/A	N/A	N/A	N/A	N/A	N/A	N/A	N/A	N/A
TcCLB.506443.70	TcCLB.506443.70:mRNA	glutathione-S-transferase/glutaredoxin, putative	N/A	N/A	GO:0009055;GO:0005489;GO:0015035	electron transfer activity;obsolete electron transporter activity;protein disulfide oxidoreductase activity	GO:0045454;GO:0006118	cell redox homeostasis;obsolete electron transport	GO:0020023;GO:0005739	kinetoplast;mitochondrion	N/A	N/A	N/A	N/A	N/A	N/A	5.3.99.3 (Prostaglandin-E synthase)
TcCLB.506553.20	TcCLB.506553.20:mRNA	bromodomain factor 2 protein	N/A	N/A	GO:0005515	protein binding	N/A	N/A	GO:0005634;GO:0016585	nucleus;obsolete chromatin remodeling complex	GO:0042393;GO:0005515	histone binding;protein binding	GO:0016570	histone modification	N/A	N/A	N/A
TcCLB.506559.70	TcCLB.506559.70:mRNA	hypothetical protein, conserved	N/A	N/A	N/A	N/A	N/A	N/A	N/A	N/A	N/A	N/A	N/A	N/A	N/A	N/A	N/A
TcCLB.506649.70	TcCLB.506649.70:mRNA	fructose-1,6-bisphosphatase, cytosolic, putative	GO:0005737	cytoplasm	GO:0042132;GO:0016791	fructose 1,6-bisphosphate 1-phosphatase activity;phosphatase activity	GO:0005975	carbohydrate metabolic process	GO:0020015	glycosome	GO:0042301	phosphate ion binding	N/A	N/A	metabolic process	3.1.3.11 (Fructose-bisphosphatase)	3.1.3.11 (Fructose-bisphosphatase)
TcCLB.506737.70	TcCLB.506737.70:mRNA	ubiquitin-like protein, putative	N/A	N/A	GO:0003674;GO:0005515	molecular_function;protein binding	N/A	N/A	GO:0005737	cytoplasm	N/A	N/A	N/A	N/A	N/A	N/A	N/A
TcCLB.506821.210	TcCLB.506821.210:mRNA	cytochrome-b5 reductase, putative	N/A	N/A	GO:0004128;GO:0016491	cytochrome-b5 reductase activity, acting on NAD(P)H;oxidoreductase activity	GO:0006118;GO:0055114	obsolete electron transport;oxidation-reduction process	GO:0005737	cytoplasm	N/A	N/A	N/A	N/A	N/A	N/A	1.6.2.2 (Cytochrome-b5 reductase)
TcCLB.506829.110	TcCLB.506829.110:mRNA	fatty acyl CoA synthetase 2, putative	N/A	N/A	GO:0003824	catalytic activity	GO:0008152	metabolic process	GO:0097014;GO:0005737;GO:0005654	ciliary plasm;cytoplasm;nucleoplasm	N/A	N/A	N/A	N/A	fatty acid metabolic process	N/A	6.2.1.3 (Long-chain-fatty-acid--CoA ligase)
TcCLB.506941.280	TcCLB.506941.280:mRNA	heat shock 70 kDa protein, mitochondrial precursor, putative	GO:0005739	mitochondrion	GO:0003674	molecular_function	GO:0009405;GO:0006457	pathogenesis;protein folding	N/A	N/A	N/A	N/A	N/A	N/A	N/A	N/A	N/A
TcCLB.506989.210	TcCLB.506989.210:mRNA	U-box domain protein, putative	N/A	N/A	GO:0004842	ubiquitin-protein transferase activity	GO:0016567	protein ubiquitination	GO:0005930;GO:0005737	axoneme;cytoplasm	N/A	N/A	N/A	N/A	N/A	N/A	N/A
TcCLB.507031.120	TcCLB.507031.120:mRNA	metallo- peptidase, Clan MG, Family M24	N/A	N/A	GO:0004177;GO:0008235	aminopeptidase activity;metalloexopeptidase activity	GO:0006508	proteolysis	GO:0005737	cytoplasm	N/A	N/A	N/A	N/A	N/A	3.4.11.18 (Methionyl aminopeptidase)	3.4.11.18 (Methionyl aminopeptidase)
TcCLB.507049.179	TcCLB.507049.179:mRNA	hypothetical protein, conserved	N/A	N/A	N/A	N/A	N/A	N/A	GO:0005930;GO:0005737	axoneme;cytoplasm	N/A	N/A	N/A	N/A	N/A	N/A	N/A
TcCLB.507063.130	TcCLB.507063.130:mRNA	Serine/threonine-protein kinase NEK6, putative	N/A	N/A	GO:0005524;GO:0004672;GO:0004674	ATP binding;protein kinase activity;protein serine/threonine kinase activity	GO:0006468	protein phosphorylation	N/A	N/A	N/A	N/A	N/A	N/A	N/A	N/A	2.7.1.- (Phosphotransferases with an alcohol group as acceptor.)
TcCLB.507081.20	TcCLB.507081.20:mRNA	hypothetical protein, conserved	N/A	N/A	N/A	N/A	N/A	N/A	GO:0005753;GO:0005739	mitochondrial proton-transporting ATP synthase complex;mitochondrion	N/A	N/A	N/A	N/A	N/A	N/A	N/A
TcCLB.507213.40	TcCLB.507213.40:mRNA	trans-sialidase, Group II, putative	N/A	N/A	N/A	N/A	N/A	N/A	N/A	N/A	N/A	N/A	N/A	N/A	N/A	N/A	3.2.1.18 (Exo-alpha-sialidase)
TcCLB.507907.20	TcCLB.507907.20:mRNA	trans-sialidase, Group II, putative	N/A	N/A	N/A	N/A	N/A	N/A	N/A	N/A	N/A	N/A	N/A	N/A	N/A	N/A	3.2.1.18 (Exo-alpha-sialidase)
TcCLB.507993.330	TcCLB.507993.330:mRNA	mevalonate-diphosphate decarboxylase, putative	GO:0005829	cytosol	GO:0005524;GO:0016831;GO:0004163;GO:0016301	ATP binding;carboxy-lyase activity;diphosphomevalonate decarboxylase activity;kinase activity	GO:0019287;GO:0008299;GO:0016310	isopentenyl diphosphate biosynthetic process, mevalonate pathway;isoprenoid biosynthetic process;phosphorylation	GO:0005737;GO:0005654	cytoplasm;nucleoplasm	N/A	N/A	N/A	N/A	metabolic process	4.1.1.33 (Diphosphomevalonate decarboxylase)	4.1.1.33 (Diphosphomevalonate decarboxylase)
TcCLB.507993.80	TcCLB.507993.80:mRNA	glycogen synthase kinase 3, putative	N/A	N/A	GO:0005524;GO:0004672	ATP binding;protein kinase activity	GO:0006468	protein phosphorylation	GO:0097014;GO:0097542;GO:0005737;GO:0031981;GO:0005634;GO:0019861	ciliary plasm;ciliary tip;cytoplasm;nuclear lumen;nucleus;obsolete flagellum	GO:0004674	protein serine/threonine kinase activity	GO:0010389	regulation of G2/M transition of mitotic cell cycle	N/A	2.7.1.37 (2.7.11.12, 2.7.11.13, 2.7.11.21, 2.7.11.22, 2.7.11.24, 2.7.11.25,2.7.11.30 and 2.7.12.1)	2.7.11.1 (Non-specific serine/threonine protein kinase)
TcCLB.508083.10	TcCLB.508083.10:mRNA	Present in the outer mitochondrial membrane proteome 10	N/A	N/A	N/A	N/A	N/A	N/A	GO:0005741;GO:0005739;GO:0031514	mitochondrial outer membrane;mitochondrion;motile cilium	N/A	N/A	N/A	N/A	N/A	N/A	N/A
TcCLB.508153.150	TcCLB.508153.150:mRNA	hypothetical protein, conserved	N/A	N/A	N/A	N/A	N/A	N/A	N/A	N/A	N/A	N/A	N/A	N/A	N/A	N/A	N/A
TcCLB.508153.60	TcCLB.508153.60:mRNA	Aminopeptidase M1, putative	N/A	N/A	GO:0008237;GO:0004179;GO:0008270	metallopeptidase activity;obsolete membrane alanyl aminopeptidase activity;zinc ion binding	GO:0006508	proteolysis	N/A	N/A	N/A	N/A	N/A	N/A	N/A	3.4.-.- (Acting on peptide bonds (peptidases).)	3.4.-.- (Acting on peptide bonds (peptidases).)
TcCLB.508265.100	TcCLB.508265.100:mRNA	cytoskeleton associated protein, putative	N/A	N/A	N/A	N/A	N/A	N/A	GO:0030863	cortical cytoskeleton	N/A	N/A	GO:0000902;GO:0000910;GO:0010608	cell morphogenesis;cytokinesis;posttranscriptional regulation of gene expression	N/A	N/A	N/A
TcCLB.508277.160	TcCLB.508277.160:mRNA	glutaminyl-tRNA synthetase, putative	GO:0005737	cytoplasm	GO:0005524;GO:0004812;GO:0004819;GO:0000166	ATP binding;aminoacyl-tRNA ligase activity;glutamine-tRNA ligase activity;nucleotide binding	GO:0006425;GO:0043039;GO:0006418;GO:0006412	glutaminyl-tRNA aminoacylation;tRNA aminoacylation;tRNA aminoacylation for protein translation;translation	N/A	N/A	N/A	N/A	N/A	N/A	N/A	N/A	6.1.1.18 (Glutamine--tRNA ligase)
TcCLB.508401.20	TcCLB.508401.20:mRNA	retrotransposon hot spot (RHS) protein, putative	N/A	N/A	N/A	N/A	N/A	N/A	N/A	N/A	N/A	N/A	N/A	N/A	N/A	N/A	N/A
TcCLB.508461.210	TcCLB.508461.210:mRNA	Regulatory subunit of type II PKA R-subunit, putative	N/A	N/A	GO:0005509	calcium ion binding	N/A	N/A	GO:0005930	axoneme	N/A	N/A	N/A	N/A	N/A	N/A	N/A
TcCLB.508461.350	TcCLB.508461.350:mRNA	hypothetical protein, conserved	N/A	N/A	N/A	N/A	N/A	N/A	GO:0005930	axoneme	N/A	N/A	N/A	N/A	N/A	N/A	N/A
TcCLB.508479.150	TcCLB.508479.150:mRNA	AGC essential kinase 1	N/A	N/A	GO:0005524;GO:0004672;GO:0004674	ATP binding;protein kinase activity;protein serine/threonine kinase activity	GO:0006468	protein phosphorylation	GO:0097014;GO:0005737;GO:0031981	ciliary plasm;cytoplasm;nuclear lumen	N/A	N/A	GO:0000281	mitotic cytokinesis	N/A	2.7.11.1 (Non-specific serine/threonine protein kinase)	2.7.11.1 (Non-specific serine/threonine protein kinase)
TcCLB.508507.40	TcCLB.508507.40:mRNA	hypothetical protein, conserved	N/A	N/A	N/A	N/A	N/A	N/A	N/A	N/A	N/A	N/A	N/A	N/A	N/A	N/A	N/A
TcCLB.508555.60	TcCLB.508555.60:mRNA	cytoskeleton-associated protein CAP5.5, putative	GO:0005622	intracellular	GO:0004198	calcium-dependent cysteine-type endopeptidase activity	GO:0006508	proteolysis	GO:0036064;GO:0020016;GO:0000331;GO:0030863;GO:0020038	ciliary basal body;ciliary pocket;contractile vacuole;cortical cytoskeleton;subpellicular network	N/A	N/A	N/A	N/A	N/A	N/A	3.4.22.- (Cysteine endopeptidases.)
TcCLB.508717.20	TcCLB.508717.20:mRNA	NADH dehydrogenase, putative	GO:0005739	mitochondrion	GO:0008137;GO:0016491	NADH dehydrogenase (ubiquinone) activity;oxidoreductase activity	GO:0006120;GO:0055114	mitochondrial electron transport, NADH to ubiquinone;oxidation-reduction process	GO:0005737;GO:0020023	cytoplasm;kinetoplast	N/A	N/A	N/A	N/A	N/A	1.6.99.3 (NADH dehydrogenase)	1.6.99.3 (NADH dehydrogenase)
TcCLB.508719.80	TcCLB.508719.80:mRNA	hypothetical protein, conserved	N/A	N/A	N/A	N/A	N/A	N/A	N/A	N/A	N/A	N/A	N/A	N/A	N/A	N/A	N/A
TcCLB.508813.60	TcCLB.508813.60:mRNA	Mitochondrial import receptor subunit ATOM46, putative	N/A	N/A	GO:0005488	binding	N/A	N/A	GO:0005741;GO:0005742;GO:0005739	mitochondrial outer membrane;mitochondrial outer membrane translocase complex;mitochondrion	N/A	N/A	GO:0030150;GO:0006626	protein import into mitochondrial matrix;protein targeting to mitochondrion	N/A	N/A	N/A
TcCLB.508857.120	TcCLB.508857.120:mRNA	hypothetical protein, conserved	N/A	N/A	N/A	N/A	N/A	N/A	N/A	N/A	N/A	N/A	N/A	N/A	N/A	N/A	N/A
TcCLB.508857.50	TcCLB.508857.50:mRNA	N-terminal conserved domain of Nudc./CS domain containing protein, putative	N/A	N/A	GO:0003674	molecular_function	GO:0030473	nuclear migration along microtubule	GO:0005737	cytoplasm	N/A	N/A	GO:0010608	posttranscriptional regulation of gene expression	N/A	N/A	N/A
TcCLB.508879.30	TcCLB.508879.30:mRNA	Inner arm dynein 5-1	GO:0030286	dynein complex	GO:0005524;GO:0003777	ATP binding;microtubule motor activity	GO:0007018	microtubule-based movement	GO:0005930	axoneme	N/A	N/A	GO:0060285	cilium-dependent cell motility	N/A	N/A	N/A
TcCLB.508971.30	TcCLB.508971.30:mRNA	lysyl-tRNA synthetase, putative	N/A	N/A	GO:0005524;GO:0004812;GO:0004824;GO:0003676;GO:0000166	ATP binding;aminoacyl-tRNA ligase activity;lysine-tRNA ligase activity;nucleic acid binding;nucleotide binding	GO:0006430;GO:0006418	lysyl-tRNA aminoacylation;tRNA aminoacylation for protein translation	GO:0005737	cytoplasm	N/A	N/A	N/A	N/A	N/A	N/A	6.1.1.6 (Lysine--tRNA ligase)
TcCLB.508971.40	TcCLB.508971.40:mRNA	acetylornithine deacetylase-like, putative	GO:0005737	cytoplasm	GO:0008777;GO:0016787	acetylornithine deacetylase activity;hydrolase activity	GO:0006526;GO:0008152	arginine biosynthetic process;metabolic process	N/A	N/A	N/A	N/A	N/A	N/A	cellular amino acid metabolic process	N/A	3.5.1.16 (Acetylornithine deacetylase)
TcCLB.509157.120	TcCLB.509157.120:mRNA	hypothetical protein, conserved	N/A	N/A	N/A	N/A	N/A	N/A	N/A	N/A	N/A	N/A	GO:0010608	posttranscriptional regulation of gene expression	N/A	N/A	N/A
TcCLB.509199.24	TcCLB.509199.24:mRNA	ribose 5-phosphate isomerase type B	N/A	N/A	GO:0016853;GO:0004751	isomerase activity;ribose-5-phosphate isomerase activity	GO:0005975;GO:0006098	carbohydrate metabolic process;pentose-phosphate shunt	GO:0020015;GO:0005739	glycosome;mitochondrion	GO:0004751	ribose-5-phosphate isomerase activity	GO:0009052	pentose-phosphate shunt, non-oxidative branch	metabolic process	5.3.1.6 (Ribose-5-phosphate isomerase)	5.3.1.6 (Ribose-5-phosphate isomerase)
TcCLB.509207.160	TcCLB.509207.160:mRNA	proteasome regulatory ATPase subunit 1, putative	GO:0005737;GO:0005838	cytoplasm;proteasome regulatory particle	GO:0005524;GO:0016887;GO:0016787	ATP binding;ATPase activity;hydrolase activity	GO:0030163;GO:0006511	protein catabolic process;ubiquitin-dependent protein catabolic process	GO:0005737;GO:0005654	cytoplasm;nucleoplasm	N/A	N/A	N/A	N/A	N/A	N/A	3.6.4.8 (Transferred entry: 5.6.1.5)
TcCLB.509229.90	TcCLB.509229.90:mRNA	hypothetical protein, conserved	N/A	N/A	GO:0046872	metal ion binding	N/A	N/A	GO:0005634	nucleus	GO:0003723	RNA binding	N/A	N/A	N/A	N/A	N/A
TcCLB.509233.120	TcCLB.509233.120:mRNA	hypothetical protein, conserved	N/A	N/A	N/A	N/A	N/A	N/A	GO:0035869	ciliary transition zone	N/A	N/A	N/A	N/A	N/A	N/A	N/A
TcCLB.509351.6	TcCLB.509351.6:mRNA	metacyclin III	N/A	N/A	N/A	N/A	N/A	N/A	N/A	N/A	N/A	N/A	N/A	N/A	N/A	N/A	N/A
TcCLB.509537.50	TcCLB.509537.50:mRNA	Flagellar Member 1	N/A	N/A	N/A	N/A	N/A	N/A	GO:0005930;GO:0000331;GO:0031514	axoneme;contractile vacuole;motile cilium	N/A	N/A	N/A	N/A	N/A	N/A	2.7.4.6 (Nucleoside-diphosphate kinase)
TcCLB.509571.79	TcCLB.509571.79:mRNA	Ras-related protein RabX1, putative	N/A	N/A	GO:0005525;GO:0003924	GTP binding;GTPase activity	GO:0007264	small GTPase mediated signal transduction	GO:0005783;GO:0016021;GO:0005741	endoplasmic reticulum;integral component of membrane;mitochondrial outer membrane	N/A	N/A	N/A	N/A	N/A	N/A	N/A
TcCLB.509647.130	TcCLB.509647.130:mRNA	hypothetical protein, conserved	N/A	N/A	N/A	N/A	N/A	N/A	GO:0030990	intraciliary transport particle	N/A	N/A	N/A	N/A	N/A	N/A	N/A
TcCLB.509683.80	TcCLB.509683.80:mRNA	adenylosuccinate synthetase, putative	N/A	N/A	GO:0005525;GO:0004019	GTP binding;adenylosuccinate synthase activity	GO:0006164	purine nucleotide biosynthetic process	GO:0097014;GO:0005737;GO:0020015	ciliary plasm;cytoplasm;glycosome	N/A	N/A	GO:0010608	posttranscriptional regulation of gene expression	N/A	6.3.4.4 (Adenylosuccinate synthase)	6.3.4.4 (Adenylosuccinate synthase)
TcCLB.509777.130	TcCLB.509777.130:mRNA	Inositol phosphosphingolipids phospholipase C	N/A	N/A	N/A	N/A	N/A	N/A	GO:0005783;GO:0005739	endoplasmic reticulum;mitochondrion	GO:0004767	sphingomyelin phosphodiesterase activity	GO:0071468;GO:0046513;GO:0006685	cellular response to acidic pH;ceramide biosynthetic process;sphingomyelin catabolic process	metabolic process	3.1.4.12 (Sphingomyelin phosphodiesterase)	3.1.4.12 (Sphingomyelin phosphodiesterase)
TcCLB.509793.10	TcCLB.509793.10:mRNA	kinetoplast-associated protein 4	N/A	N/A	GO:0003677	DNA binding	GO:0006323	DNA packaging	GO:0020023;GO:0005759;GO:0005654	kinetoplast;mitochondrial matrix;nucleoplasm	N/A	N/A	N/A	N/A	N/A	N/A	N/A
TcCLB.509877.10	TcCLB.509877.10:mRNA	Calmodulin-binding, putative	N/A	N/A	N/A	N/A	N/A	N/A	GO:0005930;GO:0005737	axoneme;cytoplasm	N/A	N/A	N/A	N/A	N/A	N/A	N/A
TcCLB.510101.450	TcCLB.510101.450:mRNA	hypothetical protein, conserved	N/A	N/A	N/A	N/A	N/A	N/A	GO:0005930	axoneme	N/A	N/A	N/A	N/A	N/A	N/A	N/A
TcCLB.510143.5	TcCLB.510143.5:mRNA	hypothetical protein, conserved (fragment)	N/A	N/A	N/A	N/A	N/A	N/A	GO:0020023;GO:0005643;GO:0005634	kinetoplast;nuclear pore;nucleus	N/A	N/A	N/A	N/A	N/A	N/A	N/A
TcCLB.510163.20	TcCLB.510163.20:mRNA	elongation factor 1-gamma (EF-1-gamma), putative	N/A	N/A	GO:0005515;GO:0003746	protein binding;translation elongation factor activity	GO:0006414	translational elongation	GO:0005853;GO:0005634	eukaryotic translation elongation factor 1 complex;nucleus	GO:0005509;GO:0005543;GO:0003746	calcium ion binding;phospholipid binding;translation elongation factor activity	GO:0006414	translational elongation	translation	N/A	N/A
TcCLB.510187.70	TcCLB.510187.70:mRNA	tyrosine aminotransferase, putative	N/A	N/A	GO:0030170;GO:0008483	pyridoxal phosphate binding;transaminase activity	GO:0009058;GO:0006520	biosynthetic process;cellular amino acid metabolic process	N/A	N/A	N/A	N/A	N/A	N/A	metabolic process	2.6.1.5 (Tyrosine transaminase)	2.6.1.5 (Tyrosine transaminase)
TcCLB.510285.60	TcCLB.510285.60:mRNA	ubiquinone biosynthesis methyltransferase, putative	N/A	N/A	GO:0008425;GO:0008168	2-polyprenyl-6-methoxy-1,4-benzoquinone methyltransferase activity;methyltransferase activity	GO:0009108;GO:0006743	coenzyme biosynthetic process;ubiquinone metabolic process	GO:0097014;GO:0005737;GO:0031981	ciliary plasm;cytoplasm;nuclear lumen	N/A	N/A	N/A	N/A	N/A	N/A	2.1.1.163 (Demethylmenaquinone methyltransferase)
TcCLB.510303.220	TcCLB.510303.220:mRNA	hypothetical protein, conserved	N/A	N/A	N/A	N/A	N/A	N/A	N/A	N/A	N/A	N/A	N/A	N/A	N/A	N/A	N/A
TcCLB.510431.20	TcCLB.510431.20:mRNA	Ankyrin repeats (3 copies), putative	N/A	N/A	GO:0003674;GO:0005515	molecular_function;protein binding	N/A	N/A	GO:0097014;GO:0005737;GO:0031981	ciliary plasm;cytoplasm;nuclear lumen	N/A	N/A	N/A	N/A	N/A	N/A	N/A
TcCLB.510661.60	TcCLB.510661.60:mRNA	glycerol kinase, glycosomal, putative	N/A	N/A	GO:0004370;GO:0016773	glycerol kinase activity;phosphotransferase activity, alcohol group as acceptor	GO:0005975;GO:0006072;GO:0006096	carbohydrate metabolic process;glycerol-3-phosphate metabolic process;glycolytic process	GO:0020015	glycosome	N/A	N/A	N/A	N/A	metabolic process	2.7.1.30 (Glycerol kinase)	2.7.1.30 (Glycerol kinase)
TcCLB.510661.90	TcCLB.510661.90:mRNA	ATP-dependent RNA helicase, putative	N/A	N/A	GO:0005524;GO:0008026;GO:0003676	ATP binding;ATP-dependent helicase activity;nucleic acid binding	N/A	N/A	N/A	N/A	GO:0003729	mRNA binding	N/A	N/A	N/A	N/A	3.6.4.13 (RNA helicase)
TcCLB.510749.30	TcCLB.510749.30:mRNA	Autophagy-related protein 24	N/A	N/A	GO:0035091	phosphatidylinositol binding	N/A	N/A	GO:0005737;GO:0030666	cytoplasm;endocytic vesicle membrane	N/A	N/A	GO:0006914;GO:0006898	autophagy;receptor-mediated endocytosis	N/A	N/A	N/A
TcCLB.510889.80	TcCLB.510889.80:mRNA	ser/thr protein phosphatase, putative	GO:0008287	protein serine/threonine phosphatase complex	GO:0005509;GO:0016787;GO:0004722	calcium ion binding;hydrolase activity;protein serine/threonine phosphatase activity	GO:0006470	protein dephosphorylation	GO:0005737;GO:0005654	cytoplasm;nucleoplasm	N/A	N/A	N/A	N/A	N/A	N/A	3.1.3.16 (Protein-serine/threonine phosphatase)
TcCLB.510943.44	TcCLB.510943.44:mRNA	metacyclin III	N/A	N/A	N/A	N/A	N/A	N/A	N/A	N/A	N/A	N/A	N/A	N/A	N/A	N/A	N/A
TcCLB.510943.60	TcCLB.510943.60:mRNA	U2 splicing auxiliary factor, putative	GO:0016607	nuclear speck	GO:0046872;GO:0003676;GO:0008248;GO:0008270	metal ion binding;nucleic acid binding;obsolete pre-mRNA splicing factor activity;zinc ion binding	GO:0008380;GO:0006397	RNA splicing;mRNA processing	GO:0005654;GO:0005634	nucleoplasm;nucleus	GO:0003723;GO:0003729	RNA binding;mRNA binding	N/A	N/A	N/A	N/A	N/A
TcCLB.511015.30	TcCLB.511015.30:mRNA	Trichohyalin, putative (fragment)	N/A	N/A	N/A	N/A	N/A	N/A	GO:0005737	cytoplasm	N/A	N/A	GO:0044145;GO:0052106	modulation of development of symbiont involved in interaction with host;quorum sensing involved in interaction with host	N/A	N/A	N/A
TcCLB.511071.130	TcCLB.511071.130:mRNA	Trypanosome basal body component protein	N/A	N/A	N/A	N/A	N/A	N/A	GO:0036064;GO:0000331;GO:0005634	ciliary basal body;contractile vacuole;nucleus	GO:0008092	cytoskeletal protein binding	GO:0060271;GO:0010608	cilium assembly;posttranscriptional regulation of gene expression	N/A	N/A	N/A
TcCLB.511217.120	TcCLB.511217.120:mRNA	peptidyl-prolyl cis-trans isomerase, putative	N/A	N/A	GO:0003755	peptidyl-prolyl cis-trans isomerase activity	GO:0006457;GO:0000413	protein folding;protein peptidyl-prolyl isomerization	GO:0005930;GO:0005737	axoneme;cytoplasm	N/A	N/A	N/A	N/A	N/A	5.2.1.8 (Peptidylprolyl isomerase)	5.2.1.8 (Peptidylprolyl isomerase)
TcCLB.511261.4	TcCLB.511261.4:mRNA	P-type H+-ATPase, putative (fragment)	N/A	N/A	N/A	N/A	N/A	N/A	N/A	N/A	N/A	N/A	N/A	N/A	N/A	N/A	N/A
TcCLB.511263.9	TcCLB.511263.9:mRNA	heat shock protein 110, putative (fragment)	N/A	N/A	N/A	N/A	GO:0006457	protein folding	N/A	N/A	GO:0005524	ATP binding	N/A	N/A	N/A	N/A	N/A
TcCLB.511301.110	TcCLB.511301.110:mRNA	inosine-5'-monophosphate dehydrogenase, putative	N/A	N/A	GO:0003938;GO:0003824	IMP dehydrogenase activity;catalytic activity	GO:0055114;GO:0006164	oxidation-reduction process;purine nucleotide biosynthetic process	GO:0020015	glycosome	GO:0003938	IMP dehydrogenase activity	N/A	N/A	metabolic process	N/A	1.1.1.205 (IMP dehydrogenase)
TcCLB.511301.80	TcCLB.511301.80:pseudogenic_transcript	choline/carnitine O-acyltransferase (pseudogene), putative	N/A	N/A	GO:0016746	transferase activity, transferring acyl groups	N/A	N/A	N/A	N/A	N/A	N/A	N/A	N/A	N/A	N/A	2.3.1.21 (Carnitine O-palmitoyltransferase)
TcCLB.511303.64	TcCLB.511303.64:mRNA	hypothetical protein, conserved	N/A	N/A	N/A	N/A	N/A	N/A	N/A	N/A	N/A	N/A	N/A	N/A	N/A	N/A	N/A
TcCLB.511389.110	TcCLB.511389.110:mRNA	cytochrome c oxidase VIII (COX VIII), putative	GO:0016021	integral component of membrane	GO:0004129	cytochrome-c oxidase activity	GO:0006118	obsolete electron transport	GO:0005737	cytoplasm	N/A	N/A	N/A	N/A	N/A	N/A	1.9.3.1 (Cytochrome-c oxidase)
TcCLB.511391.180	TcCLB.511391.180:mRNA	Golgi/lysosome glycoprotein 1, putative	N/A	N/A	N/A	N/A	N/A	N/A	GO:0005765	lysosomal membrane	N/A	N/A	N/A	N/A	N/A	N/A	N/A
TcCLB.511465.10	TcCLB.511465.10:mRNA	proteasome activator protein pa26, putative	GO:0008537	proteasome activator complex	GO:0008538	obsolete proteasome activator activity	GO:0006508	proteolysis	GO:0008537	proteasome activator complex	N/A	N/A	GO:0061136	regulation of proteasomal protein catabolic process	N/A	N/A	N/A
TcCLB.511523.20	TcCLB.511523.20:mRNA	hypothetical protein, conserved	N/A	N/A	N/A	N/A	N/A	N/A	N/A	N/A	N/A	N/A	N/A	N/A	N/A	N/A	N/A
TcCLB.511559.20	TcCLB.511559.20:mRNA	Uncharacterised protein family (UPF0160), putative	N/A	N/A	N/A	N/A	N/A	N/A	GO:0005654	nucleoplasm	N/A	N/A	N/A	N/A	N/A	N/A	N/A
TcCLB.511577.120	TcCLB.511577.120:mRNA	hypothetical protein, conserved	N/A	N/A	N/A	N/A	N/A	N/A	GO:0097014;GO:0020016;GO:0005737;GO:0031981	ciliary plasm;ciliary pocket;cytoplasm;nuclear lumen	N/A	N/A	N/A	N/A	N/A	N/A	N/A
TcCLB.511633.79	TcCLB.511633.79:mRNA	microtubule-associated protein, putative	GO:0005737	cytoplasm	GO:0008017	microtubule binding	N/A	N/A	GO:0036064;GO:0030863	ciliary basal body;cortical cytoskeleton	N/A	N/A	N/A	N/A	N/A	N/A	N/A
TcCLB.511807.284	TcCLB.511807.284:mRNA	carnitine O-palmitoyltransferase II, putative	N/A	N/A	GO:0004095;GO:0016746	carnitine O-palmitoyltransferase activity;transferase activity, transferring acyl groups	GO:0006631	fatty acid metabolic process	N/A	N/A	N/A	N/A	N/A	N/A	metabolic process	N/A	2.3.1.21 (Carnitine O-palmitoyltransferase)
TcCLB.511817.120	TcCLB.511817.120:mRNA	hypothetical protein, conserved	N/A	N/A	GO:0003674;GO:0005515	molecular_function;protein binding	N/A	N/A	N/A	N/A	N/A	N/A	GO:0060285	cilium-dependent cell motility	N/A	N/A	N/A
TcCLB.511817.270	TcCLB.511817.270:mRNA	hypothetical protein, conserved	N/A	N/A	N/A	N/A	N/A	N/A	GO:0005741	mitochondrial outer membrane	N/A	N/A	N/A	N/A	N/A	N/A	N/A
TcCLB.511827.100	TcCLB.511827.100:mRNA	cysteine peptidase C (CPC), putative	N/A	N/A	GO:0008234;GO:0004213	cysteine-type peptidase activity;obsolete cathepsin B activity	GO:0006508	proteolysis	N/A	N/A	N/A	N/A	GO:0010608	posttranscriptional regulation of gene expression	N/A	3.4.22.- (Cysteine endopeptidases.)	3.4.22.2 (Papain)
TcCLB.511865.90	TcCLB.511865.90:mRNA	dynein heavy chain, putative	GO:0030286	dynein complex	GO:0003777	microtubule motor activity	GO:0007018	microtubule-based movement	GO:0005930	axoneme	N/A	N/A	N/A	N/A	N/A	N/A	N/A
TcCLB.511901.30	TcCLB.511901.30:mRNA	Glycerophosphoryl diester phosphodiesterase family, putative	N/A	N/A	GO:0008081	phosphoric diester hydrolase activity	GO:0006629	lipid metabolic process	GO:0005741	mitochondrial outer membrane	N/A	N/A	GO:0010608	posttranscriptional regulation of gene expression	metabolic process	N/A	3.1.4.44 (Glycerophosphoinositol glycerophosphodiesterase)
TcCLB.511903.130	TcCLB.511903.130:mRNA	60S ribosomal protein L26, putative	GO:0022625;GO:0015934	cytosolic large ribosomal subunit;large ribosomal subunit	GO:0003735	structural constituent of ribosome	GO:0006412	translation	GO:0097014;GO:0005737;GO:0031981	ciliary plasm;cytoplasm;nuclear lumen	N/A	N/A	N/A	N/A	N/A	N/A	N/A
