# Supplementary material for: Branched-chain amino acids modulate the proteomic profile of Trypanosoma cruzi metacyclogenesis induced by proline
Source: PLoS Negl Trop Dis. 2024 Oct 9;18(10):e0012588. doi: 10.1371/journal.pntd.0012588 (PMC11493278; doi:10.1371/journal.pntd.0012588)
Supplement: S26 Table — (XLSX) [file pntd.0012588.s031.xlsx]

## Sheet: Table S26
Table S26. Venn diagram - Down-regulated proteins
[Pro-Leu]: TcCLB.505843.10,TcCLB.506931.10,TcCLB.507105.60,TcCLB.508153.390,TcCLB.508301.20,TcCLB.510257.60,TcCLB.510329.270,TcCLB.510579.80,TcCLB.511239.30,TcCLB.511367.70
[Pro-Ile]: TcCLB.507993.390,TcCLB.511289.14,TcCLB.511817.110,TcCLB.509567.40,TcCLB.507941.120,TcCLB.508119.100,TcCLB.510609.20,TcCLB.511469.100,TcCLB.508041.10,TcCLB.508443.30,TcCLB.506201.70,TcCLB.506679.70,TcCLB.506127.110,TcCLB.506925.20,TcCLB.510719.210,TcCLB.508909.20,TcCLB.508865.10,TcCLB.511557.20,TcCLB.508387.160,TcCLB.510819.60,TcCLB.509353.60,TcCLB.511903.180,TcCLB.507951.270,TcCLB.5092…
[Pro-Val]: TcCLB.511239.49,TcCLB.503935.20,TcCLB.507711.250,TcCLB.506297.220,TcCLB.506125.20,TcCLB.511535.20,TcCLB.510301.30,TcCLB.510065.30,TcCLB.509643.20,TcCLB.508357.100,TcCLB.508543.30,TcCLB.507479.20,TcCLB.508169.69,TcCLB.506739.150,TcCLB.506419.60,TcCLB.511585.50,TcCLB.511573.30,TcCLB.505999.90,TcCLB.509353.30,TcCLB.507483.39,TcCLB.508613.10,TcCLB.511589.10,TcCLB.508457.20,TcCLB.506041.60,…
[Pro-Leu] and [Pro-Val]: TcCLB.503957.10,TcCLB.507849.40,TcCLB.508781.120,TcCLB.510187.270
[Pro-Ile] and [Pro-Val]: TcCLB.508817.60,TcCLB.509999.70,TcCLB.511277.580,TcCLB.511245.230,TcCLB.511239.80,TcCLB.508277.320,TcCLB.510579.40,TcCLB.506679.130,TcCLB.510121.50,TcCLB.506959.130,TcCLB.504147.340,TcCLB.508737.170,TcCLB.508567.40,TcCLB.511211.220,TcCLB.506227.210,TcCLB.503479.70,TcCLB.506407.50,TcCLB.511445.20,TcCLB.506485.60
[Pro-Leu] and [Pro-Ile] and [Pro-Val]: TcCLB.503959.78,TcCLB.504203.40,TcCLB.506147.110,TcCLB.510055.50,TcCLB.510687.120
[Pro-Leu] and [Pro-Ile]: TcCLB.510729.220
