# Supplementary material for: Branched-chain amino acids modulate the proteomic profile of Trypanosoma cruzi metacyclogenesis induced by proline
Source: PLoS Negl Trop Dis. 2024 Oct 9;18(10):e0012588. doi: 10.1371/journal.pntd.0012588 (PMC11493278; doi:10.1371/journal.pntd.0012588)
Supplement: S27 Table — (XLSX) [file pntd.0012588.s032.xlsx]

## Sheet: Table S27
Table S27. Venn diagram - Up-regulated proteins
[Up PL]: TcCLB.504427.64,TcCLB.504949.30,TcCLB.508651.20,TcCLB.509455.90,TcCLB.509695.184,TcCLB.509757.30,TcCLB.510101.30,TcCLB.510993.10,TcCLB.511165.54
[Up PI]: TcCLB.503635.50,TcCLB.503995.10,TcCLB.506551.10,TcCLB.506577.120,TcCLB.506773.90,TcCLB.506945.190,TcCLB.507001.34,TcCLB.507083.30,TcCLB.507809.110,TcCLB.508153.650,TcCLB.508543.30,TcCLB.508609.10,TcCLB.508613.10,TcCLB.508815.80,TcCLB.508971.50,TcCLB.509445.39,TcCLB.509793.50,TcCLB.510101.330,TcCLB.510187.234,TcCLB.510187.260,TcCLB.510287.10,TcCLB.510835.40,TcCLB.511499.50,TcCLB.511573.40…
[Up PV]: TcCLB.434931.10,TcCLB.479379.9,TcCLB.503405.10,TcCLB.503639.20,TcCLB.504105.130,TcCLB.506155.60,TcCLB.506289.80,TcCLB.506357.40,TcCLB.506553.20,TcCLB.506649.70,TcCLB.506737.70,TcCLB.506821.210,TcCLB.506941.280,TcCLB.507031.120,TcCLB.507049.179,TcCLB.507063.130,TcCLB.507213.40,TcCLB.507907.20,TcCLB.507993.80,TcCLB.508153.150,TcCLB.508153.60,TcCLB.508265.100,TcCLB.508277.160,TcCLB.508401.2…
[Up PL] and [Up PV]: TcCLB.508461.210,TcCLB.511301.110
[Up PI] and [Up PV]: TcCLB.432677.10,TcCLB.474341.9,TcCLB.503483.9,TcCLB.505169.10,TcCLB.506135.70,TcCLB.506411.30,TcCLB.506421.10,TcCLB.506443.150,TcCLB.506443.70,TcCLB.506559.70,TcCLB.506829.110,TcCLB.506989.210,TcCLB.507081.20,TcCLB.507993.330,TcCLB.508083.10,TcCLB.508479.150,TcCLB.508857.50,TcCLB.508971.40,TcCLB.509207.160,TcCLB.509229.90,TcCLB.509537.50,TcCLB.509777.130,TcCLB.510143.5,TcCLB.…
[Up PL] and [Up PI] and [Up PV]: TcCLB.506177.20,TcCLB.508507.40,TcCLB.510101.450,TcCLB.510749.30
[Up PL] and [Up PI]: TcCLB.510565.141
